# Supplementary material for: Genome-wide analysis of ionotropic receptors provides insight into their evolution in Heliconius butterflies
Source: BMC Genomics. 2016 Mar 22;17:254. doi: 10.1186/s12864-016-2572-y (PMC4804616; doi:10.1186/s12864-016-2572-y)
Supplement: Additional file 1: — Excel spreadsheet with H. melpomene IRs with their genomic location and intron- and exon- boundaries. (XLSX 37 kb) [file 12864_2016_2572_MOESM1_ESM.xlsx]

## Sheet: Genes on scaffold
Gene name	Scaffold	chromosome	Forward/reverse	exons	Gene	Length	Ex1B	Ex1E	Ex2B	Ex2E	Ex3B	Ex3E	Ex4B	Ex4E	Ex5B	Ex5E	Ex6B	Ex6E	Ex7B	Ex7E	Ex8B	Ex8E	Ex9B	Ex9E	Ex10B	Ex10E	Ex11B	Ex11E	Ex12B	Ex12E	Ex13B	Ex13E	Ex14B	Ex14E	Ex15B	Ex15E	Ex16B	Ex16E	Ex17B	Ex17E	Ex18B	Ex18E	Ex19B	Ex19E
HmIR1	HE667828	chr13	-	15	ATGTGGCGAACTGTAATACTTGCAGCGTGTCTCACTCCAGACCCTGGCGCGTCTCTCGGAGCCGGCAGCGCCGCCGTGGATTATTTTGTGCAAAAGGGAGCTCCCTACCTCTGCTACTTGACATGTGAAAACAAAAAGTTAGTACACGAGTTCATGGACAGAGGCATCAGAGTTTCGTTGCAGCTAATTGATAAAAGTTGCGATCTCGAAAGGAACTTGCTGCAGTGGAATGTACCTGTTGGAGTCCTGTTGGATGCTGGGTGCGAGAATACCGAAGATATATTAAATACGGCATCTCGAGGTATTCTGTTTGACGCCATGCATATGTGGCTTATTAAGGAGATTGCAGACCACGAGGGCGGGAATATTCTGAACGTGTTACAACGAATGAACCTCAGC…	1926			20187	20021	19054	18913	18303	18208	17943	17864	17046	16919	16727	16670	16280	16165	15609	15401	15040	14993	14808	14624	14357	14222	13928	13766	13277	13089	12736	12652
HmIR93a	HE667916	chr18	+	19	ATGAAGCTATGGATGGTAGCGTGTGTTATTTGGTCTTCACTTCAATATGGTCAGGCAGAGGATTTTCCATCTCTCATCACTGCGAATGCTTCAATAGCTGTAGTATTAGATCGACAATTTCTAGGGGACGAGTATCAAACCACGCTGGATGAAATAAAGGATTATATCAAAGAACTAGCGCGAGTTGAGCTCAAGCACGGTGGAGTCAATGTGCATTATTTTTCTTGGACAGCTATCAGTTTAAAGAAGGGTTACTTAGCAGTATTCAGTGTAGCTTCATGTGAAGGTACCTGGTCGTTATTTCAAAAAACGGAAGAAGAACAGCTCTTATTGTTCGCATTGACCGAAGTCGACTGTCCCCGACTACCAACGGATTCAGCTATAACGGTTACATACGCT…	2604	4040	4136	4373	4525	5823	6068	6721	6888	7878	8096	8500	8663	8951	9100	9448	9552	9792	9898	10575	10635	11156	11258	11886	11992	12420	12582	12979	13196	13532	13619	13895	14014	14593	14671	14967	15124	15653	15750
HmIR85a	HE669242	chr18	+	2	ATGTTTAAAGTAATTTTAGCTCTAAGCGTTTTTAAACTTTGTTTATGTTTGAACGAATCAAGCCCTCTGTATACAGAAATTTTTACCTACCATAACGAAACGTATTTAAGAGCCGATTTCGCTTTCCAAGTTGTTAATAAAATATTTAACGCATTCGAGCAATGGTTTTTCACGATCACTTTCTGTGAGTTCACTTATTTTGAAAACAGGATCTTAAAATACACTGAGAACTACGGCCATGGATATCCCGTCATGCTCTTGAACGGTTGCCAAGATCCAAACGCTACTGAAGTGAAACCTAAACTGGATACACACGGAAACACAGCGTACCTAGTGACTTCTAAGAGTTTGACGATAGAAAGCAGTGAATATGCGTTGCAAGCATTAATCAGAACTGGA…	1875	6137	7387	7535	8158
HmIR75d	HE669612	#N/A	+	9	ATGCGGGGTCGCGCCAAGCGTACGTTCAATTCGTCTGCTAACATGGACTTCTTCAGTTTCATAGTCGCATATTGCGTCTCCAAGAAGCTGACGCTCATCACAGCGTTCTTATGTTGGGGACCAGACGACATAAACAAGCTGTTAAAGCTGAGCCGCGACGCCGGGCTGCGCGTGCGCGTCCACACTGACCTGACTGACCCCCACCTCCTCCCGGACCTGCCTGCGTACCGCACCTTCAGAGAGGGGATGCTACTTGACACGCACTGCGACAATGTGTCGCAACTTTTAAATAAAGCGTCAGACACACGCGCCTTCAACTTGCGACATTCTTGGATGTTAATCGACGATTCGTTCTACAACTTTACAAATGTTGATAATATACTATCAGACACTCTGATA…	1854	130638	130761	131560	131729	131871	132182	132460	132575	133002	133169	133550	133776	134085	134293	134613	134735	135041	135189	135297	135549
HmIR41a	HE669614	chr13	-	9	ATGATACCTTTACCACAAGCTTTGACGGCATTAGAAATATTATTGAAAATATTAATTGGCCAATATCTTAATTCATCGTATTGTATTACGATAATTTCTGACGAATACTTATTTCTCCAATCACCCAAGAGTTTTATGTATATATATGCAAGTAATAATGAGACGCTAACCTACCAGATGCTTAACGCATCAGAAATGGGTTGCTCCGATTATATCGTACAACTAAATGAGCCGAATATGTTTTTTGTAGCGTATGAGAACGTTGCGCGTATGGGTAACGTAAGAAAAGGTGACAGAAAAATAATTATGCTTCCCACTTTCCACCATCTCATCAATGGAAGTTCAGACGTGATTTTAAATGTATTATCAAATAGAGAAGCCAGCTTTCTTGCTAACATA…	1800	59690	58993	58906	58782	58636	58543	58024	57865	57647	57420	57333	57225	57136	56954	56845	56741	56528	56433
HmIR7d4	HE669854	chr14	+	1	ATGGCTGTTTTTGTAGTTTTCGTCCTTTCTTTTATCATAACTTCTGCAACTGCAAATTTAACAATAAAAAATGAACATAACCCGCGAAACGAGCATGTTATTGATAGTGCTACTGATATCGCTAATAGTTATTTTAATTTCAGAACACCAACTGTAGTCGTGTCTAAAGAAGTCGATAAAGTTCTAGTTACCAAGTTTATTCAGTCATATCGAGGCCTTATTATCTTAGATCATACAATTGGAGGGCCGCCTAAGCAAGTTGTCATTATAATTGAATCATATTATTCTCTAATAAGAACTCTTGGAAAATTGAAGCCCGATTTGAAAGGAAAGACGTTGCTTCATAGCGGAGCCCATTTCTTGATCGTTGTCCTCGCTACTCCACACAGACTTCAGCGT…	1836	65125	66960
HmIR75p1	HE670110	chr14	+	12	ATGAATAGAACGGAATATTTTCTACATCAAATTGTAATATTAGCTGATTTGTCGTGTCCAGGGGCAGATGGGTTTTTAATGCAGGCAAGTGACGATGGATATTTCAAGTCTCCCTACAGATGGCTACTCCTAGATCCTGAACGAGGACCTCTCAAATTTAATATACTGGAGAAACTAGACTTACCGTTAAATAGTGATGTGGTTATAGCTAAGAAAGTAAATGGAGAAAATTATCAACTGATTGAAGCATATAAAATATCAGAAAGCTCCAACGTTATTTACACAACAAGAGCCGCTTGGACACCTGCCAGGGAACTAAGAAGTCTATACAAATTAGAAATAATCAAAGAAAATACAAAAAATATGTCTTTTAGTCTGACAGAGAACGATAATAGCAAA…	1752	29525	29609	29870	30032	31337	31497	32573	32715	33874	34046	34435	34661	34988	35087	35326	35504	35733	35840	35912	36078	36431	36628	36990	37038
HmIR75p2	HE670110	chr14	+	11	ATGAAACTGTTTTCTTTATTGATTATACCAATTTTTATATATTTAGTTCAAACTAAAGATGAAAATGAAATTAGTTTTATTAAGGAGTTTGTAAATAATGAACGTAAACCAACTTTTGTAATTTTTTCGAATTTATGTTGGAAACATTCTAAAAAAATAATGTTATTTAGAAAGTTAAACGAAGCTGGTATAAGAGCAACTACAAATTTTCAAGCAATCTCTGCACTACAAGATCATGCCTTACTGTTTTATGTCGATTTGGACTGTCCTAAAGCTGAAGAAGTATTAAATGTATCAAAACTCCTTCGGTCTCCTTACCGATGGCTCGCAGTACATGACAGAAGTTCAAACAAATTCAATATTTCTAAGCTGTGGGAGTTGCCGATATTAGCTGATAGT…	1791	38169	38316	38704	38846	39125	39281	39811	40003	40287	40456	40814	41043	41297	41396	41511	41689	42043	42147	42497	42663	42860	43058
HmIR68a	HE670556	chr20	+	6	ATGGCAGGAGCTTTAGTTATACTTATAACAATTGTATTATCTTCTACGGTCAAAGGCGATGTAGGCGCTATAGTTGAAGATTTACAAATTCGCAAAGACTTGGAAGTCCTTCTTATAGATATATTAAACGGCTTGGCCAGAAACGATGCGGTTACATGTTTAACGATTATATGCGATGATGTATATTTGAATGTATTTGAAGGAGCTTTGTTTATACGTACTTTGGACGTTCCGTACATTATGATTGTAGTAGAGGACTACGAAGACTTATTATCTCCGAATTACAACACATTAGAACCGTTGCGACAAGCGAGGAACGATGGGTGTAACGTATATGCTATATTGATGGCGAATGGCTTGCAGTTGACTAGACTTCTGAAATTTGGTGACAGATATCGT…	2058	13957	13994	14830	15034	15251	15399	15667	16036	16505	16791	17134	17270	17575	18446
HmIR76b	HE670563	chr17	+	9	ATGGCTGGTGTAGAGTTAATACTGGCTACGATATGCAATGCAACCTTTTGTGATAATATATTTGATAATCCGCTTTTGGATACCCAACTCACGGCAAGGCAGGAGGAAATACAGGATTTAAAGGACGAAGTTAATGGCAAGCATCTAAAAATAGCAACGTTAAATAATTATCCATTAAGTTGGACGGAGAAGCTGGAAAATGGCACTATCGTCGGAAATGGGGTTGCGTTCATTATCATTGATATTTTGCGACAAAAATTCAATTTTACCTTCGAAATTGTATTGCCGGAGAAGAATGTTGAAATGGGGACGGGGAAGAAGCCTGATGAGTCTGTGATCAATCTTGTCAATAGCAGTAAAGCAGATATGGCGGCCGCATTCCTACCGATGCTTGTTAAA…	1638	77078	77156	77416	77501	77919	78110	78670	78833	79348	79517	80642	80835	81496	81788	82243	82426	82736	83011
HmIR75q2	HE670840	chr15	+	11	ATGTCAATTGGTTACGTAATGGCGAAAATCCCTTTCATTATCTTATTCTTGTTTTTTAAATATGCTTTCTCAGAAAAAGTTATTGAAACTAATATAATAGCGAACATAATACAGACCTTGGAAAGACCAACAACCATTATTGTAATAACATGTTTGACGCCATATAACAAAGTCCAGTTCCATTCAAAGCTGGCTGGTAGAAACAGTGATAAGAGGAATTTAATAGAGTTCATACACCCAGGAGAAATACCGAAAAATATTGAGAATAACCATCATATTTTATTTATAGCTGATCTGGGATGCCAGAATGTTTTGGATTCCTTGAAAATATATGATAATTTAAAACTATTCCGATCACCTTTTCGATGGATATTCTTTAATAAAAATTGTGATAATATC…	1899	51255	51417	51801	51967	52044	52218	52724	52916	53304	53476	58879	59117	59342	59441	59732	59919	60336	60443	61413	61579	62007	62232
HmIR75q1	HE670840	chr15	+	10	ATGTCTGAATTTAACAAAATGACTCCACCAAAGAGAATTCAATTTATTGACGACATCGACGACATATTCGATTCTTTTCAACAACACAACACATTGTTTATTGTTGATACAGACTGTCCTCATAGTGGAGGGTTTCTAGAAAAAGCAAACAGAACACAAAAATTTCGCAATCCATATCGTTGGCTTATGATTACAAAACCAGAAAAAAATAAAACTTCATTGTCACTAAGAAAAATAAAAATCTTGCATATTTTAATCGACGCTGACGTCCTGATATCTGAAAGACATGGCGACGCCTTCTCGTTATACTCACCTTACAAGTTACAATCAAACAACAGCGAATGGAAAATAGAAAATTTCGGCACTTGGACCCGTGAACGGTGTTTAAATAATAACAAG…	1704	67972	68115	68420	68588	69011	69206	69560	69732	70155	70396	70889	70979	71577	71764	?	?	?	?	?
HmIR7d2	HE671029	chr1	+	1	ATGGTGGCTAATAGATATATGGAAAGCAATATTCAATTTAATGATTGTGTGCATATTGAAATGTTGGCGAAGAGTGCAGCGAGGATAGCGCTTCATAACTTTAGATGGCAATATATAACCCTGGTTCTATTAAATACAGCTGTATACTGTGGTGCCAATGCGTTCTTAGAAAGTTATAATAAAACAGCAGTCATCGCTACTAAAAAATGGAAACCAGATTTACATAAGATTACAAAACAATTTGTGCTTTTCGGCAATGACTTGGGAAGTATACTAAATTTATTAGCTTGGATGAATGACCATAAGTTCGATAATACAGGAAAGTTCTTAATTATATGCCAATCAATGGTCGACGGAGATTGTGATAAGTTAAAGGCTGTTGAAATGTTTTGGCATCAT…	1782	100367	102148
HmIR7d1	HE671029	chr1	+	1	ATGAATAGTAGTTCTTCAGAAAATCTTTTATATACAGATTTATCTGTTTTAGAAAATATGGGAAGAGCCGCTGCAAAAATTGCGTTTTACAATTTTGATTGGCGATATGTGGCTCTTGTTGTTCACAATGCTTTGAATATGATTTCACTAGAAATCTTTCTTAAACACTATAACAAATCAGTTGTATTAAAATTTGGGAAATTTATTCCACAAAAACGTCTCACAGTGATACCACAGTTTGTTATTTTCGGCAAGGACTCTAACGATGTAATTAACATAATTTTGTGGCTTAATAAATTAAAATATGATAATTCTGGAAAATATATTATAATATGTGCACCATATGGATATGAAGATAAGTGTGATGAAATTGATATTTTTGTTACATTATCACGTGTC…	1785	102335	104119
HmIR25a	HE671431	chr18	-	11	ATGGCTAACATGTTTGAAATGAAGTTTGTATTTGCCATTTATAGTTTGTATTTAATTCCAATAACTGTTGCACAAACTACACAAAATATTAATGTGTTGCTTGTAAACGAAGAAAACAATGCTCTTGCTGAAAAATCGTTTGAAGTAGCCAAAGAATATGTCCGAAGGAACCCAAGTTTAGGTCTTGCCGTAGACCCCGTCGTCGTGGTCGGCAACCGTACTGACGCTAAAGCGTTCTTAGAAAATGTTTGCAGAAAATACAATGACATGCTATCTGCGAAGAAGACCCCACACGTGATTTTAGATTTCACGATGACCGGCGTTGGGTCGGAAACTATAAAATCGTTCACCGCGGCTTTAGCTTTGCCGACTATTTCTGGATCATTCGGCCAAGCCGGC…	2697	246253	246157	245945	245796	245243	244941	244858	244444	244346	244232	243531	243292	242623	242235	239487	239284	238944	238759	237963	237631	235037	234773
HmIR60a1a	HE671458	chr19	-	1	ATGTGGGTCGCTTTGATTTTAATTTCCCTTTACTCTCCTACATATGAATTTAAAGATTTTCCGGATCAAAATAATAGACTAGAAAAATGTTTATGTCACATAATCAAAGAATATTTTTCCCATTATTCTTTACTAACCTATGTGGATTTGCAATATGAAAATGAAGATATTATCAAAATAGTTCATTCTCTTACTGCCGTACCTCTTTTGGCAAAATCAAATCGTCTAAGTAAGAGTTCATTGGACGAGAGCTACCTCATAGTGGCTGAGAATGTTACCAATTTTTACCATATTATATCCTTTCTGGTAAAAGAACCTTCTTGGAATCCAAATGGACGTTTTTTAATACTAGTTGGTAACATAAAAGGCGGTATGAGAAAGATTTTTGATATACTTTTG…	1782	19750	17969
HmIR60a1b	HE671458	chr19	-	1	ATGTTAGTCGCAATCACATTGGTTTGTTTCTGCATATATCCATTAAACGAAGCTTATATTACCAAAGTAAAGCAAAGTAACACTGAAATTTTAAAACAATGTGTTTGCAACATTGTTAAAAATTACTTTTCAAATTATTCAGTTATTACTTATTTAGATTTATATTACGATAGCGACGAGATATATGAAGCTCTACATTCTCTTAAAAGCATAAATGTGATACAAAGAGACAAAATAATAGGAGTGAACAAAATGGACGAAAGCTACTTGATAGCAAGTTCAAATACTAGCACCTTAATTAAAGTTTTTCCGTTAATTCAAAGAGAGCCGTCTTGGAACCCACACGCTTACTTTCTTCTGATAATTAAAAGTCTAGCTGAGAGGGAACTTAAGGAAGTA…	1800	21975	20176
HmIR143a	HE671545	chr5	-	1	ATGTGGTCTATGTATAACCTACAAAGTTTAGAACGCACAAGAAAAATCTTATATACGTATTACGTAGTTAAAAGTTTGAACGCAAACATGTTGCTGAGAAATTCTTACAAAGAACTCTTAATATTTTTAATGACAGCACGAATAATAGCTGGAATAAACAAAGGAATATTCCAGGTTGAAGAAAACAACGACAGCTTACAGTTTATGAAATGTTTCACTATTATACCTGAAGTTTATCAAATAAGCTACAAAAGAACTATCGTTATTTATGAAGATGAGAATACTCTTGAAGATAATATAATTAATGTTTTTATGGATAAACTTATAGAAAATCAAATGCCTTTTATGAAAATAAACACAAGAGAGGAATTACTAAAACTTAGCAAGGTATATGATGGC…	1971	604494	602524
HmIR87a	HE671601	chr8	-	1	ATGCGCTTCAGATGTTTGTTCAAATATTTACTTTTTATAAAATTAGCACTCATAGCGTCTAGCGAGAACCCATTCCTGAAAGACGCCGAGAACGTCGAGCAAATAACGAACAGCGCGGAGTGTGTTTTGAGACTATCTGGTAAATACTTCGTCGAGAAGAAGGCCCTGAGTGGCAGCATCATCATTGTCAGTGTGAATTCTAAAGCGTCTGCAGCTGAAAACTTCCTATTGAGGACTATGCACGGCGGGAAAAATTATAGTATAATGGTAAAAAACGCTTTCAGGCAACACGCGAACGCATCCCATTTTCCTGAAAAGGCGAAAAATTATTTGATGATATTAAAAAAGAAATTTGAACTGTTGAACCATTTGATTCAATTAAGCGGCCTCCCTTCTTGG…	1935	5318	3384
HmIR40a	HE671695	#N/A	-	15	ATGAAAATGAAAATATTATTATTATTATTTCATATATTTATATACTGTAAAAATACTGAATGCTTACACAATATCGAAGCTATGACAAATAGAAGTCTTGAACGTCTCCCAAAAGATTTTTCAAAGGCGATAATGGACATAGCTATCGGATTACCGACGAACACTCTTACTATTGTTAGCAGCAACACCACAAATTTGCGATCAGAAGATTTATTCAAAATAATGTGCCTATTAGCTGAAAATAACATACAAGTGATCAATTTAGACATAACCAGTGAAAACAAGGAAGTGTATTTCAGTTATCTCAAAAACGGCTTGGACACATCGGAGGAACGAACTAGTCTAATATTCTGTGACTCATATGAATGCGAAAATTTGTTGTTTGAGATAACCATAAAC…	2121	25286	25093	24449	24359	21067	20972	20646	20510	12420	12261	11583	11477	11000	10907	10660	10502	10253	10100	10001	9769	9433	9274	8894	8798	8302	8152	6446	6353?	2462	2275
HmIR64a	HE671723	chr14	-	6	ATGGATTTGTTGAAGTTTGCACTTATATTAAATTTTACTATTATAATGGTTTTACCAGTACCTGTCTATATAGAAATTTTGAAATCAAGAAACATTGGAAATGTAATTTTATCTCATTGTAATCGAAACATAATTGAAAGTCAAAAAAATTTAATTGCAAACAATATAAGATCAGTTTTTCTGGCTAATTCCACGGATTTATCAAATTTAAGTTATGCCAAAGTAGGCTTCATATTAGATACGCATTGTGAATCTTGGAATCAAATCTTTAATGTTGTTGATGAAAGATTTTTTAGGGGTCCCTTTACGTGGTTGGTAAATACTGATGACCTCAATTCTACAGTCGATGTTCTGTCCAAATATCCTATAGATATCAATTCTGATTTTATTGTAATTACA…	1806	6448	5754	5227	5060	4873	4647	4365	4154	3779	3508	3307	3076
HmIR60a2a	HE671724	chr20	-	1	ATGAAGCTATTGACCATGTTGTTACAAATATTTCTTATTATTTTCCATATTTCTGATAATATTGCAGTATCACAAAATTTGAACTCCGTTCTGTCTACCAGTAATACTCTACATGATATTTATGAAAATGCAGTAACCCAATGCATCGTGTCTACAAGCTACAAATACATTCCGTGTGGTACCCATTATACATTAGTATCTTCTACTTACTTCATTGATGGTGTTAATAGCCTGCTAAGTTACAAAACCTGCTATACATTTCTATCCCGATCGTTTGAAACTAGAAAATGGAAGACATGGACAGATGTCTATATATTTTATATAAAAAACTATGAGGAAATGTATATAAGTTTTACAACATTGTCCAAAGACGGGTTTTGGAATTCAAGAGCACTTTTT…	1857	49307	47451
HmIR60a2b	HE671724	chr20	-	1	ATGAAGCTATTGAACATGTTATTACAAATATTTTTTATTATTTTCCATACGTCTAATAATATTGCAGTATCACAAAATTGGAATTCGGACCTGTCTACAAATAATATTCTACATGATATTTATGAAAATGCAGTAATCGAGTGTATCGTGTCTACAAGCTACAAATACATTCCGTGTGGTACCCATTTTACATTAGTATCTTCTACTTACTTCATTGATGGTGTTAATAGCCTTCTAAGTTACAGAAGCTGCTATACATTTCTATCCCGATCGTTTGAAACTAGAAAATGGAAGACATGGACAGATGTCTACATATTTTATACAAAAAACTATCAGGAAATATATATAAGTTTTACAACATTGTCCAAGGATGTCTTTTGGAATTCAAGAGCAGTATTT…	1854	39341	37488
HmIR60a2c	HE671724	chr20	-	1	ATGAAGTTGGTTACACTGTTACAAATATCTTTTATAATTTTCCATTTTTGTGATTACTTAGCGACATCACAAGGTTTAAATTCTAATTTATTTACAAATAATTATCTACATGATACTCATCAAAATTCAGCAATTGACTGTATCGTGTCCACAAGCTACAAACACATTCCGTGTGGTACTATGTTTACATTAGTGTATTCTTCTTACTTCATTGATGACGTTAATAAGCTTTTAAGTAACAAAAATTGCTATACATTTCTATCTCGATCGTTTGAAATCAGAAAATGGAGGACATGGACGGATGTGTACATATTTTTTACGAAAAACTATCATGAAGTGTACACAAGTTTTACCACATTGTCAAAAGATGTCGTTTGGAATCCCAGAGCACATTTTTTT…	1824	55730	53907
HmIR60a2e	HE671724	chr20	-	1	ATGAAGTTGTTTACACTGTTTCAAAAATTTCTTATAATTTTCCATATTTGTGATTATTTTGCGACATCATACGGCTTATATTCTAATATATTTATAAAAACTCTTCTACGTGATACTCATCAAAATTTAGCAGTCGACTGTATTGTGTCCGCAAGCTACAAGCACATTCCGTGTGGTACTATGTTTACATTAGTGTATTCTGCTTACTTCATTGATGACGTTAATAAGCTTTTAAGTAACAAAAGCTGCTATTCATTTCTATCTCGATCGTTTGAAATCAGAAAATGGAGAACATGGACGGATGTGTACATATTTTTTACGAAAAACTATCATGAAATGTACACAAGTTTTACCACATTGTCAAAAGATGTCGTTTGGAATCCCAGAGCATATTTCTTT…	1836	59028	57192
HmIR60a2d	HE671724	chr20	-	1	ATGAAGTTGTTTACACAGTTTCAAAAATTTCTTATGATTTTCCATATTTATAATAACTTTGTGACATTACATGGTTTAAACTCTAATATATTTATAAATAATTCTCTATATGATACTTATCAAAATTCAGCAATTGACTGTATCGTGTCCGCAAGCTACAAACACATTCCGTGTGGTACTATGTTTACATTAGTGTATTCTTCTTACTTCATTGATGACGTCAATAAGCTTTTAAGTAACAAAAATTGCTATACATTTCTATCTCGATCGTTTGAAATCAGAAAATGGAGGACATGGACGGATGTGTACATGTTTTTTACGAAAAACTATCATGAAATGTACACAAGTTTTACCACATTGTCAAAAGATGTGGTTTGGAATCCCAGAGCATACTTCTTT…	1836	61489	59654
HmIR60a	HE671834	chr6	-	1	ATGATTAATATCTTGAACATTATAAGTTTGCTATCGATAGGAGTTGGAGTTACCCAGTCATTTTACATGCAAAAAACGATTCATGGAACATATTCAAGGACGTCAACAACAGCAGTAACTAGTTGTTTAAAACATATAATACAAGAAAATTTTATCAACCCTGGATTCTTGGTGTTAGCTTGCCCAAAAGAACCTAGTGCTAAAATTTTCAACATAAGAAGAGATGTATTGAAATTTTTACATAAAACAGAAAAATATGCTGTAGAAATAACTAATCCGGATGATATACCAATTTTTAATAATAATGTAAATATCAATATCGAATTTTGGTCCTTTGATCCTTTTAATTTCACTCCGACTGCTGACTATTTCTTAATTATCTTAGACAATTATGAAGAT…	1989	72388	70400
HmIR8a	HE671903	#N/A	+	18	ATGGATTTACAGCTTTTGTTTCTTTTTTTGTTGATAAATTTGGGCTGTGTGATTTCGGAACTTAGTTTAAGATTCGTTTTTATAACAGAAAATCATGAAACCGAGCTACCGCAAGAAATCAGTCGTGCAATAAAAGCAACGGAACAAATTTCGCCAGGCTTACTTATTAACGAAGATGTCATACAGCTCGACAGAGAAAACGACGAAGAAAGTTTTAGCAAATTATGCGCCTCTTTATCCAAAGGCGTTTCTTCTATAATTGACCTCTCCTGGTCACCATGGGAAAAGATTGAGGAGTTATCGTCTACCGGTCTGGTGATAGTCCGTTCTTTACTAGGGTCACAACAAATGATTCGCGGCTTTGATGAATATTTGGAGTCTAGAAATGCAACAGATGCA…	2670	129590	129662	129986	130132	130773	130973	131316	131482	131724	131897	132303	132496	132732	132891	133225	133341	133807	133911	134418	134517	134841	135018	137556	137739	137874	137995	138481	138593	139124	139214	139506	139667	139957	140030	140367	140671
HmIR21a	HE672040	chr10	-	9	ATGAAATTTATAATACAAATTTTATTAACTTTAAATTTGACATGCGTTTTAATTTCTTGTAATGAAAAATACATTACAAAGTTTGGTTTGAATAATTTAGGTGAAAAATCAATTTTGCGTTATCATCAACTATTTTCTAAGACTTATAGAAAGTCCAGAAATTTCCATAAGCATATTAAAGAAACGAAAATTCAAAAATTGTTTTCTATGAATACTAGTATGAAAACTGTAATAACCAAGAGAAATGCCGATCCAGTATTTCACGGACACCCTAAGACCAGAGAAGAAAAGTGGCACGAAATGTTTTTAAGTCAGACTAAGACCTTTGATCAAAATCCTTCTCTTATTCAGTTGATCCACAATATAACATTGACGTATCTAAACGACTGTACTCCAGTG…	2532	291728	290991	290466	290270	290159	290028	289939	289778	289343	289102	289031	288891	288821	288626	288397	288199	288110	287589
HmIR31a	HE672041	chr2	-	10	ATGTTACCAACTAAAGTTATTGCTGATTTATTTCATTATCGAACCATTAGTAGTGTAATTGTTTTGACGTGTTGGCCTTATTTTGATCGTGCTAAATTCATTCGGGAAATTAACAAATATAACATACCTGTAACGATTTCCTGTGATCCAGCCATTCTTGACGTGGTAGATCCATACAAGCTGCAAGGAGTTTTGTATATACCGTCACCGAAGATCTTGGAACATAAAATTAAGCAAAAATATTTTTCAAACTGGTACAAATGGATGATATTAAACAATACTATACCACATTTTATACAAAACGCCCGATATGATGCTGATATTTTACTGTTGAAGCCATCACCAACATATAATAATAGTAGCTTGGAAACAGAAGACATAACGATTTACGATGTCTAC…	1773	315301	315217	314844	314702	314376	314247	314135	313957	313010	312874	312419	312258	311810	311620	311444	311230	310999	310796	310450	310124
HmIR7d3	sch7180001249085	#N/A	+	1	ATGCGCATCTTAGTGTTTATTTTAGTTATTTTTAAAATTATAAATATTTTAGAATGTACTTTTACAATTAACAAAGCAGTATCTATCGCTAATAAAGTGTTTACTTATCACAAAACTGCCGTTGTATGGTGGAGCTTTCACGTCAGCGATATTAATAAATTTCTCCAACAATTCAGGGGTACAGTTCTTACTGTTTCTATAGAAAACCACGCAAATTTTAATGACAGTCATTTTCATAAAAAGATCCCTTACATCCAAACAATATTTTTTGCTATGAATCCATATGAATTTGATTATTTCCTTGAAAAAGTGAACTATGTTAGAACAGTTCCTATAAATCTTATTCTTGTTCTTAACGAGGAATACGACACAAATCTAACGATGTATACTAAAATAGCA…	1737	86862	88598
