# Supplementary material for: Genome-wide analysis of ionotropic receptors provides insight into their evolution in Heliconius butterflies
Source: BMC Genomics. 2016 Mar 22;17:254. doi: 10.1186/s12864-016-2572-y (PMC4804616; doi:10.1186/s12864-016-2572-y)
Supplement: Additional file 2: — Fasta file for all manually curated IRs in the three lepidopterans: Bombyx mori, Danaus plexippus and Heliconius melpomene. (TXT 155 kb) [file 12864_2016_2572_MOESM2_ESM.txt]

>DpleIR7d1
ATGAACAATACCGATCGATTTATATACGAAGAGCCGGTTGTGTTAGAAAAAATTGGTAGAATGGCTGCCAAGATTGCTTATTATAATTTTGAGTGGCGTTTAACGACTTTAGTTATATTTAATTCAGTAAACAGCGTCTTCGCGTTGGAGTCATTTTTTAACGCCTACAATAAGGCTTTAGTTGTTACATATGGAAGATTTGTTCTTCATCAACAAACATTTTTTCCTCAGTTTGTTATATTTGGTCATAGTTCTCTGGAAATCATCAATACTATTAAATGGATCGACAAATCAAGATATGATAATGCTGGAAAATTTATTATCATATGCGTTGATTTAGAATACAAAAATTGTGATGAAATTCGGGTTTTCTTCACATTGGCAAAAGTTAAAATAATAAAAGTGGTGTATTTAAGAGTGACTAAGGACTCGAAGTACTTGTCCTTTTCATATGATTTTATTTTGCCCGATAATTGCTATAATAGTAAACCAGAATTTATTAATTTTGATACGAAATGTCCAAACGATGATTGTTTTAAAATGTTATTTCAAAATCGTCTAAAGAATTTTCATAAATGTCCTCTTATTGTGTCTACATTTGAACAGCCTCCATTCATGTATTTAAATAATGAAACTAAACAACCTACAGGAAGTGATGGAGATATCATCAGACTAGTGGCAGAAGCATTGAATGCTACAATGGAAATAAAAATACCTTCAGCAAGTGGTACATGGGGGAATTATGAAAATAATAACTGGACTGGGTCTTTGGGCGATGTATTTAACGACCGCGTTCACGTGTCCGTTTGTTCATTGCCTATTTCCGAAGATAAGTATGGTAATTTTCAAATATCCTATATCTACAACTCAATGGATATAGTTTGGACAGCTGAAATACCACCCATAAAGCCATCTTGGACTAAATTGCTCTCTTCTTTGGACATAACGTTACGAATTGCAGTATTCTTAATGTTCATTGCAATTGCCTTCATCAACACTATTTTAAAAAGCCATCATTGGCGAAAATTTGTCAAAGTTTTCACAATAAAATCTTTTCGATCTAATCTACTAATTAATTCCTGGGCCTTATTTCTCGGAATACCGATATTAAGAATGCCAAACAAACGGGCACTTAAATTAATTGTCTTTAGTTGGATTTGGTTCAGTTTTATTATCAAAATTGCATATCAAGCAGCATTAATAAGTTCTCTGAAGAATAAACAATTTGGAGATAATTTCCCTGACTTTGAGTCAGTGATAAAAACCAAGCGCCCTTATGGGGGTTTGCCAACTCTTAGGCAATATTACGAAGAGGATCCTTACGTTTATGACAACTGGATAGTTCTAGATTTCGATGAATCTTATGAAATTTTAGAACAAATATGTGACGTTTCAACAAACTTTGTTCTTGCATTTAATAAGGAAATAATAATGGAACACCTTTTTAAGTACAATGGAACAAAGAGATTACAGATATTGCCATATAAAATTGTGAACAGTCCTACAGTGATGTATTTCAAGAAGTATTCTGTTTTTGAGGCTCCCGTTAGCACTGTGCTCAGTAGAATGGTGGAATCGGGACTTACTCAATTCTGGCGTAACAGATATTTGACATATGTAAACTTTTTCTTTCGTAGAATAGAAGATCACGAAGAGGAACCGTTTACGTTCGACAATTTTAAAGCATGTTTGGCCTTATTAGTTTTTGGTTGGATTTTATCAATAATATTTTTTGTATTAGAGGTTTTTTGTGGGAGATATGAGAAGAGGCTTAAATAG
>DpleIR7d2
ATGAGCATCACGCCGATATATAGTCATTGGGAAACAGACGTTTCGTGTGACGAGTGTAAAAATATTGATGCCTTGGCAAAAGGCGCAGGCAATGTTGTTTATCATAATTTTAAATGGCAGTTCGCTACATTAGTGCTAATGAATTCTACAGTGCTTTGTGGAGTTAGCGCATTTATGAAGTCTTATGGGAAGAATATTATTTTCGTTAATGAATTGTCATCTCCGATGTTTTATGAAACAATGAGTCAATTCGTTCTTTTTGGATATGACCTTGACAATATTGTTGCCATGTTGCAGTGGATAGAGAAGTACAATTTTGACAATACTGGTAATTTTTTAATCATCTGCCAATCGGATGAAAGATACCAGTGTGATGAGAACGAGGCTGTCAAAATTTTATGGGGATTTAGAGTGGTTAATGTTATTTTTGTTAATCTCTCACACCATGGGACCGGTTACTCCTATAATTTCGAAGAAAACTGTAAACCTGGGCCACCAATCAAACTAGAAAATTGGGGTACTTGCTTTCAATCCGGAAAAAACTGTTATGATTATTTCCCTATGAAATTACAAAACTTTCACGAATGTCCGATTTTAGTTTCGACTTTCATTCAGCAACCTTATATGGTTTTAAATAACGGGGTACCCTCTGGGGCAGACGGAGATTTGCTACGTATATTGATAGAAGCCTTAAATGCAACCCTTGTACTGAAAACCCCGTGGAAGGGTGATGGGTGGGGCAATCTTGATGAAAATGGAAGCTGGGTGGGATCTCTCGGAGATCTATATTATAATTTAGCTGACTTCTCGATGACATCCGCTAGTATCACAGAAACAAGGTATAAAGAATTTCAGATGTCTACATTTTATTACCACTTAACAGTGGTATGGGTGACTCACCCATCGGTTGAAGAAGAACCAACATTCAAACTTATGCGGCCATTTAGGACCGACTCGAGAGCCGCACTTTTAGTATTTTTCATTTTATTTCTGCTTCTAGTGTTAATTGTTAAAACAAATTTTTGTACATCCCTATTGATGGTGATGAAGATTTTTGTAAGCAAGAGTATTCTATTTCATTCTGTAGAAATATGTATGGGTCAACCAGTAGCATTGCAAACTAAGAAAACCAGCGTTTTATCATTGATTCTAATTTGGGTAGTTTTCTGTTTCCTTATCAGAACATTTTATCAAGTGCATCTTATAAACTCTCTAAAGACGGATGTGTACATGTCGAATTTCGTAACTATAAAGGACGCAATAAGAGAAGAATATGACTTCGGTGGAGGTTTAGCTTTGAGGGACTACTATGTTGAACAACCGGAAATATTTGATAATTGGAAAGACGTAAACAGCACTGACTATTTAAACATTATGAACAATTTGACTAAAGGTACCAAATTTGTTTTGGCTATGAATGTAGCCAGTACAAAATATTTTATTAAAAAAAAACAGGAAAAAAATTACATACATATTCTTCCAAAAACAATTGTAACATCGCCGACTATATTGTTCTTCAAAAAATTCTCTCCTTTAGTTTTGCCCATTAACCAGATACTGAGCCGTTTAGTTGAATTTGGTATTCCGCAAATGCTTTACGAAAACAGCACCTCAACATTACTTAAGACTGAATCGTCTAATAATTATAAACCTATCAAGCTAAAAGAATGCGCAGGCTGTTTTGAAATATTATGCATAGGTTGGTTGTTATCGTTTGTAATATTAATCGTCGAAATGTTGATAAAAAAATGTAAAAGCATAAAATTATGCCATAAGCACTGA
>DpleIR7d4
ATGTATTGGATTAAGTTTATTTTAACAGTTCCATATTTTATTCAAATAAACGCAAAATTAAGCGTGCAAAATAACGACAAAGAAAAATATGAAGATTATATGCAGATGGCTAGTGAAATAGCTAATCACAGTTTCAACTATAGAATACAAACAGTGATTGTATGGAACGACGTGGACGAATTTGTTGTAAATAAATTCATAAAATCTTATAAAGGCACAGTAATGATGGAAAAGAGAAATGCTCTCCGTCCACAACAAGTTGTCTTGATCATCAAAACCTATTATTCTTTAATAAAAATTCTTTATCACCTAAAACCTGATCTGAAAGGGAAGACTCTTCTTGAAAGTGAAGCAAAGTTTCTGATAATTCTTCTGTCCTATCCGCATAGACTAGAAAAAATCAATAAACTACTCTGGAGCTATTACGCAACAGACGTTGTTATTTTAATCAGAGATAAGAGACAAAACATCGCTTTATACACATACTTCCCTTACAAGAACCCTATGAGTTGTCAGAACGTCGAACCGACTCTCATGGGTTTCTGGGAGAATGGAACAATACTTTCGAAAGATTTATATCCTAATAAAATGAGCAACATGCAGGAATGTCCGCTATATATTTCAACTAACAAAGTATTTCATCCAACAACAGAACACAAAATAACTGGAGAAATTATCAAAAGAGAAATCATCCGATTGCTTAGGGATGCCATGAATTTCACACCAATTATTTCGACAAGAGATTACCTCTCTATCGACTCCGATGAAGCAAAGATTTGGTCGGAGACGGTTAACGACATAATAACAGGTTCTTCAAACATATCAACCTGCAGTATTTTGCCATTTATGGATAGATTAGGATTCCTTGACTATTCGGTACCCTATTTTAGAGTAACATTAGCGTGGCTTGCTCCTCCTCTCGTGCCCAGGCAAATTTGGTGGCGCCTTTTAACTCCATTAAATGGATATTTATGGCTGGTTCTCTTACTTGTCGTATTCATAGTTAAATCGGTTCCATTTGTTATGAAATTTTCTTACGTGAAAAAGTTTATAAAAAAACATTTTAAGGATGCTGAGAAATTACATAGCATTACAATAAGAATTTGGGCTGTGATGATGGGACAACCAATTAGAGTAACGCCAAGACGCTTTAGAGATTTTTATGTTCTTGGTCTGTGGATATGGTTTACATTTGTTGTGCGAAATGCATATCAAAGTGTTTTGATTGGAGCCTTAAAATCTGACGTCACTGTTGGAAAGTTTACAAACCTTAAGGAAGCTCACGATTATGGGTACAAATTCGGTGGTAGAGCTGGAGTTTTGGCTCATTTTGAACATGATCCTTTGATACGTGAGGGGTTCCAAATAATACCAGAGTCCGAATTCGAGAAAGTTTTACAAGAGATACTGGGTGAAAGAAAAAAGTTTTTACTCGCCGTATCATTAGATTACGTATTTGCTTATTGTATATCCCATGGGATTAATGAGAATGATTGCGGCTACGTTCTGCCAGACTCCATCATGACGATTCCTTCAATGGTATGGATGCCTAAAAACTCTCCATTCAAAAGGTCAATATCTCTGTGGCTCCCCCGTCTCCTTGAGAGTGGTTTACTAAATAAATATGATGTTAATGTACCCATTATTACTACTTTAAAAACATGTGAACCGAGTCCTCTAACGAGTACTCAAATCAGCAGTTGTTTGCTTTGCCTTGTTGTTGGTTACGTTGTGTCGGTTTTAGTGCTTCTTCTAGAGATTATAAAATTTAAAATAATTTAA
>DpleIR7d3
ATGGAAGTGCTTTATACAATAGTCTTTTTACTCTTGGGTATGTCCACATTAACGCTAACACGATTCGCAAAGTCATCTGAACTTATAGAAAATGCCGCCTCTATTGCCAACGATATTTATAAACCTCATCTCTCAACCGCTGTTGCCTGGTGGAATAATGATCACGAACATGTAAATGAATTTTTATTCAAATACCTTGGTGCTGTAACAGTGTTAAGAGTAAAATATTGTAGAGAGTCATGTCTCGAGTCATTTAAAGTGAAACAAACAGTCTTCTTTGCGGATAGTCCAAGAGAATTTCAAAATTTTCTATCCGTTTCGAATAACTTCACTTTCGAAGCCATATTGGTTATTTTAGTCATAAATGAGTTTCCTGTGTCTGACCTCAGTGAATATAGTAAAATAGCATTAAAAAAAGACGTCGAGGACATTGTAATAGTTAGTTTGAAAATCGATGGCAAAATAGCAGTATCCACTGTTATTCCTTATGGGAGTGGTTCTTGTGGAGATTACACACCGAGAGAATTAACTACTAGAGAAAGAAATTACTTTAAAGAAAACAAATATAGAAATTTCTATGGCTGTCCTATCAGAGTTACCGCACTTGAATTAGTGCCGTACGTTAAAGTTGTAAAAGAAAATGATACAGTAATAAATATAGATGGTTTAGATGCTGATTTCGTGAAATTAGTTATTAAAAGTCTTAATGCAACTTTGGAAATCGTATCAGCCTCCGATCATGGCGACTTGGGCTACTACATAAATGGAACGGCGACGGGTACCTTTGGTGACCTCTACTACAATGTTGCAGATATTGTAGTTCCTGCATTATTATTAACCACAAGGAGATATCCCGCTGCACAAGTAACTTATGTTCACCGACCTACTCGCATTATACTGTGTTTACCAAAACAAGAAGAAATTTATAAATTGCTTAAAGTACTTCTCCCTTTCTACAATTGGTTGACGCCAATGGTTATTGCAGTAGCCATAAGTATTTATTTGACTATAAAATTTGTGAAGATTTTTGGACCAAGGGGTTATGAGGTACCACAAAGAATAGCATTTGGAATATTCTCCTTATTTTTTGGTCAGTTTTATAATGTTAATTCAAAATATTGGTATATTAACACAATGCTAATCTTATGGATTTGGTTTTGTATGGTTTTCCGCATTTCCTATGAGGGCAGACTCGTTGAAGGATTACATCACGTTATCTTAGAGCCCCCGGTAGAAACATATGATGATGCAATAAAAGTCATCAAAGAAGCACGTATACATCCAACATTTATGGAATTTTATAGAAATACATCGTTGGAAAAGAAAGCGGTCGAAATATCTTTACCAGATCTTGAAACAACGTTCTTTGCTATTGCATCCGGTGAGAAATATCTGCTTGCTATTGACATGGAACAAGCAAGAGTTTATAAGAAAACAGTTCAAATTCTGGAAAGAAAAATTGTTGATGTGCCCGTTAATAATTACTTGCGCCCCCGTTGGCCAGCCGCAAAGTTCGTAGCAACTGTTATTTTGCGAAGTATCGATTCAGGTCAAATGATAAAAATAATGGATGATTTCTCATCAGGTTGGCAGTTAAAAAACTCAAACAACACTGTTGCACTTCGCGTCAGAGCATTGGGAATGGACTTACTGGGTTCTTGTTTTTTATGTTTGATAGTAATGTATGCTGTATGTTGCCTCATTTTTCTGGTAGAAATTTATATTGTACGTCGGAATACAATTTTTTTGCCCTTTATTAACTGA
>DpleIR8a
ATGAATGTGCCGGTTCTGTTTTTAGTAATATTTATTTTAAATTTCGTGTCTGTTATATCCGAAGTGAGTCTCCGTTTTGTATTCATAACGGAAGTCCACGAGCCGGAACTGGCGCAGGAAATATCACGAGCAGTGAAAATGACTGAAGATAACGAACAAGACCTTTTAATAAGTGACGAAGTGATACAACTAGACAGAGAAAATGCTGATGAAAGTTACAATAAATTATGCGCTTTCGTGTCTAAAGGTGTGTCTGCGATAATTGACCTCTCTTGGTCGCCATGGGAAATGGCCGAACAGCTATCGGAGACTGCTGGAGTACCAATAATCCATAGTTTATTAGGAGCACAGCAACTCGTCTCAGCTTTCGATAGCTATTTGGATTCCAGGAACGCAACCGATGCAGCGTACCTCGTTGAGAGCGAAAGCGATGTAGATAGAATCCTATACGAACTGCTGGGCAGATCTCACGTCAGAGTGTGGGTGCACGCGGGACTAACAAGAGAATCAGCCAAAGCCTTGAGAAACATGCGTCCGGAACCAAATTTTTACGTTATTGTTGGAGATGAGGAGTTCGTAGTGACGACCTATAAGAGAGCAGTCAAAGAAAAATTGGTTAAACGTAAATATCGTTGGAATATTCTACTTACTGACTATAAGACGGTCGATCCGTCTATGTTAGTGTTGCCAACTTTCATCCTGCAGTCGGATTTCGGGGAGTGCTGCAAGTTGGCAGGCTTGAAGGAGGATTGTATATGTCCCTCTAATATGCAGCGACAGCAATTTCTTCTGAAAAATATTATTCAATATACAAGTGAAGCTTTCTTAAAACTAGGTTCGAATCATGTTGTTAATATAGATTGCGAGAACCCACAGAATGAAATGAATGTTACCAGGGACAAGTTGTATCAAATCTTCGAAGAAGATAACGCTAAAAATGACTCATTGTTATTTTGGGACGAAGAAAGGTCTGGGCTGTTTTTGCGTTCCAATTTCATATTATCCACGTATAAACCTGAATCTGGTATGGAGAGAGTCGCGTCTTGGTTGGCAAATGAGAAATATGAGCTGTTACCGGGAGTAGAGCTTGAACCTTTGAGAAATTTCTTCCGTGTCGGCACATCTCCTGCCATACCGTGGACCTTGGTAAAATATTCTGAGACTGGAGAGCCAATGTTGACAGAGGATGGTCAGCCCGTGTATGAAGGATACTGTATCGAGCTCATCAACAAAATAGCTGAGGAATTAGGATTTGACTACGAAATTGTGACACCGAAAATTGGTACATTCGGAAGGAGGCTTCCAAACGGCTCATGGGATGGAATTATAGGGGATTTGATGACAGGTGAAACAGATATAGCCGTCGCTGCTTTGACCATGACAGCTGAGAGAGAGGAAGTTGTCGATTTTGTGGCACCCTATTTTGAACAAACTGGAATACTTATAGTTATTCGTAAACCGATACGTAAGACGTCTCTCTTCAAGTTCATGACGGTTCTTCGTACAGAGGTGTGGCTCAGCATCGTGGCTGCTCTTCTGCTGACCGGTTTTATGATCTGGTTGCTGGAGAAGTACTCGCCTTATTCCGCTAGGAACAACCCCGGAGCTTATCCCTATCCCACTCGAGAGTTTACTCTGAAGGAGAGCTTCTGGTTTGCACTGACGTCATTCACGCCTCAAGGAGGCGGAGAAGCCCCCAAGGCACTATCTGGACGTACTCTCGTGGCTGCCTATTGGCTATTTGTAGTACTCATGCTTGCTACTTTCACTGCTAACTTGGCAGCTTTTCTTACCGTTGAGAGGATGCAGACACCAGTGTCCTCGCTGGAGCAACTTGCGAGACAATCCCGCATTAATTATACAGTGGTAGAGGGATCCACCGTGCATCAGTACTTCATAAACATGAAGTTTGCAGAGGACACGCTTTACAGAGTGTGGAAGGAAATAACTTTAAACGCAACATCCGACCAGTCGCAGTACAGAGTGTGGGATTATCCAATACGAGAACAGTATGGACACATTTTGCTGGCTATAAATGCATCAGGTCCTGTGCCCGACGCTAAGGCGGGGTTTCAGCAAGTCGACGAACACACTGAGGCGGATTTCGCTTTCATTCATGATTCAGCTGAAATAAGATACGAAATAACTCGCAACTGCAACCTGACGGAGGTGGGTGAGGTGTTCGCTGAGCAACCTTACGCCCTGGCAGTGGCATCAGGATCCAGGTTACAAGAGGAGCTGTCCCGAGCTCTTCTAGACCTACAGAAGGAGCGGTTCCTTGAGCAGCTGTCTGCTAAATATTGGAATGAATCTGCGAGGCAGGCTTGTCCTGATTCTGACGAGTCAGAAGGCATCACTTTGGAGAGTCTAGGTGGAGTTTTCATAGCCACGTTATTCGGCTTGGGTCTGGCGATGTTGACGCTAGCTTGGGAGGTGTTTTATTACAAGCGTAAAGAGAAAAACAAAGCAAAGGAAACAACAGTAAAGACGATAGAAGCTTTTCAGCCAAAGAAGACGAAATTGCCAAAGAAAATGGCGGAAAGAGTTGCCAAGTTGAGGAACAGAAAGAAATCAGCCGTCAAGCCCGTCACAATCGGCGATACTTTCAAACCAGCTGACGGTGGAGTGTCTTTTATAAATGTGTATCCAAAATATAATCCGTAG
>DpleIR21a
ATGAAATTCCATTTATTTCTTTATTTCATGTTAATGTTCAGTACCTATAAAATAGCAAAATGTGTACAAGTGTCACAAAATGGTCTAAAAATGCTAACAAAAAATATTGAAAAAGACCTTTTAATGTCTAAACATAAGTTGAGAACTGTGTATTCTCACAGAGAAACAAAAATTGAATTAAAAAAATCTCAAATAGTAAAACAAGTTGATAATCCGAAAAAGAGTCACAATATGTTTAAAAGAGTTGTTGATCCTATTTTTCACGGAAATCCCAAGACGAGGGAAGAAATGTGGCACGAAAACTTTTTAAAAGATAAATTTATGGTTGATCAATCCTCTTCTCTTATAAAGCTAGTTTATAATATAACTTTAAGTTATCTTGATGATTGTACTCCTATAATACTGTACGACAACCAAATAAAAACAGTGGATAGTTACCTATTTCAAAACCTTTTTAAGAATTTTCCAGTATCATTTATACATGGTTACATTGACGAAGGTAATAATTTAAACGAACCAAAACTTTTAAATCCTAAAAAGAATTGCCTCCATTTCATTTTGTTTCTAAACGAGGTAAAGAAAAGTGTGAAGGTTTTGGGTAAGCAATCACAAAGTAAAGTTGTGGTAATTGCAAGGTCCTCACAGTGGGCCATACAAGAGTTTTTGGCATTACCGATATCAAGATCTTATGTAAATTTGTTAATTATTGGTCAGAGCTTCAAGGATGAAAATAATGCTGAAGCTCCTTATATAATGTACACTCATATTTTATACATAGATGGTTTGGGTGCTAGCAGACCGGAAGTATTATGTTCTTGGAGCCATGGAAAATTCTCTAGAAATGTTGATCTTTTTCCGGAAAAGATGACGTCTGGTTATGCCGGTCACAGATTTGTAGTCGCTGCGGCAAATCAGCCACCATTTGTTTTTAAAAGGATTATTTCCGACGCTGATGGAGGAAATCCACGAATTCATTGGGATGGTCTGGAAATTAGAATTTTGAATCTTCTAGCGAAAAGAAATAATTTTACTATAGAAATTATTGAGCCACGAGATTTGCAATTGGGATCTGGAGAAGCTGTGTCTCAGGAAATAATTCTGGGTAGAGCTGATATAGGGGTAGCTGGATTGTTCATAACCAGTGACAGGATCCGTGATATGGATATGAGTTTTTCTCATTCGCATGATTGTGCAGCCTTTATTACTCTGACATCAACAGCCTTACCAAGATATCGCGCCATTCTCGGACCGTTTCACTGGCATGTATGGGTTGCCTTGACATTTACATATTTAATCGCCATTTTCCCGTTAGCCTTTTCTGATAAGCATACCCTATTACATTTAATAAACAATAAGGGGGAAGTAGAGAACATGTTTTGGTATGTTTTTGGGACCTTCACGAACTGCTTCACATTTGTCGGAAAAAATTCTTGGAGTAAAACAACAAAGATAACCACAAGATTGCTTATAGGATGGTATTGGGTATTTACGATTATAATAACAAGTTGTTACACGGGATCAATTATAGCATTCGTCACCCTACCTGTATTTCCTGATACCGTTGACACCATAGGACAACTATTAGGAGGCTTCTATCGAATAGGAACATTGGATCGCGGTGGTTGGGAGCGGTGGTTCATGAACTCGTCTGATCCTTTAACTAATAAATTACTGAAGAAAGTCGAATTAGTTCCAGACGTAAGATCTGGTATACGAAATACAACAAAGGCTTTCTTCTGGTCGTATGCTTTTCTTGGTTCCAAAGCTGAACTTGAGTATATTGTTCAAGCAAATTACTCAAAAGCGGAGTCAAAACGAGCTGTTCTCCATATTTCCAATGAATGCTTTGTACCGTTCGGTGTAAGTATAGCTTTTCCCAAAGGCGCCGTGTATGAAACAAAATTGAGTAGTGATTTAAGATCAATGCTACAAACCGGGATAATAGATAAATTAGCGGATGAGGTTAGATGGGAAATGCAACGTTCCGATAAAGGAAAATTACTATCGGTGAAAAAAAATACCATAAATATTATAAATGCAGAAGAAAAAGGTTTAACCTTAGAAGATACTCAGGGTATGTTTCTTTTGCTTGGAGCTGGATTTCTATGTGGAGCTGTAGCACTTCTTTCGGAGCTGATGGGTGGTTTTTCACGGAGATGTAGGATCTTACGAAGGAGGTTAAGATCCAATCAAAGGTCGAAAGAGAATCTTATTAATACCCCGAAATTATTATCAAGGGAATTAAAGCTTGTCAATGAGGGTAGGAACAGACGTCGGTTCGATACTCGATCTTCAAGTATAGAATCTAATGATACACTTAACGGGGAGATAATAAATGTGTCAAAAGAAAATATAACAGTGCACAGGAATTACGACGACAGGATTTTCGGGTCCAGAAGATCAAGTTCTATGGATATAGATAGAGAAGTTCAAGAGTTATTTGGAGAAAGCGAGCATGGAAAAGTAATTTTGAGAGATGCAAATGTAGAGATCAGGGATGAAAAAGAAAATACAGCGTCTAAAGTAATAATCAGCAACCCATTTACAAACAAATAA
>DpleIR25a
ATGATCTTACTGAATGTCCTTCTTATATATTTCTTCAGAATAATCCTTTCTCAAACGACACAGAATATTAATGTCTTGTTGATAAACGAAGAAAATAACGCACTGGCTGAAAGATCATTTGAAGTAGCCAAAGAGTATGTAAGGCGGAATCCTGGTTTGGGTCTAGCGGTTAATCCAGTGATCGTTGTTGGAAACCGTAGTGATGCTAAAGTTTTTCTTGAGAACGTTTGCAGAAAATACAATGATATGATTTCTGCGAAGAAAACGCCTCATGTCGTGTTGGATTTCACGATGACTGGCGTCGGTTCGGAAACTATAAAGTCATTTACCGCAGCTTTGGCTTTGCCAACTATTTCTGGTTCCTTTGGTCAACCGGGTGACTTACGACAATGGCGTGCCCTCGTTGATAACCAAACTAAATATCTGTTACAAGTCATGCCTCCAGCAGACATCCTGCCTGAAGCCGTACGGGCGATCGTTATGAAACAAGATATTACAAATGCTGCTATAATTTTTGATGAATATTTCGTTATGGATCACAAATATAAATCGCTTCTGCAGAATATTCCGACACGTCATGTTATTACTCCCGTTAAGAGTTTTAGCAAGGATGACATAAAAACTCAGCTAAGAAGCTTACGAGAGCTGGACATAGTGAATTTTTTTATCGTCGGCAGTTTAAGGACTATAAAAAATGTATTAGATGCCGCGAATGAAAACCAGTACTTTGGCCGAAAGACGGCCTGGTTTGCTTTATCTTTAGATAAAGGGGAAATAAGCTGCGGCTGCAAAGACGCGACAATAGTTCACATAAAACCCACACCGGATGCCAACAGTCGAGATCGATTAGGAAAAATTAAAACGACGTACAGCATGAACGGGGAGCCTGAAATCACTTCCGCGTTTTATTTCGACCTGTCATTGAGAACTTTTTTATCTATAAAGTCATTGCTGGACTCTGGCAAATGGCAAAATGATATGAATTTTATTACCTGTGATGATTACGATGGCAAGAATACACCTAACAGGAGCTTAGATCTCAAAACTGCTTTTCAAGAGGTGAAGGAAACGCCAACATATGCTTCATTTTATATACCCGAGGACGATCCAATGAACGGAAGAAGTTATATGGAATTTTCCACTGATTTAACGGCCGTCACCATTAAAGATGGGGCATCTATAGGAAGTAAGACTCTGGGGTCGTGGAAGGCTGGCTTATCCAGTCCCCTATTACTAACTGATCCTGATAATATGAGCGACTATTCCGCTCAACTGGTATATAGAATAGTCACCGTCGAGCAACAACCTTTCATTATTAGAGACGAAGAAGCGCCGAAGGGTTTTAAAGGTTATTGCATTGATCTTATCGAGGAAATTCGACAGATTGTTAAATTTGATTATGAAATAACGCTAGCACCGGATGGAAGCTTCGGTGTAATGGATGAGAATGGTAACTGGAATGGAATTATAAAGGAATTGATGGAAAAAAGGGCAGATATAGGTTTAACGTCATTATCTGTAATGGCGGAAAGGGAGAATGTAGTCGATTTTACTGTACCTTATTACGATTTGGTGGGAATAACAATTTTAATGAAATTGCCAAGAACTCCTACGTCACTGTTCAAATTCTTGACAGTTTTAGAAAATGATGTTTGGTTGTCTATTTTGGCTGCATACTTTTTTACGAGTTTTCTCATGTGGGTATTTGATAAATGGAGTCCATACAGTTACCAGAACAATAGGGAAAAGTACAAGGATGACGAGGAGAAAAGGGAATTCACTCTTAAAGAGTGTCTATGGTTTTGCATGACGTCATTAACACCCCAAGGTGGAGGGGAGGCTCCGAAGAATCTCTCCGGTCGTCTGCTAGCTGCAACTTGGTGGCTTTTCGGATTCATAATCATCGCGTCGTATACTGCAAACTTGGCAGCATTTTTGACAGTATCCCGTTTAGATACTCCGATAGAGTCCTTGGACGATTTATCCAAACAGTACAAAATACAGTACGCGCCATTGAATGGTTCAGCTGCTATGACTTATTTTGAAAGGATGGCTAACATAGAAGTTCGTTTCTATGAGATATGGAAAGAAATGAGTCTGAATGACAGTCTGAGTGACGTGGAACGTGCGAAATTAGCCGTTTGGGATTATCCTGTCAGCGATAAATATAGCAAAATGTGGCAAGCTATGAAGGAGGCAGGCTTACCGAACTCTATAGAGGAAGCCGTTGACAGAGTCAGGGCTTCGAAAAGTTCCAGTGAAGGCTTCGCGTGGTTGGGAGACGCAACTGACATTAGATATCATGTTCTGACCAGTTGTGATCTGCAAATGGTTGGTGATGAGTTCTCAAGGAAACCTTATGCCATTGCCGTCCAACAGGGGTCACCACTGAAAGATCAGTTTAATAATGCGATACTGCAGCTCCTTAATAAGAGGAAGTTGGAGAAATTGAAAGAAGATTGGTGGAATAATAATCCTAATGCGATCAAATGCGAGAAGCAGGACGATCAATCTGACGGGATCTCGATACAGAATATTGGCGGCGTTTTTATTGTGATATTTATGGGTATTGGCCTTGCTTGTGTTACTTTGGGGGTGGAATATTGGTGGTACAAATGGAGACGGCGCCCTACCATTAGTGGCGTTAAACAGGTATATCTATTTTTTAATTATTAA
>DpleIR31a
ATGTTGGCTCAAGCAATAGCCGCTTTATTTAAATATAAAGTTGTGGCTAGTGTCATTGTTCTTGCATGTTGGACTCCGTCGGATTGGGTGAATTTTAACAAAGAACTCGGAAAACACGGTCTAATAGTAACATTTTCTTGCGACCCATCCATATTAGAATATTCGTCCCATCCTCATCTCCAAGGAGTTCTGTTTATGCCATCAGAGAACCGTCGCTTGCAAAAGATGAAAACTGAGTATTTTGGGTATTGGTACAAATGGATCATAGTTGGCCAAGAGTTACCAGAGTACGTCAGTTACATGAGATACGACGCGGACGTCTTTCTTATTAGGAATCCGGATAATTCAACACAGACTGAATCTGATGGAAATAGAATCATAAAAGACGTACCCATAGATGATATATATTTCCATCCTGGAGAGGGCGTGTCCTCACATCCCTGGGGATCCTGGACGGTCGCAGGACTACAGATCTTGTATGAAAAAGAAAGAATTCAAAGACGACGCAACTTAAGAAGATATCCGCTAAGAATTGCAACTCCTATAGGATCCTATTCTAAAGATACCTATAATGGCACCTTCCACACCTACATCACGGATATTAAGATTCCTGAGCGAGATTCAGCAATACGGAGCAGTTATAACTCCTGCTTGCTGATCAGCGAAATACTCAACGCAACTGACGTGTTAGTTCCTACAATGTTGTGGAGCACGGAAATTAATAATAGCAGTATGATGTTGGAACTAAGACTTGGGGCTTCGGAACTCGCTGGTGGAGTACTTCGTATGACAAATGAGAGAATTCTCAAACTTGATTACGTGATGTGTATTTGGCCGTTCAGCGTCGGTTTTACTTACCTCGCTGAAAGAGAAAGCAACAACAACATGTTCTTAGAGCCTTTCACACCCAAAGTCTGGCTGTGCTGCCTTGGACTGTTCGTCATTTTAGCGTTAGCACAACGCGCCACTGCAAGGACGAAACATGAAAAAGATGGCGCGTATATCGCTGTGTTAGCTACAACATTGCAACAAGACGCGAGTGCCGTACCGGCAGGTATATCAGGACGCTGGACGTTTCTAGTCCTCTCGGTATTTTCTATCCTGATTCACGGATATTACACCTCCGCGATAGTATCCGGCCTGATGAACGCTGGTAGAGGCGGCCCGAACTCTCTGCGGGCACTAGGGGATTCCAAATACGCAATCGCTTCTGAGGAATACGATTATATGAAATACACCATGTTTGATGTGGAGACAAATTGGGATGATTTGGAATATTTGAAGAAGAAAAAACTAACCAGTACATTCTACCAGGATATCAAAGTCGGAGTTCAGCTCATGAGGGCTGGTAGTACAGCATTCCATTCAGAATACAACCAGCTTTATCCTCATTTAAAGTCCTTTACTGACGATGAATTGTGCAAGTTGCAAAGTGTTGATACCATTCCAGAGATAAATTCATGGGTGACAACGATGAAACGAGGACAATGGACACCGGCCTTTAGGATAGCTGGTGCCTGGCTCCACGAGGTCGGCTTAGCAAAACGGCTGGTCAACCACCTCCGTATAAAACCTCCTCCGTGTCGAGCCGCCCTACTGGCTGAGAGGGTCAATTTCGATGACGTCACGCCAATTATCTTAATTTATGTAGCAGCTATAGTAACATCCGTCATTTTTATGTTAATCGAAATCACAGTCGCTAATTGGCAAATCGGCCGTAACTGA
>DpleIR1.1
ATGCGTATCCTGTGCTTGTGTGTAGCGCTGTGCAGCGTTTTTTCTCAAAATGTCGCTTCTATCGATGCAGACCTAGCCGTCGATTACTTCTTGAAAAAACATGTGCCTTTTGTTTGCTATTTGACATGTGGATTACGAAGAATATCCTTTGATTTAGCGCAACACAACAAGTTGGTAAAAGCTTTTCTTCGTAGCAATATAAGAATCTCATTAATGCGTGTCGAGAAACACGCATTGGATTTAAATAAGAATTTACATCAATGGACGTTTCCAATCGGAGTACTGATGGATGGTTCCTGTAACGGCATTTCGAATGTTCTAGAACAGGCTTCAAGATCGGCATTGTTTGATGACGGGCACATGTGGCTAATATTTGAGAACATGAACGAGAAACGTAGAGGCGATGTCCGAATTGAAAACCTATTACAAAATTTAAATTTAAGTATCAATACAGATATAGTCGTGGCTCTGAATACAGAAGACACAGATATCCAACTAATGGATGTATTTAACTTCGGAAAGATCCAAGGTAACAATTTAGAGAAGAAATTCATAGGAACATGGAGTCCGGGAAGAGGTTTGAACATTTCGTTGAGCAGATTCAAATATTATGATCGTTGGGATTTGCACAATTTGACGCTGAGAGCCATAACCGTGGTTCTAGGAGCACCTCAGGGCTATGATCCCGAAATGATTTTACAACCTGGATATGATTGGCGAGTAGCTTTAATAACAAAATCCGCGGCCCAGTTGCTTGCTATTATCAGGGAAAATCATAATTTCAGATTCAATTACACCATAGCTGATCTCTGGGTTGGATCTCCATTGAAGAACAGTACTTTGGGTGTGACCAATTCAATATACTGGGGAGAGCAGGATATTTCTTTTACAAGCTTGCGAATGTTCTCACCATGGATGGAATGGGTTGATCCATTTTTTCCACCAACAACTAAATTAGAAACGAAATTCTTCTACCTCATTTTAGACAAGGGTGTAGGTAACTATGAGAATCGTTTTCTTACTCCGCTGTCATCTGGAGTGTGGTGGTGCACAGCGGTGGCGAGTGTCGTCTGCGTTTCAGTGCTGGCCGTCACGGCTGTCTTAGAGGAAAGAGACGAACCGGGACTATACGCGTTATTCAGCGTTTTTGCTGTTATTTGTCAACAAGCTTACGAAGATGGTGTACAACTATTTGATGAATTTTCATCTAGCCAAGGTCGTCGTCTTATTCTTCTTGTAGTGGGGTTAATGAGCATGTTACTATATAACTACTATACTAGTAGCGTTGTCTCGTGGCTACTGAACGCCGCTGCACCCACCATGTCAAACATAGACGAGCTGATTGACAGCGACTTTGAGCTTGTCTTCGAGGATACTTCATATACCAGGGGCTGGCTAAATAATCCTGGATTTTTCTACTATAGCGGTTTGAAAAATCCGAAAGAAGATATACTAAGAAATAGAGCGACAGTCACAAAGCGCACTACGAAACTGTTGCAGACCGCCGCGGAGGGGATGGAGCTCATTCGTTCAGGCGACTACGCCTTCCACACGGAACCTTACACAGCGTATCAGGCTATATCCAGAAGCTTCAAAGAAAAGGATATTTGTACCCTTGGGTCTTTACAAATTATGATTCCGGCAAACACTTACATTGTGGGACAGAAACGAAGTCCGTATAAGAAATTCTTCGTTTGGAGTCTAATGCGGCTCCTGGAACGTGGCCATACCTCCGCCGTGCGAGCACGAGCCAGTGGCGTCACACCAATCTGTTCCGGAACTGTTCCAAGAGCACTTGCTCTTGGACAAGCGGCACCAGCTTTTGCAATCCTAGCTCAAACTGCTGTTGTGTCCTTCATTATTCTTTTATTCGAGATATATTGGCACAGACGAAGGAGTCACGACAAAAAACAAGTGAGAGTACTTAATAATCGCGCACATAACGCGCAAGAGGTAGGGAAGAATGATTCCCTGAGAGTATAA
>DpleIR40a
ATGATATTGACATACATTATTCTGCTGTGTGTTCGAGATACTCAATGTCTCTTTGAGGTTCGTGACTCGGTGGATGTCAACTTGAAACAACTCCCCAAAGACTTTTCAAAAGCAGTTGTTGATATTGCAATAGGTTTACCCACGAATACTATAACCGTTGTGCGCGGGAACTCTACTGATGTCAGAGATGCGGACATATTTGAATTGTTCTGCAGCCTTGGTGATAATAATATTCAGGTTACAAACTTGGATCTAATGACGCCGGAAAGTAAAGATATATATTATAAATATTTGAAAGAAGGACTCGATAATTCCGAAGAAAGGACTAGTTTAATTCTGTGCAAACCAAAAGAGTGTGAAGATTTGCTTCTAGAGGTCACAAGCAACAACTTCATACACCGTCCAATCCTCTATATTTTCTTCTGGTCCGAAGACGAGGTCCCCAAAAATTTCACCACCTGCATCAAGGAGGCCGTCAGAGTTGCTGTCATTACAAACCCAAGGAAAGGCGTGTTTCGCCTTTACTACAATCAAGCAAACCCAAACAAGCCCAGACACTTGAAGTTAGTAAACTGGTGGGCAGGTCAACTCTATAAGTCACCATCACTACCGCCAGCCAATAAAGTATATGAAGATTTTCAAGGACGAATATTAAATGTACCGGTATTGCATGCTCCGCCGTGGCACTTCGTTCGATACATGAACGATTCAACAGTTAACGTGACTGGAGGGAGAGACCACAAACTGCTCTCATTGTTGGCCAAGAAGTTAAACTTTAAGTATAAATACTACGATCCACCCGAACGGAGTCAAGGATCGAGGATATCCGGTAATGGCACATTTAAAGGCACACTCGGACAAATTTGGCAAAGGAAAGCAGACTTCTTTATCGGTGACGTCACAATGACTTGGGAAAGGCTACAAGCTGTGGAATTTTCGTTTCTGACCCTAGCAGATTCCGGCGCGTTCCTCACTCACGCTCCTGATAAGTTGAGTGAAACCCTGGCCATTATAAGACCATTTCGATGGGAGGTATGGCCGTTGGTATTCGCCACAATCCTGGTAACGGGTCCAGCACTGTGGGTGGTAATCGCAACACCGTATATTTGGCAACGTCGTGAACGAGACCAGATGGAACTGTTGAATAATTGCTGCTGGTTCACCACTTCATTATTCTTGAGACAAACAACTAGGAAAGAGCCTTCCACGTCAAACAAAGCTCGCCTTGTGTCCATTCTCATATCTTTGGGTGCAACTTATGTCATCGGTGACATGTACTCGGCTAATCTCACCAGTCTAATGGCTCGCCCGTCCAAGGAACAAGCGATTGGTACTCTTGTAGCTCTAGAAGAAGCCATGAGAAATGATGGCTACGAGCTCGTTGTGGAAAGTCACAGCTCTTCGTTAGCTATTCTACAGAATGGAACAGATATATATGGTCGTCTCGCTCGTCTCATGCGACGCCAACGCACCCAGAGAGTTAAAAGTGTGGAGGTTGGTGTTAACATGGTGCTATCAAAGAGAAGAATCGCAATCCTCGGTGGAAGGGAAACTCTATTTTACGATACCGAGAGATTTGGTTCGCATAATTTTCATTTGAGCGAAAAATTATATACAAGATACTCAGCTATCGCTCTGCAGATAGGATGCCCATACTTAGAAACATTCAACAACGTGCTGATGACACTATTTGAAGCAGGTATACTAACAAAAATGACATCGGACGAGTACAGGAATCTTCCAGAACAATCACGAAGATCGGAAAAGGTGACGGAGAGTGAGAGTAAAGAAAACAACGACGTCACAGAGAACTCACCAACCGCGCAAATTCAACCAGAATCCACAATCGGTCTGGAGCCTGTATCCCTTACAATGCTACGTGGCGCATTTTGTCTCCTCGGTATTGGATATTTTATTGCAGTTCTAGCAACAGAAATAGAAATACAGCGTAGGAAAAGATCGAGAGCTGAAAGGGTCATGGACACTTCACTTTTTCCCAAATCTCCTAGAATGTATCTGAGACACTATTTAATAAGAATTTTCAGAACAATGTACAACATTGTTGACGGAGCCTTGCGACCAGAAATGAAGGAATGA
>DpleIR41a
ATGCTGTCGGTAGAAAATGTTGTTTTTTCAATTGAAATAATTCTACAATTGTTAATAGACAAATATCTTATTTCGTCTAGTTGCATGACTTTGATTTCGGAAGGTCCGCTCAAATTAAAATTCAATAATAGTTTGATTCATTTTTATAATAATGATACTGAAGAACTCTTTAATATGATGCTCGAAGCGTCGCAAATGGGCTGTTCCGATTACATTGTTCAAATGGATGATCCACAGAGTTTTATGATGAATTTCGATAAGGTTATTCACATGGGGAACGTCAGGAGGAGCGATCGAAAGATTGTTATGATACCTTCGACGAAGTTACCATTGAATGACTCCAATTACGAACTGCTCAAAGTATTGTCTATGAAGGAAACGAGTTTTGTGGCAAATATTCTGCTTGTTTTACCTCAACATGGAAGATTTGAAAATCAATGTGAAAAGTACGATTTAGTTACGCACCAATTCGTCGGTAGAGATAACAATGACTTGCCAGTATATCTCGATGTATGGGATTCGTGCACTCTTCAATTTGCATACAACGTTGATTTGTTTCCTCACAATATGCTTAACTTATACGGAAAAGTAGTTACGGTAGCCGCGTTTACTTACAAACCATACGTTATATTAGATATTGACACCAGTATTGTGCCACAAGGACAAGATGGTATAGATGTGCGAATTGTAGAAGAATTTTGCAGATGGATAAATTGTACAATTGAGATAATAAGAGAAGATGAAGAAGAATGGGGTGAAATATACGCAAACCAAACTGGTATAGGTGTTTTAGGATCGGTGTTCGAAGACAGGGCGGATCTTGGAATAACTGCACTATATTCGTGGTATGAAGAATATGTTGAGATGGATTTCTCCGCACCCTATATACGAACTGGTATAACATGTATTGCTCCATCGCCGAGATTATTAGCGAGCTGGACAATGCCTTTATTGCCTTTCAGTCTGTATATGTGGATTGGAATATTTTTTACATTTCTTTATTCATCTCTGGCACTTAGTATCGCTAGAGGCTTTAAATTGGATAAGGTTTTTTTTACGACTTTTGCTATTCTGATAACACAGTCAGTGTCTTCGACTTTTTTCCAACCGTGGCGTATACGCAGCGTGTTAGGATGGATGATGATAACTGGTCTTGTGTTAGACAACGCCTATGGAGGAGGCTTAGCATCTACTTTTACAGTCCCCAAATATGAGCCCACGGTAGACACTATCAGAGATATGGTTGACCGAAAACTTGAATGGGGAGCTACACATACCGCTTGGACATTCTCTCTTACCCTCTCCCAAGAGCCCTTGATTAAACAGTTGATAAGTCAATTTAAGACTTATTCGGCCGAAGAATTAGTAGAGAAGAGTTTTACGAGGAACCTGGCGTTCAGCATTGAGATATTGCCAGCAGGTTACTTTGCTATCGGAGAATACATCACGAAAGAGGCGTCATTGGATTTAACTATTATGCTTGAACAATTCTATTTTGAGCAGTGTGTTATCATGATGAGGAAGAGTTCGGTGTTCACAGATAAGATTAATAAGCTCATTGGGCGACTTCACGAATCCGGGCTCTTGTTAGCTTGGGAGACCCAAATAGCATTGCAACATTTGGATTATGAAGTTCAGTTAGAAGTGAAACTTTCACGTTCCAAAAGAGACGTAGAGAATATTGAACCGCTTGCGATACGCCATGTTGTGGGAATTTTTATCATTTATGGAATTGGTGTAACAATTTCGTTCGTTGTTTTCCTGGCTGAAATTACATGCTGTAAAAAAAAGTGTAAAGAAAGAAAACTATACATTAATTTAATTCTCTAA
>DpleIR60a2
ATGATAAAGTTGTACAGTTTATCTTTATATTTTTTTATAATATTTCATGAGAAATATGTCACGTTAACACCGCTAGGCATAAATGCAGTATGGGATAAGATGTCACAATTGAACATAGATCCTGTAAAACTAGAATGTGTCTCGAGGGTTGTTCAACAGGAAATTGAATGTCAAGACTTCTTCACAGTATTACACCAGTCCAATTATGGAGACCAAATAATAACAAATTTAAGTGCAACCAATTGTTACAGTTTTATTGTGAGAACACCAAAGTCAGAAACTTGGGTGTTACGATCTGAGGCGTACATAATTTTAGTGAAAAATGTCACCGAGTTTATAGACGGCATTGAGAAGTTGTCAAAAGACTTCACATGGAATGCAGCAGCAAGATTTTTTATTGTAATACATCAGTTTGAAAACATGCAATATCTTGATCTTTTTAAGGTTTTGGCTAAATTTAATATTTATCATGTGCGTGTTATAATCTCAGAAACGATGGACAAAACGTTGGTATATACATATAACCCGTTTGAAAATAATCGATGTGGACGCGTTGATAAAACTATTATTAAAATGAGCGATTGCAAAGGTTTCAGTCATAATGAACTTAATAAAAGTGAAATAGAAAATCTGATACGACCCTGTCCTATAGCTGTATTTGCCAGAGACAATCCACCTAATGTTATATTGAAAAATAAAAGAAATCTTTTTCGACAGGAATCTAGATCCGTGGGCATAGAACAGTATATGTTGAAGAACATTGCTAAAAAAGAAAAATTTAGATTTCATTATATTGATCTAAATTTATTAAAAAACTATCCCAAAAATATAACAGGAGATTGTACCTCTTCTAACTTATTGGAACATTTATCGAGATATCCTTTGGGCATCTCTATAGGAGGATATCTGTTACTAAAAAAAGGATCTGACTGTTTTGATTTAATTTGGGGTTACTGTTATTGTAATTTAAATGTTTACACAACAGTAAGCAGTGCAGAGCAATGGAAAAAAGTGTATCAAGAGTTTGGGACGACAACTTGGGCTTTGATAGCATTATCATATTGCTCTGTTACTATTGTTTCTATTATAATATACAAATTGTCAATGAGGAAAATAAATAAAAAATATATAGCTTTAAAAATATGGGGATACTTGAACAACAGCGCAGATAAAGAATTAATTAAAATGCGACAATTGAGAATCATTATCGTCACCTGGATTTGGTTCTCATTTTTTATTGTAAATTTTTACAACACAGCCTTATACACATTGATAACTACTCCAGATAAAAACAGTATATTTGTTAAACCAGAAAATTTATTTTCATCACCATTGAAACCTTGCATAAGCTTTAACATTCGATTTTTTTTTAAGTTTACTTTCAACGCTACCATATTTTCCGTAATCGGAGAACAATGTGAGATTGATGAAAACGCATTAGACACGGTGGCAAAAAATAAGGATCTTTTTACTATTATCAGTGAACCCACAAATTATAAAAGAAAATATAAATATCTCGACGAGTACGGTCGCCCTAAATTGGAGAGGTGGCTATTCGGCACAGGGGATTTCGCTTTCACAATTCTTACTAATAGAGGATTTGTTTTGCTAGATAAATTCCAACGATATGCATGGTACCACTTCGAATCAGGTTTGCTACAAAAACACACGGAAAATTTAAATCAGCCATTTACTGTATTTACAGAATTTAAACCTTTCACTTTGTCAGATTTGAGGATTCCTTTTATTATACTATTTATAGGTTACATAATTTCATTTATTATTTGTGTCATAGAAATTAATCACTTATATTCATAA
>DpleIR60a1
ATGTTGTTACGAAGCTGTATCTTTTTATCATGTATAACTTTGGTCAAAGGGGGAATAGAAGATATTCGTACGGAGGGTTCGAAAGGAAAATGCATTGGCGACATAGTCAAAAAGTATTTCGAACGTGGCTACTCCATGAGTGTGGTTCACATGGGAAATGATAACGAGATTGTCGAAATATTGAACACAAAGGAACTGAAAACAATAATATCCCGGAGTCCGCAGAGCAATATGAGTGTGATGAATGAACACTACGTAATAGATGCAAACAGTTCTACGTATTTTATAAAACAGTTCGAATATCTTGTTTATGAAAAACGCTGGAATCCTACCACGCGATTCTTAATTCTCATAAAAAACCTCAATTTGAACGACCTTTATAATGTATTTGATATTTTACTAAAATATCACGTCGTCAACACACTTATCCTGAACAACACTGCCGATCCTGAATTGTACACCTACAATCCTTTCGAGAACTTTGGATGCGGTCGAAGATACGATCGTATCATTGATTTGGGGAAATGTTCTCAATCTCATACCAAAAACCTCTACCCTATCAAACTTATAACTGGCTTAAGGAACTGCACTTTCAATGTGACGTCAACACATTGGCCACCTTTCACTATAAAAAGGGCAATTAATAGTACTAATGTGTTGACTGGGATAGATGAGTATATATTCAGAGAAATAAGTCAACTAGAAAGTTTCAATATTGATGTAACTTTTATGGATAATGGAGAAAAATTCACAACAATATCCGAAAATATGTCAATAGATGGACCTTTGAATTCTTTACAACAGGGAAAAGACATGGTATTTGGCGGACTTGTGTTGATGGAGGCAAGGACGGACATGTTTCAATTCATATATTTACATCTGTTGGACCAAGATTCCCTCGTCTACCTGGTGAAGAAAGCGGGACGTGTACAGGCTTGGAGAAACGCTTATTTGGTATTTCAAGTAGACGTCTGGTTAACTTTGCTCTTCATATTTCTATTATATTTCCTGATATTCGTTTTATTTTTTCGCCCTAAAGACAAACTTTGGGTTGTTCTGAAGATGCTATCATTCATGTTTAGTAGCGGCACATGTATTCGGGGAAGCTTTTTCAAGAGGTCTATATTCATAGCGTGGGTCTGGTGTTCTTACTTCTTCTGTTGCTACTATCAGTCGACCTTCTCGAGTATCACAACCCACCCTTTAATGGAACACCAAATCGCTACCGTGGAGGACCTGAGAAGATACAATCTGCGGCCTTGTGTCAGCGAAACCATATTAGACTACATAAAAGCCGCGTTAAATAATACACAGCCGTATCAGACAGATCAGCAGTGTAAGAAATTATTGGAGAGCATAAAATTTGTCAGTCAGTCGGACTATGAATATTTTACGATCGTGAACCAATACAAATACCAATATTATAAATTTGACTTCTACGACGAATACGGAGAGCAAACGTTGTACAAATTCGACAAACCGATTTTTAGTTCCTTGTACTGCGTTTACTTCAACAAAGGTTTTCCTTATCTCGATAAACTTCAAATGCACGCACTGAGACTGAGAGAAAATGGTATGATCAACGCTCACATATCGCGACTGTTTTGGGAGTTCCAACGGCATTATAAGTTCAAAACCAAGAAAAGCAAGGAGCTGGAAGTTGTGGTGCCATTGTATTTGATCGGATTCGGATATTTCCTATCGACTCTGGTATTTGCGGGGGAGATTTTAATGAAGAAAGTTCGCGATAAAAACAAGTCTTAA
>DpleIR60a
ATGCATTTGTTTATAGTTTTCATAATTCTAATCTCGAAAGTAAGTGACGGTAGAATAAATACAAGAGGACCAACAATTGTGAAGGAATTTGTAAATTGTGTGAGCTCTTTGATAAAAAAAGATTTTCAGGAGCCCGGTTTATTAATTTTCGGAATTTCTTACGACAGCAGTTCCATTGTAGAAAAGTTAAGGGAACAGGTCTTGAAATATATCCATGAATCTAATTATTTTGTTATACAAACAGTGGATCCATCTAAAATAGCTGTCTGTAAAAAGTCGGACATAAATGTACCAGGTGGTTTTCATTTAGATCTAAAAGAAAATAAACATGTAAGAACAGCAAACTATTTTGTAGTAATAGCCAATAATGCTGAAGACTTCTTTCAATTCGCAAGCAAAATAATTAAAGCAAAATACTGGAACCCCGACGCAAAATTCATTGTATTTTTGTGTCACCTAATAAATGAAGACAATGTTAAAAGAATGGTTGTTCAAGAAATTTTAAGCTATTTATTTAAACATAATGTGATGAAAGTAGTAGTATGCACTGTTAAGGACCATAAGATGCGAAAGGTGTTAATTTATAGCTGGAGACCCTATGACCCTCCGAAGTATTGTGGATACGATAATGAAACAAATGGAAATCGTTTGGAGTTGGAAAATATCTGTGAAAATGGCATTCTAAAATTTGAAAAAAGCGTCTTTTACAATAGAGTGCCTAATAATATGTATGGTTGCAATATGTACGTGCTTGCTCTGGAAAGACAGCCATTTGTCAGTAGAAATATGAATGATCCCAATATGGAGAAGGTAATGGTAAATGAATTGTTAAAAAAAACTAACTTTTCTATAAATTATCAAATAGTTAATGCGTTTAGAGGTGAAAGAAATGAGAGTGGAAAATGGAGTGGAGCGTTGAAAGAACTTGTTTCTAAAAAAGGGCATGTTCTTTTAGGGGGTATATTTCCTGATTTTGATGTACATGAAGATTTTGAGTGTAGTTTAACATATTTGTCGGATTCATACGCATGGGTTGTTCCACGTGCATATTCAAAACCACCTTGGATTGCTCTGACAATTACTTTTCAAGAACATGTGTGGTATTTCACTGTTGTAGGATTTTTTATTTGTGTAATAACTTGGAATTTTTTTGGCCGTATCAGTTGTGATACGAAGTACAATAAGTCTTTAATGCATTGTTTTATGAATACGTGGATATCTTCATTGGGCTTTTCATCTTACGTCCGACCAGTTCAACAAAGCTTAAGGGTATTTAATGTGTTTTTAAATATCTATAATATTTTACTTCTAACCGCATACCAGACCAAATTAATTGATGTGTTATTAAATCCGACGTTTGAATATCAAATTCATACATTAGAAGAACTCATTGAGAGCCGACTTAACTTTGGTGGTTCTGAAGAACTACATGATTTATTTTATAATTCAAGTGATACTTTTGATCATAAGATTGGTGAAAATTGGATTCATATTAATAACATTTCAAAGGCATTAATAGATGTAGTGGTCAATAGAAATTTCTCTGTTCTTTGCAGTCGTTTGGAATTAGCACATTTATCTGCAGTCATACCAGAGTTGACAGATGATCTTGGCCAAGATAACTATTATGTATTCAAAACTAATGCATTTACAGTTCCAATAGAAATGATTGCATTAAAAGGTTTTCCTTTTATGAAAAATATTTCGCGTACATTGAGTATATACAAGCAATTGGGGCTCAATTCAATGTTGAGAAGATATTTTACATCTTTGAATATGAAAAAACGTGCCAAACTGTTTAAAAAGTCTGGCAACAATAAAAATCTAAAAGCATTATCTATGAAACATTTACAAGGGGGATTTTTTATTTTAGCTATAGGCAATGTAGCAGGAATAGTCATTTTAATTTTGGAAATTATATTAAATAGTAATTATATTAAGTACAAAATAAGGAATATTAAAAATTTGTGTAATAAAATTGATCTCGCGAAATAA
>DpleIR64a
ATGGATTTGTTTTATTTTATTTTTCTATTAAACTCACTCCACGCTATGGCGTCGCCAGTTATAATAGATATTTTAAAACTAAAGAGCATTCAAAATTGCATCATCTTCAATTGTAATGAAAATCACAAAGCTACATCGTTGCAGAGAGTACTACTGAAGAACAATTTTAGAATATTAACAGTTAAATCAGATTTTAAAACTAAACACTTCAGTCACTACGGTCATTCGAAAATTGGTTTTGTCTTGGACACGTCATGTGATTTCTGGTATGTAATTTTGGACAAAATAGATACACAATTGCTTGGCGGCTCTCACACTTGGTTGGTACAAACCGATGATCTTTCTGGAACCGTAAGTTTGTTATCTAAATACCCGATCGAGGTAAATTCAGATTTTATAATAATATCGAAAGATATCAAAAGAAGCAACATTTTTTATTTACATGAAATATATAACAAAGGGTTCTATACAGACGGTTCCTCAGTGGTTAAGAGTTTGGGTTATTTCGAATCACGCTTGACTATGAAAAGAAATAGTCGAATTGATTTATCGGGAGTGGTGCTGAAATGTGTCGTAGTTGTACTTGACCCAATTGTGAATCAAACATTCAAACAATATTTGGACAACGCCAAACCTGGG---ATCGTAGATTCCTTGCACAAGTTGAAATTTTATGTGCTGTTGAAATATTTAGAGGATCTCTGTAAATTTAGGTATAAATTAGAAAGAACTAATTCTTGGGGCTACCTGCGGAACGGCAGTTTTGACGGCATGGTTGGGGCCCTGCAGCGTCGTGAAGCAGATATCGGCGGAACACCAATCTTCTACCGCCCAGATCGCGCCAGATTCATCGACTACACCACACCAACTTGGCAATCAAGGCCCTGTTTCATACTTCGTCACCCTAAATACCCGGGTGGTTTCTACTCTATTTACACTAGACCGCTGACAACCACAGTATGGTACAGTATTATTGGTCTTGTTTCTTTAGCCGGTACGATGCTCTGTGTCATGTTGAAATTGAACCTCCTGAAGGAGCCTGGTGATGACGAGGATTCCTCCACATCCATGGCCTTTTTATTCATCTTTAGCGCTCTCAGCCAACAAGGCACTACTATTATAAGAGGAGCGACGTCGATAAAAGTGGTAACTTTCGTAACTTTTGTATTTTCTCTAACTTTGTATCAATATTATAATGCTACTGTTGTTTCGACGCTGCTACGAGAGGCGCCCATTACAATAAAAAGTCTCAAAGACCTGTTGAATAGCAATCTTAAGGCGGGGGTCGAGGACGTATTGTATAATAAAGACTATTTTAAGCGTACGACCGATCCGGTAGCCATAGAAATTTATCATCAGAAAATTGTTACCAGTCATCATTATAATTTCTTTACACCTGAATATGGTATGGTTCTGGTGAAACGAGGGGACTTCGCCTTCCACGTGGACAGCGTGACCGCTTATCGTATTATGAGGCAGACGTTCAGCGAACGGGAAATATGCGACGCTCATGAGATCCAGCTGTTCCCGCCCCAGAACATGGTCGCTGCGTTACCAAAAAATTCACCTTACAAGGAACATGTTACGATCGGACTAAAATCAGTCTGGGACGAACCGAAGCCTCCTTGTGTTCGCACTCCAGATGCCAGCATATTTTCTGTTAATATAAGAGAATTTTCTATGGCTTTAGTACTTCTTGCTTTCGGTATAGCTCTATCCGTGGCGATACTGATCGGAGAGATGATATTTTACAGAACTAACATGAAACGTATAGAATTTAGACTTTAG
>DpleIR68a
ATGAGCCGTCCGCGCTGGTGGAAGGACGTGGTGTTCTGGGAATCATACGTGCAAACGAGGGCGGACACAAGTCGTATTATAAAAAATATAGAGATTAGTAAAGATTTGCAAGATCTCGTCGCGGACTTGATAAACTATTTGGTAAGAAGAGATGACGTCACCTGCCTCACAGTTGTATCTGATCCCGTGTATTTGAACGTCTTCGAAGGTGCTTTGTTTAAAGGAATATACACAGTGCCGAATATTATGATAGTCGTCGAGGAGCGTGAAGACCTGTTATCTCCAAACTTCAATACACTCGAATCTTTACGACAAGCGCGAAATGATGGCTGCAATGTCTACCTTATCATCCTGGCTAATGGACTCCAAGTGACAAGATTGTTAAAATTCGGTTATAAACACCGTCTCCTGGATACCAGAGCAAAGTATATAATGCTGCATGATGTAAGACTCTTTCATAGCGCAAATCATTATCTCTGGAAGAGTATTGTGAACGTTATATTTCTAAAATATCATAGCAAAGTAATAGGGGATGTAAAAAGCAAGGCGTGGTTTGATCTCTCCACAGTTCCGTTTCCCAATATTATCAAAGAAATATTCATACCACGTCGTGTCGACATTTGGAGAAGGAATAAATTTCATTACGGCAGAGACCTATTCGCCGATAAAACTGGCAATCTCTATGATGAAGTACTAAATGTGGTCTACGTTGATCACGTGCCTTCAGTAGTCGTTACCAAGTCCAATGCTACAAATAAAGTAGGAGGCGTCGAGATAGAGATTCTCAAAACCTTAGCTCAGAAAATGCATTTTAAACCAAAGTTATACGAACCAATCAATGCCGAATCCCAGAAATGGGGTCACAAACAAGATAACGGTTCATTTTCTGGTCTCCTCGGTGAAATGGTTAACAGCGGCGCTGATGTTGCCCTTGGAAATTTGCAATATACCCCTTCCCATCTTGAAATGACTGATTTGAGCATACCGTACACGTCTCAATGCTGGACATTTCTCACACCAGAAGCCTTAACTGATAATTCTTGGAAAACCCTGATTTTGCCGTTTAAATTGAACATGTGGATCGCAGTTTTATTGGTTTTACTTGTAACGGGTTCCATATTTTATGGTCTAGCTATATACTACATGAACCTTTTAAATTATAAAGGTGTTTCTGAAGGTTTCGAAGCCAACGACCGCAAAATGTCATATACAAAACCTGTTGGGCTTTATTTGTTCGGTGAAATATCAAACAGCATCCTATATACTTACGGAATGTTGGTTGTTGTATCTTTACCGAAGCTACCAACGGGCTGGTCCATTCGTCTACTTACTGGATGGTACTGGCTGTATTGTATCTTGTTAGTCGTGTCTTATAGAGCTAGTATGACCGCCATTTTAGCTAATCCAACACCCAGAGTCACTATAGACACATTACAAGAATTGGTAGACAGCAAAATAGCATGCGGCGGGTGGGGAAGTGAAACAAAGAACTTCTTCCTAGAATCTCTAGATGAAATGGGCCAGAAAATCGGTGAAATGTTCGAAAATGTCGATGACCCCGAACAAGCCACGAACAAAATAGCTCAAGGAATCTTTGCTTATTACGACAGCGAGAATTTTCTAAAACACTTAACCGTTAAACGGAAGAACATGGTGTTGATGACGTCACCTGAAAACAACACAAGAGACAGAAACCTTCATATAATGAAGGATTGCGTCGTTAACATACCGATATCGATCGGTTTCCACAAGAACTCCCCACTGAAGCCGCTGGCAGATGTTTACTTGAGACGAATAGTAGAGGTCGGACTTGTTGAAAAATGGCTAAATGACGCAATGTATAAGATAAGAACACGAGAAAAAAACGAAGAGGAAGTTAAGGCTTTGATCAATTTGAAGAAGCTCTACTGTGCTTTCGTGGCTCTAAGTATAGGATACACTTTAAGCTCGATATGCCTGTTTCTGGAGTTCATGCATTGGCATTTTGTTGTCAAAAGGGATCCAGGGTTTGACAAATATGCCATGAATGAATATTATATGCACAAGAATAAAAAGAAGTAA
>DpleIR75d
ATGGACTTTGTCAACTTCATCGTGGCCTTCTTTGTTTCTAAGAATGTCAGATTGCTGACAGCCTTCGTGTGTTGGAGACCAGAGGATGTAAGGTTAATCTCCCAGCGAGGCGTCATGGCAGGTTTGCGACTGCGCGTGTTTCCAAGCACTCATCTGACGGCTGACCTGCCAGCGTACCGTGACTACAGGGAGGGAGTACTTCTCGATGTGGGTTGCCTCAACGCCACACACGTTCTACATAAATCATCAAGAAACCGTGCGTTCAATCTTCGTTACTCTTGGCTTCTGATCGACGACTCCCCCTTCAATATTACTTATGTTGAAGAAACACTATCCGACGTGTTGGTCCTCCCTGACGGTGACGTCACTTGGGTCTCCGTGGATCGTATGGTAGATGTGTACAAGGTTAAAGCTGACCAGCCGCTGGTCGTCACGCATTTGGGTATGAGAAGGAGTCGACGAGAACTCGAAGGGTTATGGAGAAGTTTACGAACAACAGTTACAAGAAGGAAAAATCTACACAGTGTGTATCTGAAGTCGGCGACTATAGTAACACAACCTCAATACTTCAAAGGATGGTCAGATCTGTCGAATCGGCAAATAGACACGTTCCCAAAACTTACTTATCCAATACTGAAGCTTTGCGGAGAAGATCTTAACTTTAGGTTCAATCTGAAACAAGTCGACCTTTACGGGGAGGAACGGAACGGCAGCTTCGACGGTCTGGTGGGTCAGATGCAGCACGAGGGGTTGGAGGTCGGAGTCACATCCATGTTCATGCGCAAGGACCGGTGGCGGGTTCTACATTTCTGCGCCGAAACCGTAGAGTTACAAGGCGCGTTCCTGTTTCGCCAGCCTTCTCGCTCGTCTGTGTCCAACGTGTTCGCGTTACCCTTCAGCCGGGGCGTATGGGCAGCTTCGGCAGCTGTGTTTGCGGGGGCGGCTACCCTGCTGGCGGTGTTCGGTCTGGTGGCACGACGGACGGCCCTCGACCCCGTCGCACAGAGACTGACGGTTCTCGAGAGTTTGACTTACGCTGTCGGCACCATTTGCCAACAAGGTTCATATCTGTGTCCTAACCTGTGGTCCATGCGTCTCCTCATGTTTTGTACGTTGCTCGCCTCTCTGTTCGCCTTCACGTCATACTCTGCCAAGATCGTCGCTATCCTCCAAGCCCCCAGTGATGCCTTGCGGACTATCGATGACCTCGCACGTTCTCCTATGGACCTCGGCGTGCAAGAGACTACTTATAAGAGAGTCTATTTTGCTGAAAGCAAAGACCCAGCAACTCAAGCCCTGTATCGTCGTAAGCTGCTGCCTCTCGGCGAGCGCGCATATCTCAGCGTTGTTGACGGCATCGCGCGCGTGCGAACCGGACTATTTGCATTCCAGGTAGAACAGAGTTCGGCTTACGATATCATCAGCAAGACGTACACGGAACGAGAAAAATGTGACTTGAAGGAGATCAAAGCCTTCACTCTGCCCATGGTGGCCGTCCCCGTGAGGAAACACTCCGGGTACAAAGACTTGCTGGGAGCGAGACTCCGTTGGCAGCGTGAGGTGGGTCTAATGGATCGTTACCGGCGCGTGTGGATGAGTGTGAGGACTCCGTGTGACGCGGCTCAGGGCGGGTTCGTAAGCGTGGGTCTGGTGGACGTGCTGCCCGCCCTGCACGCGCTGCTGGCCGGCGTGCTGCTGGCCACAGCCCTGCTCCTCGTGGAAAAAGCTCACCACACTGTTCTGACTCGCGCTTAA
>DpleIR75p1
ATGCTGTCAAAGGAGAACGTATTCTCGTCTCTGTCTCTTCAACCTAATATAAGTGAGAATTTTCTTCATCACATTTTAATTTTGGCTGATCTATCCTGTCCAGGCGCAAACGAGTTTCTATTACAGGTCGACCAGGGTTACTTCAAGTCCCCCTACAAGTGGCTAATCATAGGTGAATACAATCACAATCTGAAAGCCTTAGATCTACCATTGAATAGCGACGTTGTTTTCGCACAGCCACGTGGTGACGAATATCATTTGATTGAGGCGTATAAGATTGCAGAGTATTCAGAAGTTATTTTAAGCCTGAGAGCCGTCTGGCGGCCTGCCAGATATGATTTTAAAAACTCGACTCTCGTAGAAATCGTCAAACAAAATAAAATAGTAAAGTCTGTGTACGGTGTTATGGAGGATTATAGAGGTGTCAGAATGTTGCCAGTATCAGCGAGACGCAGGGATTTGAGGAAGCACAATCTGACTATGGCCAACGTCATCACAGATAGCAATGAGACCAGACAGCACCTCGACGATAGGCTAAACCTGCACCAGGATTCCATAACCAAGATGTCGTATGTCGTGGCGAAGATCTGCTTCGATATGCTGAACGCTACCGAGAACAGAATCTTCACGCACACTTGGGGCTACAAGGACAAAAACGGCAACTGGCAGGGCATCATCGACCATCTGCTCAAGAAGAAGGCGGATCTTGGTACCCTGACTATATTTACCCAGGAGCGCATGAAGGCCATAGACTACATAGCCATGGTAGGTTCTACCGCGGTCCGGTTCGTGTTCAGGGAGCCCCCGCTGGCTCTATTGGAGAATATCTTCACCTTGCCATTCACATCGGCTGTATGGATAGCGATCGGCATCTGCGTGCTTGGTTGTGCTGTATTCTTATACATAACATCTAAATGGGAAGCCACGGTGGGAATGCATCCGTTACAGCTAAGCGGTTCATGGGCGGATGTGTTGATACTGATCATAGGAGCCGTCCTTCAACAAGGATGTACGCTTGAACCAAGATACGCCGCTGGTCGATGTGTGACCTTACTGTTGTTCGTGTCTCTCACCGTGTTGTTCGCGGCGTACTCCGCCAATATCGTGGTGCTGCTCCGAGCCCCCAGCAGCTCTGTGCGCTCGCTGCCCGACTTACTGAACTCACCGCTGAAGCTTGGTGCCAGCGACTTTGAATACAACCGGTATTTCTTTAAGAAACTCAACGATCCCATACGCAAGGCAATTTATAGCAAGAAAATAGCTCCGTCAGGCAAGAAGCCAAACTTCTACAGCATGAAGGAGGGAGTCGAGAAGATAAGGAAGGGATTATTCGCTTTCCACATGGAACTTAACCCCGGATATCGCTTAATCCAGGAGACTTATCAGGAAGAGGAGAAATGTGATTTGGTTGAGATCGATTACATAAATGAAATTGATCCCTGGCTGCCCGGACAGAAGCGATCGCCTTACAAGGATTTGTTTAAAATAAGCTTCATCAAGATTCGTGAGTCGGGCGTGCAGTCGTGTGTGCACCGCCGGCTGCACGTGGGTCGGCCGCGCTGCTCCGGCAGCGTGTCCACCTTCAGCAGCGTGGGCATCACGGACATGTACCCCGCGCTGCAAGCCACGCTCTACGGCGCTGTCATGTCCGTAGCCGTGCTCATGATGGAAAAAGTTCACTACAAACTGTAA
>DpleIR75p2
ATGAATTCCTTTAAATGTCTTGGTCTCTTAATTTTTTCTACTTTTGTTTCTATATCCCATGCGCGAAATCCAGTTGATTTCATTAAAAGTTTCATTGACAACGAGAAAAAGTCAACAATAGTTATTCTTGATAACATTTGTTGGGACAAAACGGAGATGTTGAAATTGATAAAGGCTTTGTCGCGTAATAATGTTCGAGTGTCGTGTAAGACTTGGAATAAAAATAACCTACAGGATCACATGCTCTTATTTTTAACTGATTTAGATTGTCCAGGTGCTGAAGAATCGCTGAAGGTAGGATTATCTCCTTATCTACGATATCCTTTCCGATGGCTAGCACTCACTAAGAGATCTGATGATATAAAATATATTTGGAAACTTCCACTGTTTGTTGATAGCGATTTTGTGCTAGCAAAAGAAATGGTAGACCACTTCTCTCTCACAGAACTGTATAAACCCTCGACATTTGGACCTATGAGCTCAATCGCTCGAGGTTATTATAATGGAAGTCTAATTGACACGAGGGAAAATAGAGAAATCTTTAGACGTAGGAAGGACATTATGGGACATCCCTTAACCATCTCCAACGTCATACAGGACAGCAACACTTCGCAATATCACATAATAAAAGAGAACAGATTGGAGCTTCATTACGATGGTACGACAAAACTATCCTATGTACACGTGCAAATAGCCTTCCAAATGCTAAACGCTACACCGAGACATGTCTTTAGTCATCGATGGGGTTACAAGAAAAACGGACAGTGGTCAGGAATGATTAATGATATAAATACAGGAAGAGCAGACCTAGGCACAAACTGCGTTCCGGCTGTCGAACGCCTCAGCGTAGTTGTCTTCACGGACTGCATCGCCAACTTCGAAGTTAAATTCATCTTTCGCCAACCACCACTCTCTTACGTGTCCAACATCTTTACTTTGCCATTTTCGAAAAGTGTTTGGATCGCCATAGCGACGTCATTTGCCATATCTACAATAACAATATATATAGCAACTAAATGGGAGGTCAGGACATTTAAAACGGATCACACCCAACTCGATGGCAGCATTTTTGATGCTATGCTTATAACGATGAGTGCGCTCAGCCAACAAGGATGTTCCAAGGAACCAAAAAAGTTGTCAGNNNNNNNNNNNNNNNNNNNNNNNNNNNNNNNNNNNNNNNNNNNNNNNNNNNNNNNNNNNNNNNNNNNNNNNNNNNNNNNNNNNNNNNNNNNNNNNNNNNNNNNNNNNNNNNNNNNNNNNNNNNNNNNNNNNNNNNNNNNNNNNNNNNNNNNNNNNNNNNNNNNNNNNNNNNNNNNNNNNGCACAAAAAGATCCAATAAGGAAAGCAATATATAGGAAAATTAGTCCGGAAAAGGGCAAGGAGAATTTTTATAATTTCAATGAAGGAGTTGAACTCTTACGTCAGGGCTTATTTGCATTCCACGCAATTTTGGAACTGGTGTACTTACGCGTCGAGGAAACATTCTTGGAGAATGAGAAATGTGATTTGATGCAATTGGATTTTATTAACTCACACGACCCCTTTGTGCCAGTTTATAAACATTCCCCGTATTTGGAGCTGCTGAGAGTTGTGTTCAAACGTATCCGCGAATCAGGCATTCAGATGGCCAACCACAGGAGGTTTCAAGTTCCAAAGCCGCGATGCACCGAGAAGATATCAACCTTCAGTAGTGTGGGTATTGTTCACATGAAGCCAGTGCTGCTGTTTATAACTTACGGTTTCCTGGCGGCATTTCTCATAATGGTGGCCGAGATTTTCGTGTTTAGGATGAAAATGTTCAAGAGAAAGGAGTTGAAATACTTTTCTTTGAGGAATAGGCCCTCAAAAGAAAATTTGACCATAAAGTATCCTAATTAA
>DpleIR75q1
ATGGTGAAGGAAATTTATAAAATATATCCGCCTAAGGCTGTTCAATTTATTGAAATAAATGATAACATTGTACCCGACTCGCTGACGAATACTATTATTGTTATGGATATGAAATGTCCGAAGACTTCAGAGTTTTTGAAAAAAGCTAACGTCACACAAAAGTTCCGAAGCGTTTATCACTGGCTAATTATCTACAACTCGGATAATGTTGATAGGAATATTCCGTCCGAACTAAACGATTTAAGCATTCTGGTTGATTCAAGTGTCCTTATCGCGAATAAAAATTATAATACGTATTGGTTATATTCGATTTATAAATACATGCCTGAAGGCAACTGGAAGGTAGAGACATTTGGTACTTGGACTTATGAAATGGGTTTAAAGAAATTGATAACTATGAATATTCCGAGTTCCCAGAGACGTAGAAATTTAGAAGGGACGAAAATTGGAACCTCCATGGTGGTCAACGATAATGATACACGAATGGATATTTTAAGCATGAGAAATTTGAATACGGATCATCTGACGAAGGCCGGTTACAGACAAATCTTGCCGTTATACTATTTCATGAATGCCACCCTGATAACCGTGTTCACGGACACTTGGGGGTATTTGAGGAACGGTTCCTATGATGGTATGATCGGTGAGGTGACCCGGGGTACGGCGGAACTGACAGGGACGGTGATGTTCTTTACAAAACCCCGAACAAAAGTTCTTGATTTTTTATCATTTCCACTACCATCGTCCGTGAGATTCGTTTTCCGCCAGCCGTCGTTGTCTTATCAAAACAATATATTCGTACTGCCTTTCAAACCAACAGTTTGGCTGTGTATTTTATGCCTCATTATACTTTTGCTCGTCATTGTATTTATTAACGGACGGTGGGAAAATTTTAAATGCCACGATATTGATAAGGTAACTCCTCGCTCTCCACATCTTGATATCAGCGAAATTACTATGATGGTCATAGGAGCTATCACTCAACAAGGAAGCTTTACGGAATTCAAAGGAACTCTGGGTAGAGTAGTGATGTTCCTGATGTTCTTCGTATTCCTTTTCTTGCATACGTCATATTCAGCCAACATAGTTGCTTTACTTCAATCCAGCTCTAATGACATAAAGACATTGGCTGATCTGTTAAACTCTAAATTAGAACTCGGTGCGGAGGACACGCCTTATAATAGACAGCATTTATCCACCGCTTCCGAACCAATAAGGAAGGCTATTTACGAAAAGAAAATAGCTCCAGCTGGATCTAAGCCCAATTTTATGACTTTGGAAGAAGGAGTGAAGAGAATTCAGATGAAACCGTTCGCTTTTCACATGTACCTCGGCGGTGGATACCGTCTCGTAGAGAAATATTTCCTGGAGCACGAGAAGTGCGGACTGCAAGAGATTCAGTTTAACCACGAGACTATACCCTGGGTCACGTGCCGTAAGAACTCGCCGTACAAGGAGATATTTAAAATAGGTTTATTGAGGAATCAGGAGCACGGTCTGAATGATCGCGTCAACCGTTTAATATACTCTCGTAAGCCTGTTTGTTCGGTTCACGGAGGTACCTTTGGTTCCGTGAATATGACCGACTTCTATCCAGCTCTCCTGATGCTGGTATATGGAATGATAGCTTCTCTTCTTCTGTTGGCTATCGAATGCTTGGCTTCACAACACTTATGTCATATTCGAAACAGAATCTGA
>DpleIR75q2
ATGAATGCGAAGATAGTATTTTTTTTCGTATTACTGCAGAATATAATTTCGGGAAACACTTTGAATATAAAAATGCTTGGAGATGTGTTTCGTTCATTACAGAAGCCTTGTTTCGTTGTAGCTTTCTCATGTTGGACACAAGAACAAAAGTTAATGGCGTATTCAGCATTAGCTGGAAGAAATGTCGAAAACGATATAATAATAAAATTTGTCGAATCAGACAAAATTTTTAATAATAAAGAAATAAAGCATCACACTGTGTTTTTGGCCGATCTAAATTGCCCTCAGGATCATGTTAATGTGAACTGGACAAACCCCGCTCTATTTCGATTCCCATATCGATGGGTAATCATCGATAAAGATTCTGGTGAAAACGGTACTGTACCAGATGTCATCAGAGACATCGATGTTTTAATCGATTCGGAAGTAGTTGTGATTCGTCGGATTAATGATGCAAGTTTTCAGATTTACTACGTCTTTAAAATCGGTCCAAACACAACTTGGCTTAATGAGCTATACGGCCAATGGAATGAAAGTGGTCTGTTCAAAACTGAATCTATGCTAGAAGTAACCGCATTAAGGAGAATGAATTTAAATAACTACGAAATAAGAATATGTTACGTGCTCACTGATAACGATAGTATTAATCACTTAGCTGATGAAGTTAACGACCACATAGATACTATCACGAAAGTAAACTTCCCAACCACAAACCAGCTGTTGGATTTCTTGAATGCGAGTAGGCGTTATGTCTTCACTAATACATGGGGCTATAAGCATAACGTCACGTGGAGTGGGATGACAGGATTCTTGGACAGAGAGGAAGTTGATATTGGAGGATCACCGATGTTTCTAACTGGCGAGCGACTTTCCGTAGTTGAGTACATCTCGAGTCCTACTCCGACTCGATCGAAATTCGTCTTTCAGCAACCGAAGCTATCATATGAGAATAATTTGTTTCTCCTTTCGTTCAAGCGTTCCTTATGGCTCGGTTCCGTAGTTCTAATAAGTATGTTATTTTTGTTTCTGTTTCTTGTCACAGTATGGGAATGGAAAAGGACATCTATACACAAGAGAACGATAAGAACACGAAACGCAGGAATCTTGAGACCGAATGTAGTTGATGTCGCTTTATTAATATTTGGTGCGACGTGTCAGCAAGGAAGTACAGTTGAATTGAAAGGGTCATTAGGTCGCATGGTTTTATTTTTACTTTTCATCATGTTGACATTCCTGTACACGTCGTATTCTGCTAACATCGTCGCTCTGCTGCAGTCGAGCTCGTCTCAAATAAGAACCCTGGAGGACTTGCTGCATTCAAGGATCAGTTTCGGCGTCCATGACACCGTGTTCAATAGATATTATTTTTCGACAGAAACTGAGCCTGTTAGACGAGCGATATACGAAAAGAAAGTAGCGCCACCAGGAAGTGCACCACGCTTTATGACGATGGAGGAAGGAGTCCAGGAAATCAGAAAGGGCCTGTTTGCGTTTCATATGGAAACTGGTGTTGGATATAAGTTCGTTGGAAGATATTTCGAAGAAGGTGAGAAATGTGGCCTAAAAGAGATACAGTACTTGCGCGTTATAGACCCGTGGCTGGCCGTCAGAAAGGAGACTCCGTTCAAAGAAATGTTCAAAATTGGTACAAAACGTCTCCAAGAACACGGTCTGCAGCAACGCGAAAATCGTTTATTGTATGAGAAGAAGCCAAAATGTACAGGTCGTCAGGCTAACTTCATATCCGTCAGTATGGTCGACTGCTACCCGGCGCTGTTGATACTATCCTATGGAACTCTAATCTCAATATCCGTATTGTTTGCGGAAAACCTTTATTATAACCGTCGCCGTTTATTACACAGAATGCAATGTTGCTCATCTTAA
>DpleIR76b
ATGGCGGGACTGGAACTTATTTTTTCAACAGTTTGTAACGCAACCTTCTGTGATGTTTTATACGACAAATCTCCTATAGATCCAGTTAATTTATTTAAACAAAATGAATTACTTGCGTTGAAAAACGATGTAAATGGAAAACATCTTAAGATTGGAACGTATAATGTAAAACTACCCCATGAGTGGGTGGAAAGATTAGAAAANGGCACCCTGGTTGGTCGAGGTGTTGCGTTCGTATTAGTTGACATTCTTCGGGAGAAATTTAATTTTACTTATGAAGTAGTGACACCGGAAAAAAATTTTTTGTTGGGTGATCGCAGATCAGAGGACTCTTTGTTAGGCCTCGTCAATAGCAGTAAAATTGATATGGCGGCAGCGTTTTTCCCAATCCTGTTAAAGTACAACGAGATGGTGACGTACTCTGATGATCTGGACGAGGGCGTGTGGATGATGATGTTGAAAAGACCGAAGGAATCAGCGGCGGGCTCTGGACTCCTAGCGCCGTTTGATACTTACGTTTGGTATGTACTGTATTTGATTCTCGCTGCGGTTCTAACGTACGGTCCATTCATTACTCTCATAACGTGGATCCGATCAAAGTTGATTGAAAACGACGAAGGCTACATTTCTCTCTCACCGAGCGCGTGGTTTGTGTATGGAGCGTTCATAAAGCAGGGAACGTCTTTGTCACCGGAGGCTAATACTACAAGAGTTTCTTTCGCCACCTGGTGGTTGTTTGTGATGCTGCTATCAGCTTTCTACACAGCCAACCTGACAGCATTTCTTACTTTATCCAAATTCACTCTGGATATAGAGAATCCTATAGATTTATATAAGAAGAACTACAGATGGGTGACCTCAGAAGGCGGAGCCGTGCAGTATACTATTAAAAACCCGGAGGAGGATCTGTATTACTTAAATAAAATGATTCTCAATAGGCGAGCTCAGATTCGTTCGGTGAACGATAACAAAGAGTTCCTACCGATGGTGACAGGTGGCGCTGTGTTGGTCAAAGAACAGACGGCTGTCGATGAGCTCATGTACAGCGATTACTTGAACAAGACCAGGAAAGGAGTTCCGGAAACCCAGAGGTGCACGTACGTCATGGCACCGAATCCGTTCATGAAGAAACAAAGAGCCTTCGCCTATCCCAAGAACAGCACGTTGAATAAATTATTTGATACAGTACTGAAGTATTTAATCCAGTCCGGTATAGTGGATCACCTCGAGCGCCGCGACCTCCCCAGCACGAGGATCTGTCCCCTGGATCTCCAGTCCAAGGACAGACAGCTTCGTAACGCTGACCTCATGATGACGTACTTTATAATCATAACGGGACTATCGATTGCTTCTGTGGCTTTTGTTTCAGAGTTAATCGTAACACGATATTATAAAGGAAAAGATAAAGATGTGACGCAGAAGACGAAAACAGGCAAAGCCTTGAAAATGTTGAAGAAAGACGACGGCGGACCGCCTCCTTACGACTCACTTTTCGGCAAATCAAGATACAAAATTAACGAAAATTTAGATACAAGAATTATAAACGGTCGAGAATATTATGTTGTGCATAATAAGAATGGCGACACGAGGCTGATACCTGTGAGGTCTCCGTCGGCGTTTCTTTATAGATAA
>DpleIR85a
ATGTTAAAGATCCTACTCATTACTGCTCTTGTCAACTCTTCGTTTGGTTTTAACGAATCCCATGTGCTATACAATGAAGTATTCTTATATCACAATGAAACCAATATGAAAGCTGAAATGGCGCGTGAAGTGGTCGACAAAATCTTCAACGCTTTCAGACAGTGGTTCTTCACTGTGACGTTCTGTGAATTTACGTACTTTGAAAACAGCATACTAAAATACACTGAGACCTTCGGCGATGGATATCCAGTCATGCTGTTGAACGGATGCCAAGATCCGAATACCACGAAAATTAAGCCCAAACTTAATAAACACGGTCAAACAGCCTACATTGTCACGTCGAATGAGTTAACTTTAGAGGGAAGTCAATATGCAATAGAAGCACTGTCGAGAACTGGTGTCTTTAAACCAAGATCGACAGTGATTTTTGTTTTAAATAAGCCCGTAGAAGTGGATAGTTATTTTCACTATTCCATGTTAAGACATTTCGAAATGCTTTGGAGTAGAAACATCGCAAATTCTGTCGTATTAATCTGGTCGGACCACTTACAAATATATTTGTATAATCCCTTCACACAGAAAATCAGAGATGTAACATACGTCCCGAACATAACTGATCTACTTATGCGTCAATACGAAGATCTTCAAGGTTTTGAATTGAAATTAAGCGTATTTAGAAAAATATACACATCAGATGAGACAGGTCCGGTGCAATGTAACTCTAGATTAGCTGCAACGGTCATGAAAGATCTTAACGCAACTTGTAAGCCTCTCGCTCCAAGAGACGGTAACACTGTAGGGGATATTTTACCCAACGGTACCGCTACTGGCGTCACAGCCGATCTTCTCGACAGTTACACAGATCTAGAATTAAGCTCTCGCATATTGAAAAATTCCTACTACGGCTACATCGACACAACCTACCCTTTCGGTCAAGACGAAATGTGCTTCCTAATCAAGAAATCAATTTATCAGTCGACTTTCATGACCACGCTAGCATTAATATCAGTGAAACTGTTACTTATATTCGTTTCGAATATTATAATTTTTATTTTCGTTTGTATTTTAATACGTAAAGTGGAAGGGGACATTAATAACATTGATGATAAACGTTCCATGTCAGTCACGGTAGTAGACTTGCTTAAATGTTTCATACGCCAGACGGTCGATATCAGATTTGTTGGACCCATTTTCAGATTTGTCGTCATGCTAATTATATTATATTCGTTAATTGTCGATTGCGCTATTGAAGGCATCATCACATCAGCGATAGCTTACCCGAGATATAAACCCGATAAGAATACTCTGTCGGAATTATTAAGTGCAAATTATACGTTCGGAGTTCATAATCGACATTACAGCTTGTTCAAGAAGAGTCTCAGTAAGGAAATTTACGACGAAGTATTGAAAAGAACTGAAATACTCAACGATAAACAGATCAAAGGTGTGATTGATAAAAGAAAATCTCAATACGCCCTGCTGCTGAGGTTCTCGGATGCTAAGTACATAAGTCGTAAACCAGCCAATATGAAGAACGGGAAACCTATCTATCACACAACAGCGGAATGTCCTGTGCCCTGTTCTATTGTGTACGGATTGTCATACGGAAGTCCGTATTTGCCGAAAATCGAGAACATCCTGAACTATCTCAATCAGGCTGGTATTTTGGAATACTGGACCCGTTCTGACGAATATACTCTGTACCAGAATCATGGTAAGGTTGGTGGTGATAATAAAACGAAGAAAACATTAAGCTTGGAAAATCTTAAGGAAGTTCTCATAATGTGGCTGATTGGACTTCTCGTGAGCACTCTCGCATTTTTTACGGAGGTTTTATTCTTTGTCTTTCAAAAAAAGTGTTTTATCGTCTAA
>DpleIR87a
ATGAATACCAACAACTTATTTATATTATTGTTTGCGAATATTGTGGTACTATCTGCGGGTGAAAATCCGCTGCTGGTTGCTACAGGAAATTCCGGTAAGATACCAGAAAGCGCGGAGTGCATTCTAAAATTGTCTACCAAATATTTAGTCGAGAAGAAAGCGCTCCGCGGCAGCATTGTAATATTCGCCATAGATTCAATTCCATCAAAAACTGAAATCCTGCTATTAAAAACGATTCACAGTGGTATAAAATATTCAATTATGACAAAAAATTCATATCGCAAACACGCCAACGCTTCTCACTTCCCGGAGAAAGCAAAGAATTATTTCTTGATTCTGAAAAAGAAATCTCAGCTGACGTATCAGTTAATGCTGTTGAGTCACTTACCTTCTTTTAATCCATTAGCAAAAGTTATAGTTTATTACCATCTAAGATTAAGAGAAAACAGTGAAAGAGTGTCTATTTGGTTAATAAACAAACTTCGAGACTACAGAATATATAAGACAATTGTCTTTTTATATTCCCCTATCAATGAGGAGATCACGTCTTATTCCTGGACTCCCTATACGGAGAAAAATTGCGCTGGAAAATGTGATTCTGTATACATTCTAGACAAATGTAAAGATAATAACGTAACACAATTTAATGCTCAAAGAGAAATGTTTCCATTAGACTTAAAAGGGTGCCCCTTGGCACTATATGCTGTTATTTCTGAGCCGTATGTCCTGCCACCAGAAAGAAAACTCACACACGAAAGATGGAACGATGTATATGAATTTCAAAAAGGTGGAGAGATTAATCTCGTCAAAATCATAAGTCAATTTACAAATATGAGTGTAATATTTCGAATGTCGAGAAAAGAAGATAACTGGGGTGAAGTTTATAAGAACGGGACGGCCACTGGAGGCTTTGGTTTATTGAGAAATGATTTCGTCGATCTCTTCATCGGTAATATCGAAGTGACGAAAACAATACGTAAGTGGTTTCATCCTACAGTCAGCTACACACAGGACGAAATGACTTGGTGTGTACCTAAAGCCAAACAAGCCGCTACTTGGGACAATCTCATCATAATATTTCAATGGTCCACATGGGTTGCCACCTTTTTAAGTATTTTACTTATGGGTCTTACTTTTCATTATTTACGTTACAAAGAACAAACCAGTAACACAACGAAATGGCCGACATATTCCATTCTAATGACCATCAGTATGCTGCTGGGGAACGGTACAAGATTTGAAGCCAGATCTTCTCCTTTCAGAATCTTAATATTTGGTTGGCTCTGTTTCAGTCTTAACATGTCGATATCATACGAATCATTTCTGAGAAGCTTCTTAATGCATCCGAGATTTGAGAAACAGATAAGCAATGAGCTAGATCTCATTCAATCTGGAATGCCTTTGGGAGGTAGAGAGATTTATCGATCCTATTTTGAGACTAATAATGCCAGTGGATCTTATCTGTATCGCAAATATAACTCAACAACGTTCTCAGAGGGAATAAGACGGGCCGCTTTGGATCGGAATTTCGCCGTTGTATCATCGAGGAGGCAGGCCGAATACATGGATCAGAAATTGGGCAAAGGGGCAGCATTAATATACTGCTTCCCGGAGAGTAATAACCTATACAAATACGGAGTTGTTTTATTGGCTAGAAAATGGTTTCCGATGCTAGAGAGGTTCAATAATATTATACGGAGGGTTTCTGAAAATGGTTTGATAAATAAATGGAATGAGGAGTTGTTTATTCACAGAATAGGTTCCGATGGTACAAGTACTATAGTACCGTTAACTATCCAACATTTGTTGGGAGCTTTTATGTTGATTGGCATTTTGTACGCGGTTAGTGTTATAGTGTTTATCGCTGAGGTAGTACTAGGTTCAATTGTTAAGGGGAAATGGAAAATAAATAGGAAACCTTGGCTATTTAAGAGAAATTAA
>DpleIR93a
ATGATCAAGTTATGGATAATTTTGGTTTTTTGTGCTCTCGGAAAAGGGGAGGATTTTCCCTCGCTAATAACAGCCAACGGGTCTATTGCTGTAGTACTAGACCACCAATTCCTTGGTGACGAGTACCAGATGATGCTTGAAGACCTTGAAGATTACATCAAAGAACTTGTGAGAGTTGAACTCAAACATGGCGGAATTAATGTACACTATTATTCTTGGACATCCATTAACCTGAAGAAGGGTTTTTTAGCGATATTCAGTATCGCATCATGCGAAGACACTTGGTCATTATTTTTACGGGCCGAAGAAGAAGATCTCTTGCACATTGCTGTGACGGAGGTAGACTGCCCCCGGCTGCCTTCAGACTCAGCTATCACAGTGACTTTCGCAGACCCTGGACAAGAGCTACCGCAATTAGTGCTAGATTTAAGAACGCGCAAAGCGTTTAATTGGAAATCAGCTATCATTTTACACGATGAAACATTGAACAGAGACATGGTATCCCGTGTGGTTGAATCACTGACATCTCAGATAGATGATATATCATCAATATCTGTTAGCGTTTATAAAATGAGGCACGAGAATAATGAATATTTACGAAGGAAAGAGGTTTATAGGGTTTTAAAAAAACTTCCTGTAAAATACATTGGTGAGAACTTCATAGCTATAGTTACAACGGATGTAATGGCCACCATAGCAGAAATAGCACGGGAATTGAGAATGTCTCACACTCAGGCCCAGTGGTTGTATCTCGTGCCGGACACGGATTCACATACCGGCAATGTTACCAACCTAATAAATGATTTGTATGAAGGGGAGAATATCGCATATATTTTCAACTTCACTGACGACAGAGGATGTAAGAATGGACTTAAATGCTATGCTCATGAAGTGCTGGATTCATTCATATCAGCGCTGGAAGCGGCTGTTCTGGATGAGCTGGAAGCAGCTTTGCAGGTGTCCGACGAGGAATGGGAGGCCGTGCGACCCACTAAGTTACAAAGACGGAACAGTTTGCTTTGGCATATGCAGCAATATCTATCAACTAGAAGCGTCTGCGGTAATTGTAGCTCGTGGCGAGCGCTCTCCGCAGATACTTGGGGAGCTACTTACGATCGCGCTGACGAAAACACAAGTTCGCTCATAGAACAAGTACATCTCGTGCAGGTAGGATTCTGGCGTCCGATAGATGGCGTCACGTTTGAAGATGTGTTGTTCCCGCATATCCAACATGGCTTCCGAGGGAAACAGTTACCAATTATGACGTATCATAGTCCTCCCTGGACCATAGTAACCTACAATGCCTCTGGAGCCGTCACGAGCTACGGCGGACTGTTATTCGATATCGTCAACCAACTCGCAAAGAATAAGAACTTCACGTATGCTATTTATATATTACTTTTGGCGGAGAATTTGAGATTGAATTATACAAACGAAACGACTACCGATACATTATATAACACGAATCGCCAGTTGATATTATCAGCGATTGCGAAGGGTCATGCGGCGTTGGTAGCGGCTCCGTTCACCGTGTCACCAGACACCCATCCAGGTGTTAACTTCACCGTGCCTGTGAGCACTCAGTCCTACTCTTTCATAATAGCGAGACCTCGTGAACTGAACCGAGCTCTTCTCTTCCTCCTGCCATTCACAACTGACACGTGGTTATGTATCGCGTTCGCAGTAGTTCTAATGGGTCCGACGTTGTACGTTGTACACCGGGTGAGTCCATACTATGAAGCCATGGAAATCACCAGAGAAGGTGGCCTCTCCACCATATATAACTGCTTGTGGTATATATACGGTGCACTTTTACAACAAGGTGGTATGTACTTACCGCGTGCGGACAGTGGCCGTCTGGTGGTAGGAACATGGTGGTTGGTGGTGCTAGTGGTGGTGACCACTTACTCCGGAAACCTGGTCGTATTTTTAACATTCCCAAAACTGGAGATACCGGTCACCACAGTCTCCGAACTATTAGACAGCGGAACATATTCTTGGTCTATCAGAAGCGGGTCGTTTTTGGAATCTCAATTAAAGAATTCCAACGAACCGAAGTACGAAGCTCTGTTGAAACGCGCAGAGCTGACTTCTCCCAGCGACGGAGCGGAGAATGATGCGATAGTAGAGCGCGTTCGTTTCTCACATCACGCGTTGTTCGACTGGAAGCTGCGGTTGCGTTATCTCATGAGGGCGGACACTGAACAAACTGATTCCTGTGATTTTGCCCTAAGTACCGAAGAATTCATGGACGAACAAGTGGCCATGATTTTGCCGGCTGGAAGCCCGTACCTCCCTGTTATAAATAAGGAGATAAATAGAATGAAGAAGGCTGGGCTCATAACAAAGTGGTTATCAGCCTATTTGCCTAAGCGTGACCGCTGTTGGAAGACCTCCGCCATCACTCAGGAAGTCAATAACCACACCGTCAATCTGAGCGACATGCAGGGTTCCTTCTTGGTGCTTTTCCTTGCGATAGTAGAGCGCGTTCGTTTCTCACATCACGCGTTGTTCGACTGGAAGCTGCGGTTGCGTTATCTCATGAGGGCGGACACTGAACAAACTGATTCCTGTGATTTTGCCCTAAGTAAGATTTTGATATGA
>DpleIR143a
ATGTCTGCTATATATGTCTTTGTAGTGACTTTTTCAATGACAAGTGCTCATTTTATGACATTTAATATTAAAGAAAATGATTATGCCCTTGCTAATTGTATAATTGGTGTATCTGATATAAGAAAATTCTCGAAAAAAACTGTTGTGCTTTACGAACCTGATCACCAGGATTCATCATTCTTCGAAGAATTAAACAGTTTAATCGTCGATAAGCAGTTACCATACATTGTAACAAATAATTTAAAAGAAGTATACAAGACAGGTCAAAACTACACCGACGATATCTTGGTTGTAATCTATCAGAAATCTTGTGATACTCTAGACGTTCCTATAAACAAAGATACGAAATATCTTGTTGTTGTTGACGAATATATTTTTGACTCACAGTGTTATGACAATTTCATGAAAAGCTTACTTAAAGTTAGAACATATGACGTAACATTTATCACCAGAGACAAAATGTATGATAAATATAATTTTATAACAGGCGTGCCTCATTGGAATGAAAAAAAATGTGATTTAGATGAGAATGTTACAATGATGAATATAAATAGTTGTGTTAATGGATCTTTAGATAAAAATGATGAAAAATTCATCTTTCCTTCTAAATATCTAAACAATCTTAAGCTGTGTAAGTTAAAGATTGGAATGGCACCACTTTTTCCATATTCAGTGATAGCAAATGAAAATTCACTTCAAAGTTTAGATCGTTTAAAAGAGGAAGATATATTTGGATCCGATTTAGAAATTATAAAGATAATGGCAAAAAAAATTAATTTTACCCTTGAAATGTTTTACATCAAACGGGATGAAGATAATAATATGGTAAAAAAGAATTTCATCAACTATTTGCTGAACGGTACCCTTGATGCGTGTGCTGGAGGACTTTACAATATATATGGAAATGTTGTAGCCTATTCCGGAGTATATGATCGTGAATTAGTTATTTGGATCTATACTGTCGAACGAGAAACGAGATCTTGGCAAACCTTATTGAGAAAAACTGGTGGCCTCTATATATTTCTAATATTTTTAGCGTCTTATTCCATAATATGGAAATTATTCTGTCAGTTTGATGGCCGTGCAGTTTCATTGAACAATACCATACTATATAGTTTCGGTGCCCTCGTTGGAACAACATCTTTACTAGACGCGATGTCCTTGAAACAGAAGATTCTGAACTTATCGTATCTCATACTGTGTTTGCATCTATCTTCTTACATAAGTACCCAAATGTATTACTATCTAACAGTGGAGAATCCCCCACAAACAATAAATACAATAGACGAACTTGCGATATCCGACACAATTCCATACTTAGTCCCAACAAAAAAATATTTTTTAAATAATGATAAATATATAGCATTTGCAAACACATCGCGTGATTGCGAGGATTTTCTAGATTGTGAGAGATCAGTTCTGAAAAACAGAGGGGCAACACTTATTTTAGATGGATTGTTATATCCTTTTCAGTCATCAACTGCCGTAAAAGATGAATCAAGGATAATGAGAGTGGACGAAGATGTTCTAGTACTTTATCATGAAATGATTATGAGAAAAGATAGTTTTATGGTAGATAAATTACACAATATTATACTACGTCTTTTTGAAGCTGGTATTTGTGATAAATTATATAAAGAAGCCATCGGGGTGACTATTGTCGATAAAGCTAAAATTGCAGTGAAAAATATTCTGTCCTATTCTTATAGCTGTTCTGCTGGATGTAAAATAACTTGGTTGCAACTGGCGGGATCTTTTTACCTCTGGATGATTGGATGTGGCCTGTCGATTTGCTGTTTTATTGTAGAAATACTCACTAAGAAGCAGGTATAA
>BmorIR143
ATGAAACTCGTTCCGGCTCATGAAATTTATTTCCCGAAATATAAAAAGCGATTACGCCAGAAAATGTTCTCAGTAAAATATCCACGGTTTTATTTGTTTATTATACAAATTGCGAGTAATTTCGGTGATGCAGTTACAATGCCTCAACTTAATTCTTCGATAAATTCGAAATCAGCTACTGATTGCCTCATTAAAGTCTGTTATGCAGACTTGAGTTTCAGAAGAACGGTAATACTGAAGCACGTTAGCTATGAATCTGATGAAGAAAATGCATTTTATAATGAAATAATTCATGCCGTGAACAACAACAATATACAACTAGTGGTACTTGAAGAAATTGATAATTTGAACGATACAATTAACATTGATGACGCTGATTGGTTAGTTGTTGTTTATTTTAAAAATTGTAAAGCATTGACTGAATTTAACGTGAAAATTGTTTTTGAAAAAATTAAATATTTTATAATCGTATCGGATGACCTAAACGAAGATTGTACAAGCAAAATGAAAACTATTGGAAATGTAATAAATAAATACGATGTAACATTCGTTTTCAATGAAAATAAAGAAGATAATTTTAAATTTATGACTTTTATACCTCAAATTGATGAAGAAACTTGCAAAGAGATCGTAACGCTACCGAAAATAGTTAATATCTGTGCTAATGGCCAAATAGAAAGAAAAAGTATATTTCCATCGAAAAATCCGAAAGATATAAAAAAATGTCCTATTAATGTTGGCATGGGGTCTTTGTACCCTTTTGGAATTATTAATCACAAGGAGAAGTACAAAACGTTTGATCCACTGAACGAAACAGAAGTAAGAGGGTTGGATGTAGATTTAGTCAAAGTTCTAGTAAACCAGTTTAATGGTACATTGAATTTGTATTTCATCTATAAGAAAGAAGAAAATCCTTTTGGGCAATTGGATTTCATTCCTCTTGTACTTAATGGAAGCCTGGACGTCATTGCTGGCGGCTTTTACAGAATTTATGGAAATGTTGTGGCTTATTCCGGAATTTATACCAGTCAAGCCGTTACTTGGATGTATGTTGCAAACAGAACCACTAAATCCTGGCAAAGTCTAATAGTAAAAATAGACGGCTTATACATTTTTGTTATATTCCACCTCATATATAGCTATGTTTGGTACTTTGTGCGAAAATTTGATGAACAGGCAGTGGATTTTAGAAATACCATACTGTACAGTTGGGGAGCTTTGGTCGGCACTACATCGCTACAAGACGCTCTCTCTTTGAAACAGAGAATACTGAATTTAACGTACCTTATTATGTGTGTTCATTTATCAGCATACGTAAGTCTGCATTTATATTACTTCTTGACGGTTTTAGAGCCACCGGAGCTGTTGAAAAGTAATGATGACGTCATGCGATCCGGAAGACCCGCGTTCTTAATACCGATATCCAAATATTTCGTACTCGACGAGAAATACCTAAGTTTTGCTAACGCGTCCGAGGAATGCACGAAATTTCAGGACTGCTCCGACCTATCTCTACTTCGCAACGGCGTAACGATAATACTACAAGGATTCTTTTTGAATTACCAAGCGAGGACAGCTATTAACTATGAAGCTAAAGTACTCAGCGCTGCAGAGAACGTGTTAACTGTTTATTACGAGATGCTGTTGAGGAAGAACAGTCCCTACGTTGAAAGACTTCAGAAGCTGATGACACATTTGTTTGAAGCCGGCATACCAGATAGGTTTTATCGTCACGCTATTGGGTTGACGGTGATTGGGAAAGCTCACAGCGCCTGTCAGAACACAGTTAGCAACAGCTACAGTTGCCAGTCGGGCTGCAAAATAACTTTCGATCAATTCGCCGGAGTGTTTTATCTTTGGCTATTCGGATGTGTCTTGTCTTGTGGCGCTTTTATTTTCGAATTGTTCAGTAAATTCGGAAGGGCA
>BmorIR7d1
ATGGAAACAAAAACTGTAAAGTATGAAAATTTCACTGAAATGTTTTTGAAAGATGATGACGCTGTGATAAATCGCATGGCGATTTTAGCAGCCAAAATTGCATACTTCAATTTCGAATGGCGTTATGTTACCCTTGTGTTATTTACCACGGTTCAGACTGCGGCGATAAGTTCATTTGTAACAAACTACAATAAAACTGTGGCCCTCAATACAGGCCAATTTAAACTGCATTATCGTCGCCACATACAGCAATTCGTAATTTTCAGCGACGATTTTTCAGATATATCCAACATACTGAATATGCTTGTCACATCCAAATATAATTCTAACGGTAAGATTATAATTATTTGTGCTCAAGATAAATGTGACGAAGAACAAGTGTTTAAAACCTTGATGAAATCAGTTATGATTAACGTAATATACTTGAAACCGTCAATTGTATATCGCGAAGAACCTTCGGTATACTGGTATAGAATAGTTCGTCCGAGAAAATGTTTCAGCAGTAAACCTGAAAGGTTGGACGTCAATATAAATTGTGAAAACAATGCGTGCTTCAAGAATCTTTTTCCAGAAAAGTTATCAAATTTTTACGGATGCTCGTTATTCATTGCAACTTTTCAACAACCTCCGTTTATGTACCTTGAAAACGACACAAACAAAATATCGGGTAAAGATGGGTATCTAGCGAAACTTATTGCTGACGTCTTAAATGCTTCGCTTGTCATCAGGGTACCAAAAGAACACGAGTGGGGACAATATAAGAATAAAAACTGGACAGGGTGTTTGGGTGAAATCTTTAAAACTCGAGTTCATTTTGCTATGTGCAATGCTCCCCTAACATCAAACCTTTATGGCAATTTTCAAGTTTCTTATCCATATTATTATATGGAGGTTGTTTGGACTGCGAAAGTACCGCCTCTAGTACCCTCCTGGCAAAAAATATTGCAACCTTTTAATCTTCCCCTAAAATTGACTATACTGTCCCTTTTTCTTGGTATAATTTTGTTGAATATGCTTCGGAAAACAATTTTTTTTAATAATATAAGGCGCGTTTGTAATATAACGCCGCCTAAACGTAATTCTCTCTTTTACGCATGGCTTTTGTTTCTTGGATTACCTTTAGAGAAATTCTCATCCAGAAAACATTTTAAAATCATCATTTTGGCTTGGATTTGGTTTAGCTTTGTTATACGATGTGCATACCAGGTTACTCTCGTCACTAGTTTGAAAAGCATAACCTATAATTATAACTTGCGTTATGATAGCGACATATTGAAGTACCCATTTGGAGGAATGTCATCAATAAGAGATTACTTCATCGAAGACAAAGATTTCTATGAAAATTGGACTTCGGTAGACATGCAAAAGGCTTACAAACTTTTAGATGAAATAATGGAAGAGAAAACTGATTTTGTGCTAGCTTTAAATAAAGATACAATATTACATCATGCTGCTGAACATATTGGATCAAAACGGATACAAGTTATTGATAATTGCATTGTAAACAGTCCGATAGTATTGTATTTTAGAAAACATTCGCCGATGACAGATCCAATAGCCAAGATAATGAACGCAGCATTAGAGTGTGGCTTCATTCAATATTCGTATCAGACGAACTGGAAGCGTCAAAAACACCTTTTGAATTCTCACTATGCCTACAATCTACAACCTCTGACACTGGATAATTTTAGTGGTTGTTTTTTTTTATTGATTATCGGATACGGAATATCAATATTATATTTCGTTCTAGAGGTGGTATGTCACAAAATTGACAAAACAAATCAGAGGATTGATCTTCGAGTTGATCAAGAA
>BmorIR7d2
ATGTCTCCGCGCAACCTGAGCGATGCAAGTCATTTTTGTGAGGAAAATTCAAATGAAATTACAACTGCAGCTCTAAATATAGCGCTGCATAATTTTAAATGGCGTATTTTAACATACGTTTTCTTCAACGCTACGTTTCTGTGTAATTTGAATATTTTTTTGAAGACATACAATAAAGGCGTGGTTGTTGGAAACGGTTTGGTGGAACCTCGTATTGATGGAAAGATTCAACAATTAGTGTTATTCTGCGATGACATCGTAGGAATCACGCTTGCGCTTAATTCACTGCCGAATCAATTCGATGAGACAGGCAAAGTTATCGTTATCTGTCAATCGCCAATATCATGGAAATGCAGTGCGGAAGAAGCCATGCGAAGTTTTTGGTCCGTTAAAATAACCAACGTGGTCTTTTTGAAAAAAGATGTTTTCGTCATGGCCTATACCTATATGCCCGTATATAATGAACAATGTGAAATAAGTGATCCCATACCGCTATTTGGTCTAAAACCGTGTATTATTAATGCAACAAAATGTGGCGTATTTGACAAGAAATTGGACAACTTGAATAAATGTAAAATTGTAGTATCGACCTTAATACGAAGACCCTTCATGATCATTAACAATGGAATACCCGAAGGAGCTGACGGTGACTTATTACTCTTGATTATGGAAAGACTAAACGCTACACTTGAAGTAATCATTCCTGGTGATCACAATTATTGGGGCAAGCTAGATTCAAATGGAACATGGTCGGGTTCTCTCGGAGATGTTTACTATGGTGCAGCTGATATTTCTATGACTTCTGCTGCCTTAACAGCATCTATAATTTCCTATTTTAAAATTTCAATACCTTACCGTTCAACAAATGTTGTCTGGATTTCACATCCACCGAAAGCATTATCGCCTGCGTTGAAATTACTGCACCCATTTAAACCATCAACACAAATAGCACTTGGTATTATCTTTTTTATTGTAATCGCATGCGTTTTGTTTGTAAGTAGCAAAAAGATGTGGTTGCTGTGTTGCCGCAGAGTAAGACCAACAAAAAAGAAACCGTCTCTCCTTTTTAATACTTGGATGATATGTATAGGCGTACCAATCGCCCATCTACCTTCAACGTCTACTTTTCTTTCCTTAATTGTTCTCTGGATCTGGTATTGTTTTCTGATTAGAACATTTTATCAAGTGTGGCTTATAAACTCACTACAAGGGAAGTTTTATCTTGATGGTTTTGAAAAGATAGATGAGGCTATCGAAGCTGGATATGATATTGGAGGAGGAATTTTTTTAAAAGAATATTTCGTTGACTATCCTTATATTTACAATAATTGGAAAGAAACTGTCTCACTTAATGTAACTCTTCATGAAATATCAGAAGGCTCGAACTTTATTGCAGCCACGATATACGACTTAGCTAAATCCTTAACGAATTTTGAAAAGATAAACGTTCATTTTTTAGCGGAGAAAGTTGTTGTCAGTCCCTCTGTATTATTTTTCAACAAAAATTCCCCTCTAGTGGCGCCGATCAATGAGCTATTGCAACAACTAACCGAATCTGGATTTGTAGAAAAGATTTCTAGAAATTACTTTACTCATAATGTGGTGAAAAAATCCACACAGATAAGGGAACCGATCGATATAGAGAATTATACGGGGTGTTATATGGTATTGCTGGGCGGCTGGATTATATCGATTCTTTGTTGTATGGCTGAAATTTGTTTTAGAAAAATTTTCAATAAATTCTGA
>BmorIR7d3
ATGAAAATTTTACCATTCTTACTAACGATAAGTGTCACTTCGTGTATGAGTTACAACAAATTGTTAAAAAAAGCTGCTTCTGTTTGCGATTCAGTCTTTTATCATGAGTACGTTACGTCAGTGGTATGGATGCGCACCGAGCCTGAAGATATTACTCTATTCCTCCAACATTTTCACGGTTCTGCGGTAATAGTTCCTTTAGACTATCAGAACATGAAAGCAGTGAGCGAACTAAATAAAGCCACGGGATTTAAACAAACAGTTCTCTTCGCTGTATCCGTTGAAGAATTCATACTTTTCATAACAACGTTAAATTTGGATCTCATAGTACCAATTCGTATGGTTTTAGTATTAACAACACAATTAACGGATCTGGCTATGATAACAAAGGAAGCTTGGAAACATGATTTAGCAGAAATTATTATAATAAGCAAAGATGAAAATGAAGAAATCCGTCTCACTACTTACTTTCCGTACAAAAATGGAATTTGTGGTGATTACACTCCACATTCTATTTCTAACGAAAAAGAGTTATTTCCTGAAAAATTCAAAAACTTGCATGGTTGCCCAATAAAAGTCACTTTACTTAATTTTCTTCCGTATGTTGGATTGCAAAAAGTAAACGGAACTATTACATTCATATTTGGCATAGATGGAAGTGTATTTATTTTATTAATTAAAGAACTTAACGCCATTATGGATATCGTATCGTCAACTGACCACGGAGGCATGGGTGTCTTTGTCAACGGCTCTTGGAAGGGCTCCTTCGGTGACATAGTTCGTCGAGAAGCAGATATATTCGCGCCTGCTGGGATTATTACACAGAAAAGATTTTCAGTGGCACAAATGTCTCATACTTATGAAACACTTAATATTCATTGGTGCGCACCACCCCGACGTGAAATCTACGCATGGGCAAAAGTATTATTACCATTTCTGACTAACATTACGCCTTTTCTTGTATTAGCATTTACCGTTTTCGTGATTACCATAGTTCTCGTCAAACGTTCTAAATTACATGGTATAAAATCTAACAAGAATGTGTTCTTACAGTCTTTCATGATTTTTTTAGGCCAAGGTGTAAAATTTGAAACGAAATCGTCAGTTATAAATTCCTTTTTTGTTGCATGGTTATGGTTTTGTCTCATAGTGCGTATCGCGTATCAAGGAGATCTTGTTAATGGCCTACAAAAGAAAATTTACGAACCACCTTTCGAATCGGTTGAGCAGGCGCTCCAAGAGTTGGACGGATATGGAGGAACCGAACTATTTCGTGAATATTATGCTGGCTCTCCGATAGCAGATAACTATCAGGTAATCAAAATAGGAGACTTGCCACGGTACATAAGGGATGTAATTGCCGGTAAGCGGTTTCTCATCGCGACAGACATATTAATGCATCAATACGCGAAGAAATTTCAGATACTTCAAGAGCCTTTGACGCATTCTCCGACATGCTTGTTCATGCGACCCGGCTGGCCAGTTTCTAGAAGAGTAGATGTCATAATTATACGAGCTATTGAAGCAGGGCTTGTGCAAAAGATTATTTATGATTTCCACTACACAGTTCGATTACGAAGACACGAAAAAGAAGAAGAGACAGGGACTAGGCCATTAGGAATGTCAACAATGTTCGCATGCTATTACGGTCTCATACTGCTTTGGATATTTTCTTTCGTAATATTTTTATTTGAAGTTTTATATTACAATTGGAAGCACAAAATAGCGTATATTAAAAGGAAACGAAATAAGCTTTTCAAATTTCATCACTGA
>BmorIR8a
ATGCATTTTGCTTGCGCGTTTTTCTTCGTTCTGGCTGATTTCTTAGGCGCGTTCGCCGAAATCTATTTGCGGTTTGTGTTCATTGTCGAGCGACACGAGCCGGAGTTGTTCAGGATGATTGGTGAGGCCGTTAAGCACGCAGAAGATCTGAAGCAGCTCGCATTGGACGACTCGATCGTGTCGTTAGACCGTGAGAATGAAGACGAAGCCCGCGGGAAACGTAAGTGTTGTAATTTATCCAAGGGAGTGTCCGCCCTCATTGACCTGTCCTGGTCACCGTGGGAAGAAGCAGAGCATCTCGCTTCGGAAGCCGGTGTGCCCATCATCAGAACTGCGCTAGGACCTCAGCCCTTGGTTGCCGCTATCGACAGATACTTGGAGTCAAGAAACGCCACTGACGCCGCCATTCTGTTGGAGAGCGAAATTGACGTCGACAAAGTATTGTACGAGCTATTGGGTCGATCCAACACGCGCATTTGGGTGCACGCCGGCCTCACGCGGGACTCCGCCAGGGCTCTGAAGACGATGAGGCCTGACCCAAGCTTCTACGTGCTGGTCGGTGGAAGTGGCTTCGTGATGGAAACGTACAAACGGGCCGTGAAGGAGAAGCTGGTGCGTCGTGTCTACCGCTGGAATCTGGTCTTCACCGACTACCTCGATCTGTCCGCCCTGGATCTGAGCTCCGTGGTACAGCCTACGATGATCCTACAGGCACACCCCGAGGATTGTTGCAGGATCATCGCCTCGAAGGATTGCACTTGTTCCGATAGTTTTGAGAAGACTCAGGCCACATTGAACTCTCTGATTGCTTATCTGGTGGATGCTTTTGGGAGAATCGATGGCACGTTCATGGTTAAAGCCAGGGTCGACTGCGGGGACGTCCATAGCGATATGAGCGACACCAAAGAGGCATTGCACAGGATATTCGTCGAAGACATAGATAACAACGAAACTGTATTTTATTGGGATCAGGAAAGGTTGTCCGGATTGTTCTTGCGCCATCGCTACGTTCTGTCTTCATACAAGCCTGATTCCGGTCTGGAAGCCGTCGCGGTTTGGTCAGCGAACCAAGAGTACAGGCTGCTTCCGGGAGTGACACTGGAACCCTTGAAGCACTTCTTCAGAGTCGGGACTTCGCCTGCCGTACCGTGGACCCTGCCGAAGCTCGACCCTGAGACCGGGGACCCGCTGTACAATGAAGACGGCCAACCGATCTACGAGGGATACTGCGTGGATCTAATACAGAAATTATCAGAGGCCATGAACTTTGACTACGAGATCGTTTCACCGAGGAGCGGGGGATTCGGAAGGAGGCTACCTAATGGCTCCTGGGACGGTGTCGTCGGTGACCTCACTACGGGGGAGACCGACATAGCCGTCGCTGCGTTGACCATGACGGCTGAGAGGGAGGAAGTCATAGATTTCGTGGCGCCATACTTCGAACAGACAGGAATATTGATAGCGATTAGGAAGCCAATACGGAAGACGTCCCTCTTCAAGTTCATGACGGTACTCCGCACTGAGGTTTGGCTCAGCATCGTGGCGGCTCTCGTTCTAACCGGCTTCATGATTTGGCTGCTGGAGAAGTATTCCCCTTACTCGGCGAAGAACAATCCAGGGGCCTACCCATATCCTTGCAGAGATTTTACGCTGAAAGAGAGCTTTTGGTTCGCCCTGACCTCATTCACTCCTCAAGGCGGCGGAGAAGCTCCGAAAGCCCTCTCAGGCAGGACCCTCGTGGCTGCCTACTGGTTATTCGTGGTGCTGATGCTGGCCACATTCACGGCGAACCTTGCTGCTTTCCTCACGGTCGAGAGGATGCAGACTCCGGTGTCATCATTGGAACAGTTGGCGCGTCAATCCCGCATCAATTATACAGTCGTCGAAGGTTCTAGCACGCATCAATACTTCATCAATATGAAGTTCGCCGAAGATACACTATACAGGGTATGGAAGGAGATAACCCTCAACGCCACATCGGATCAAGCCCAGTATCGGGTGTGGGACTACCCCATCCGGGAGCAGTATGGACATATCCTTCTGGCCATTAACGCTTCAGGTCCAGTGGCAGACGCGGAAACTGGCTTCAAGCAAGTCAACGACCACACAGACGCCGACTTCGCTTTCATCCACGATTCAGCGGAGATAAAATACGAGGTGACCAGGAACTGTAATCTGACCGAAGTCGGGGAGTTGTTCGCCGAGCAGCCTTACGCCATAGCCGTCCAGCAGGGCTCCAGGCTACAGGAGGACATCTCCAGAGCCCTGCTGGAGTTACAGAAGGAACGATTTCTGGAACAGCTGACTTCCAAATATTGGAACGAAACGCTAAGACAGTCCTGCTCTGATGCCGATGAATCTGAAGGCATCACCCTGGAGAGCTTAGGTGGTGTCTTCATAGCAACGCTGTTTGGTTTGGGTCTAGCGATGATAACTTTGGCCTGGGAGGTGTTTTATTACAAGCGCAAAGAGAAAAATAAGGTCCAGTCGACAAAAGAGAACGTTGAGAGGCCGCCAATCAAGAGCGCTAAGCTCGGAGGGAAAATGGCCGTCGGCGTTGCCAGACTACGGAAGAGAGCTACCAAAATAGGGAAAAAGAAAAACGTCACTATAGGCGATAGTTTTAAGCCGTCCGTTTCATATATCAGCGTTTATCCCAAAGGCGATTATCGTCCTTGA
>BmorIR21a
ATGGATAGGAGAAGTTTGTACGGTCTTCTGTTCATTTTTTATATCATTTCAAGCCAAGAAATAATTTCTTATCATTCAGAATCTCTTCTTAAAAACGCATCGCGGAATTTATTGTGGAACAAAAAAATTACGTCAATTATAAAAGAACATAATGATTTCGCTTATCACTATGAAAGTGACTTACATTTTGGTAATCGAATCAAAAATGTTAAATCTAAAAGAGCCGTCGATCCAGTGTTTCACGGACATCCGAAGACCAGAGAGGAGTTATGGTATGAGCGCTTCTTAAATAGGAGCAGTGTCTTTGATCAAACGCCGTCGTTAATAAAACTGATACAGAACATAACTCTGACCTACCTCAATGAATGTACGCCGGTTATATTATACGATAGTCAAATTAAACTGAAGGAAAGTTATTTGTTTCAAAATTTACTTAGAAACTTTCCGGTATCGTTTGTCCATGGATACATCAATGAACACAGTCAATTACAAGAACCGAAACTACTGCAGCCTGTTCGGGAGTGTTTGCATTTCATAATTTTTCTCTCTGATGTAAAAGTCAGCGCAAAAGTTTTAGGCAAACAGTCGGAGAGCAAAGTTGTTGTAGTCGCTAGATCTTCGCAATGGGCGGTACATGAATTCTTATCTAGTTCATTTTCAAGAGGATTTATCAATTTAGTAGTCATCGGACAGAGTTTCAAAGAAGACGATGATTCAACTATAGAATCACCGTATATATTATACACTCATAAATTATACACGGACGGATTGGGTGCAAGTAAGCCTGTCGTTCTCAATTCTTGGTCTCATGGAAAGTTTTCGAGGAATGTAAATTTGTTTCCACCAAAAATGACAGGAGGGTATGCGGGACATAGAGTCGTCGTAGCTGCAGCCAATCAACCACCTTTCGTTTTTAGAAGAATAAAATCTGATCTCGATGGTGGAAATCCAAGAGTTGTTTGGGATGGAATTGAAATAAGGTTGTTACATTTACTAGCCGAGAAAAACAATTTTTCTATAGAAATTGTAGAGCCTCAAGAACTTCATTTAGGGTCAGGTGATGCTGTTGCCAAAGAAATAGCCAAAGGTCGGGCAGATATTGGTGTAGCTGGAATGTATCTCACTATAGATAGAACCAGAGAAATGGATGTCACATTTGCGCATTCTCAAGATTGTGCTGTTTTTATTACACTTATGTCCACAGCTTTGCCACGGTACCAGGCGATTCTTGGTCCTTTCCATTGGCATGTCTGGGTTGCTTTAACATTAACATACCTGTTTGGTATGTTTCCTTTGGCTTTTTCTGATAAGCATACCCTGAGACATCTGATTAATAATAGTGGCGAAATAGAAAACATGTTTTGGTATGTCTTTGGTACCTTTACAAATTGCTTTACGTTCCTCGGCAGAAATTCATGGAGTAAAACCGACAAGATCACTACTAGATTACTCATTGGATGGTACTGGATTTTTACAATAATTATTACAAGTTGTTACACTGGCTCCATTATAGCATTTGTAACGTTGCCAATGTTCCCGGAGACTGTTGATACTATTCACCAATTACTAGCGGGTTTTTACAGAGTGGGGACTTTAGATCGGGGTGGCTGGGAAAGATGGTTCCTCAACTCATCAGATCCTAATACAAATAAGCTCTTGAAGAAATTGGAGTTAGTACCCAATGTCGAGGCTGGAATCATGAACACGACCAAAGCATTCTTTTGGCCGTACGCCTTTTTGGGATCAAAAGCTGAACTCGAATATATTGTGCAATCTAATTTTACGAAAACCACATCAAAAAGAGCCGTCCTTCACATTTCTAATGAATGTTTTGTACCATTTGGAGTTACTATTGGATTTCCAAATAATTCCTTGTATACAGCCAAACTGAATAATGACCTAAGAAGGATGGTACAAAGTGGCATAGTAGATAAAATAGTAGACGAAGTCCGTTGGGAAATGCAAAGAAGCAGTAATGGGAAATTACTTTCTGCAGTTGGAGGTTCTTTGAAAGTATCTGCAGCTGAGGAGAAAGGATTGACCTTAGAAGACACTCAAGGCATGTTCTTACTATTAGCAGCAGGCTTCCTCATAGCAGCAACGGCACTTATATCCGAATGGATTGGCGGATTCTCTAAGCTATGTAGATTCAGAAAGAAGAAAAACACGCTTGTAAATTCTAGTACCAAAGAAGATTCAATAAATATGCCACCAACTGACAGCAAAGATTTTAAAACAGAGACAGAAAGTGTTCTCCATTTTTGTTCAAGATCTACTAGCCCTGGTTCTAATGAATCCTTAGACGGACAAATTATAAATGTAACAGAAGAAAGTATAGAAATTCATAAGCAATTTACCTCTGAATGGGATTCTAGAAGATCTAGTTCAGTCGATTTGGAGAAAGAAGTGAAGGAAATATTCGAAAGAGATCTGAGGAGACGTGGTGCTGCTTTAAANNNNNNNNNNNNNNNNNNNNNNNNNNNNNNNAGTACTGCGTCGAATAATGCTTTTGGGGATGCTGTTAAATAA
>BmorIR25a
ATGTGCCGGAGTTCCCACATATTTCAGAATAGTATGCCTTTATTTGTGGTTTTCCTACAGTTTTTCATTTTTAGATTAATTGTTTCCCAGACGACGCAGAATATTAATGTTTTATTAATCAACGAAGAAAATAATGCCCTAGCTGAAAAATCCTTTGAAATAGCGAAAGAATATGTGAGACGTAATCCAAGTTTAGGATTAGCGATAGAACCAGTTATTGTCGTTGGAAACAGATCTGACGCCAAAACTTTCCTAGAAAATGTTTGCAGGAAATACAACGATATGCTATCATCGAAAAAAACACCTCACGTTGTCTTGGATTTCACAATGACCGGCGTCGGATCAGAAACTATAAAATCTTTCACCGCTGCATTGGCATTGCCAACGATATCGGGTTCATTCGGACAAACGGGAGATCTACGACAATGGAGGTCACTTAATGCTAACCAAACTAAATTTCTTCTGCAAGTGATGCCTCCTGCAGATATTCTACCTGAATCCATCAGAGCTATTGTTACTAAACAAGATATCACGAATGCCGCAATTATCTTTGACGAGCTTTTTGTTATGGACCATAAATACAAATCTTTACTACAAAATATTCCAACTCGTCATGTTATTACGCCAGTAAAAAGTTTTAACAAAGAAGACATCAAAACTCAATTACGCAGCCTGCGGGAATTGGATATAGTAAATTTCTTCATTGTCGGTAGTTTGAGGACTATCAAAAACGTGCTAGACGCAGCGGATGAAAATCAGTATTTCGGCCGGAAAACGGCCTGGTTCGCGTTCTCGTTAGATAAAGGAGACATTACTTGCGGCTGTAAAGATGCCACAATTGTTTATATGAGACCAACGCCAGACGCAAAGAGCAGAGATCGTTTGGGAAAAATCAAAACCACTTATAGCATGAACGGGGAGCCGGAAATTACATCTGCGTTCTACTTCGACTTGTCTTTGAGGACATTTTTGGCTGTCAAATCCCTACTGGACTCTGGCAAGTGGCCAAATAACATGAAATATATCACATGCGACGATTACGACGGCAAGAATACACCTAACAGGACCTTGGATCTTAAACTGGCTTTTCAAGAGGTGAAAGAGACTCCAACTTATGCTCCGTTTTATATCCCCGGAGACGACCCTATGAATGGAAGAAGCTACATGGAATTTAGTACTGATTTATCGGCAGTTACCGTCAAAGATGGTGCTTCTATAGGTAGTAAGGCCCTAGGAACTTGGAAAGCTGGTCTTAACAGTCCGCTGTCTTTGACTGATTCCGATAACATGAGCGATTATTCCGCTCAACTTGTGTACAGAGTTGTTACAGTCGAGCAACAACCTTTCATAATACGAGACGATAATGCCCCTAAAGGTTTTAAGGGATATTGCATTGACCTAATCGAGGAGATTCGTCAAATCGTTAAGTTTGATTACGAAGTGACTTTATCACCTGACGGTAATTTCGGAACGATGGACGAGAATGGTAACTGGAACGGCATCATAAAGGAATTGATCGAAAAGAGAGCGGATATCGCTCTAACTTCTCTGTCAGTAATGGCTGAGAGGGAAAATGTTGTAGATTTCACAGTGCCTTACTACGATTTGGTGGGTATAACGATAATGATGAAGTTGCCTAGAACACCGACGTCACTGTTTAAATTTTTAACAGTACTGGAAAATGACGTGTGGCTGTCGATACTTGCCGCTTACTTCTTTACCAGCTTTTTAATGTGGGTATTCGACAAATGGAGTCCGTATAGTTACCAGAACAATCGAGAAAAATACAAAGACGACGAGGAAAAACGCGAATTTACGCTTAAAGAATGTCTTTGGTTCTGTATGACGTCACTTACCCCGCAAGGCGGAGGGGAGGCGCCGAAAAACCTATCCGGGAGATTGCTTGCCGCTACTTGGTGGCTGTTCGGTTTTATAATAATAGCATCGTACACCGCGAATTTGGCGGCTTTCCTCACTGTATCTCGTTTGGATACTCCAATAGAATCGTTGGACGATCTATCGAAGCAATACAAAATACAGTACGCTCCATTGAATGGTTCTGCCGCCATGACATATTTCGAAAGGATGGCCGCTATCGAAGTCAGATTTTATGAAATATGGAAAGAAATGAGTTTGAACGACAGTCTAAGTGATGTCGAACGCGCTAAGCTAGCCGTATGGGATTATCCGGTCAGCGATAAATACAGTAAAATGTGGCAGGCCATGAAAGAGGCAGGCCTGCCTAACTCGATAGAGGAAGCCGTGCAAAGGGTGAGGGATTCGAAGAGCTCGAGCGAAGGTTTCGCCTGGCTGGGAGACGCTACGGACGTTAGGTACTATGTCCTGACGAGCTGCGATCTTCAGATGGTCGGAGACGAATTCTCGAGGAAGCCTTACGCTATTGCCGTGCAGCAAGGATCTCCTTTGAAAGACCAGTTTAACAACGCGATTCTGCAGCTACTTAACAGACGTAGACTAGAGAAGCTCAAAGAAAACTGGTGGAACAATAATCCCAAAGCGATGAAATGTGAAAAGCAAGATGACCAGTCCGACGGGATCTCTATTCAGAACATCGGAGGTGTTTTCATAGTTATCTTTATGGGGATAGGACTTGCTTGCATCACTCTGGGCGTCGAGTACTGGTGGTATAAATGGAGGCGACGTCCAATTGTCGGTGACGTCACACAGGTATGTCTACATAATATAGCTTTGTATTTAGTGAATAAAAAATCGAAAATAATATGTAGAAGATGTTACTAA
>BmorIR31a
ATGTGGATTTTACCTATAGTCGAATTTCTTAAGTACAAAATCGTCGGCAGCGTCATTGTTCTGACGTGCTTACCTTATTTCGATAGAGCTAAATTAATAAAAGATTTCAGTCGTCACGGATTGAGTGCAACATGTTCTTGCGATGCGCATATTCTTGAATACATTAGTACAAAAAACTCACAAGGAGTCCTTTATTTTGTAGAGAATTACAATATATTAAACGAGACTAAAAGTCATCATTTTTCTTTAAACTACAAATGGCTTATAGTCGGCAACGAAATTCCAAATCGACTTCACACAGTCAGGTACGACGCGGATATCACTTTGTTCAATTATTATGGAAATGGTAACAGCGATCAGGTGGGTTATTTTCAAGACATTTATATACATCCCGAAGAAGGAGCAAGTGTTCACCCATGGGCATACTGGTCAAACGGAATAATATTAACTCATGAAGTAGAAAAGAAATTGCGCAGGAGGAATTTGAAGAAGTTTCCGATGAGGATTGCAACACCGATCGCGCAATATTCAGAAGACTGGTACAATGGTACATTTAGACAGTATTTGGCTGACGAACGTTTATCTGAGTTGGATTCTGCGATCAGATGCGCGCATGGTGCTTCTGCGTTGTTGATAGAGCACCTAAATGCTACTGAAGTGCTCGTTCCAACATTACTCTGGAGCACGGTAGTCAGTAACGACAGTATGATGGTGGAACTTTATACAGAAAAGTCGGTATTGGCCGGCGCCGTACTAAGAATGATGCCATCGAGATTTGAAAGACTAGACTATGTGCTACCAATTTGGCCTTTTAGTGTCGGCTTCACATATTTGGCTGAAAGGGAGAGCAGTAGCAACATGTACGTGGAACCATTCGCTACCGTCGTCTGGTGGTCGTGTCTGGCAATCGGTCTAGTCCTAACAGCTGCGCAGTGGCTCACGTCGAGAAGCCAACTGGAGAAGGACGGAGCGTGCATCACTGTCCTCGCATCATGGCTTCAGCAAGACGCCAGCGCTGTTCCGGAAGGCATTTCAGGACGTTGGACCTTCATAGTCCTCTCCGTATCGTCTATGTTAGTCCACGCTTATTACACATCAGCTATTGTATCAGCGCTGATGAGTACCGGCAGAAGTGGACCAGACTCGTTGAGGTCGCTGGCCGATTCCAGATATTCTATAGCTTCAGAAGATTATGATTATATGCGCTATTTAATGTTTGATATTAAAACTAATTGGGAGGACTTGGAGTACTTGAAAGAGAAGAAAATTACGGCGAAATTCTACCAAGACATAGAAAAAGGTGTGAAACTCATTGAAGACGGAAACACTGCCTTTCACGCTGAATATAACCAGATTTATCCATATTTCAAAAGATTTAGTGATGACAATATCTGTAAATTGCAACACGTCGATACTATCCCTGAATCAATCTCATGGGTGACAACAACAAAAAGAGGACAATGGACTCACGCGTTACGCTGTTCATCACGTTGGCTCCACGAGACGGGATTATCAAAACGTTTGGTCTCCAAGCTCAGAGTCCGCCGACCAGCCTGCAGAACATCCCTACTTGCCGAAAGAGTGAAATTCGGTGACGTTGCTCCACTCCTGTGCCTGACAATGTCCGGAGCGATATTATCATTGTTATTGCTGGGCCTAGAAATATTGTACGCTAAATGGGCCAAATAG
>BmorIR1
ATGGTTATTTTCATATTTCTGTGTATTCTTTCTCTGGCCTCTGGTTTTAGTTCAAACGAAACTCAGTTGTCCATTGATTATTTTAAGTACAAGAATGTGAAACTTGTATCGTATATTACGTGTGATAAGTTATTCAATAACAATCTTCTTGCCAAAATGTATATGGAAAAGAAAATAAGGATGTCACTGCACAACTTGAGTCATAGAAAATATGATTTTGAAACGTTCATGGTGCCACACAACACTAGTATAGGGCTATTGGTCGACGGGGAATGTAATCACACTAAAGAACTCTACTTGGAGGCAGCCAAATTAAAGTTATTCGATTCGACCCATTCGTGGCTCGTGTTCCCTGATGTCCAGGGACCTGAGAACGATACAGAGGACTTCATCGATGATATGTTTGCCGATGTGGAGCTGTATGTTAACGCCGATATTGTTGTTCCTAGTTATGTAGGAGATCATTACAAGCTCACTGATGTTTACAATTTCGGTAGAATTCAAGGAAATCCTTTAGAGAAAATGGTTATTGGAGCGTGGGAGCAGCGGGCAGGGCTCGTTATATATAACAAAACTTTCAAATATTACCAACGCTGGGACTTTCATAATTTAACTTTGAGAGCGGTTTCTGTGATTTTGGAACCACCCAAGGACTTCTATCCTGAAATCTTAACTGAGATGAAATATACTCCTGGCATCGTGAGAATGACGAAGATTGCTTCTTTGCTGCTTAATATTCTGAAAGAACAGCATAACTTCAGATTTAACTACACCATACGCTCTCGCTGGATCGGGTCGCCAGAACGGAACTCTACTCCGATGGTGTCTAACGCTTTGCTGTGGGGTGACCAAGACATAGCGAGCACGAGCGGACGAATATTCCCTAAGTGGTTGGATTGGATGGACATATTCTATCCGCCTGTCACACATTTAGAGACAAAATTCTACTATATGATCCCGGACAAAGGAATTGGTGATTACGAGAACCGTTTCTTGACTCCAATGTCTCCGGCAGTCTGGTGGTGTTCTCTGGCCACTGCTGTGGTCTGCATCTTCGGATTAGCTGCTGCAGCTATGCTGGAGAGAAGACCGAGTCCTGGAATTTTTGCATTTTTCAGTGTATTTGCGACAACTTGTCAACAAGATTTTGAAGACGGTGCGCCATTAGATGAAACGGTCTCTAGTCAAGGTCGTCGCGCAGCACTCCTGGTAGTGGGACTAACTAGTATGCTTCTGTACAATTACTACACGAGCAGTGTAGTGTCGTGGCTGCTGAACGCTGCGGCTCCGTCCATCTCCGACCTGGACGGCTTGATGAACAGCGACTTTGAGCTCATCTTTGAGGACATCGGCTACACCAGAGGGTGGTTCGATAACCCAGGATTATTTTATTTTAGTGGTTTTAAGAATCCGAAAGAAGATATTCTCAGAGACAAGAGAGTGCTTCACACAAAGCGCAAGTTGCCGCCGCTACAGCCTGTTGAAAAGGGAATCGAACTTGTGCGTACCGGACAGTTTGCCTATCACACCGAGCCCTTTACGGCGAGTCAACTAATATCCAGAACGTTTAAAGAGCAAGAGCTTTGTGAACTTGGTGGTTTGCCAATAATGTTACCAGCGAACGCATATATGTACGGACAGAGGAGGAGCCCTTACAAGAAGTTTTTTGTTTGGAGCCTGATGCGATTGTTGGAACGCGGACACATCAGGGCGGCAGAGGCTCGCTTCTCCGGAACCATCCCGCCGTGCTCGGGTCGAATGCCACGGTCGCTGGCTCTGGGACAAGCAGCTCCTGCCTTTGTGCTCCTTGCTGCATTCACTGTTTTATCTGTTATTATTGCTATGATAGAGAGGATTTGGTTTAGGTAA
>BmorIR40a
ATGAAGCCGTTTTTTCTCATGCTGTTCTTGCTGTTGACAGATGCTGATTGTTTTTTTGATATAAAAGAAATAATCTCGGATAAAATGACGAAATTACCGAAAGATTTCAATGTAGCCATTAAAGATATAGCTGAAAGTTTGCCTTCTAAAGAAATGACTGTGGTGAGAGGGAATTCGACAAATATTAGATCCCAAGATGTATTTGAGTTACTACGTTTGCTCTGCCAACATAACATTCAGGTCGTTAACCTTGATATAGCTGCTATGGAAAACAAGGAAATGTACTACGGGTACCTGAAAAAAGCTTTAGACGTCTCGGACGAACGCACTAACTTAATTTTGTGCGAACCGTATGAATGTGAGAACTTGCTTCTTGAGTTGAGGGAGAACAACTTGATTCACCGAACGATACTTTACATATTTTTCTGGCCATACGGATCTGTTAGCGATAGATTCCTGAACACGATGGTGGAAGCAATGAGAGTGGCCGTCATCACAAATCCCAGGGAGAGCGTGTTCCGAATATACTACAACCAAGCGACTCCCAACAGACTGAATCATCTATCTTTGGTCAATTGGTGGGCTTTTCGTTTATACAAGTCACCTCTTTTACCTTCTGCTGATAAAGTCTACAAGAACTTCAGAGGACGAGTTTTTGATGTACCCGTTCTCCACGCTCCGCCGTGGCACTTCGTGAAATACAACAACGACTCTTCCATCAATGTGACAGGCGGACGTGATGACAAACTACTGAAATTGATAGCTAATAAATTGAACTTCAGGTACAGATATTATGATCCCCCGGACCGAAGTCAGGGATCTGGCATAATTGGGAATGGAACTTTCAAAGGAACTCTCGGTCTTATTTGGAAACGGCAAGCGGATTTCTTCTTGGGAGACGTGACAATGACTTGGGAGCGACTGCAGGCTGTCGAATTTTCATTCTTGACACTCGCAGATTCTGGTGCCTTCTTAACCCATGCCCCGGCCAAGCTAAGCGAGACCTTAGCCATCATTAGACCTTTTCGTTGGGAGGTTTGGCCATTAGTATGTGCAACTCTATTCATCACGGGGCCCGCGCTCTGGATTGTGATAGCAGCACCGTCGCTATGGCAACGGAAAAAACGTGATCAGATGGGACTACTTAACAACTGCTGTTGGTTCACAGTCACCCTGTTTCTGAGGCAATCTTCGACCAAGGAACCGTCTAGCACCCACAAGGCACGCCTGGTAACCGTCCTCATTTCGCTCGGTGCCACGTACGTGATCGGCGACATGTACTCAGCCAACCTCACTAGTTTACTGGCCAGGCCAGCTAAGGAACCACCAATAGGGACTTTGCCCGCTTTGGAGGAGGCCATGAGAGAACACGGATATGAACTGGTGGTGGAAAGTCATAGTTCTTCATTGAGTATTTTGGAGAACGGAACCGGAGTATACGGTCGTCTTGCTAAACTGATGAAAAGACAAAGGGTCCAGCGAGTTCACAACGTGGAAGCCGGAGTCAGACTCGTACTCAACAGGAGACGGGTCGCGGTGCTCGGCGGGCGGGAGACCCTTTACTATGATACTGAAAGATTTGGTTCACATAATTTTCATCTGAGTGAGAAGCTCTATACGAGATACTCGGCCATCGCCTTTCAAATAGGCAGTCCGTATTTGGAGACTATTAACAATGTAGTAATGACGTTATTCGAAGCAGGCATCCTCGGCAAAATGACGACAGACGAATACAAGAATCTTCCAGAACAATCCAGAAGATCCGAACCAGTAACTGAGAGTGAAAACTTAAGCACCGAAAAAACTGGAGAAACTGCTGCAGTCACTCAGATCCAAAATGAAACTTCGAAAGGTTTAGAACCAGTGTCTTTGACAATGCTACGTGGCGCCTTCTGTCTTCTTGGCATTGGTCATCTTCTCGCCGGCGTGACTCTCCTCATTGAAATTCAGCTCTATCGTCGCGCAAGAAAAAGGGCCTTACCACCACAAACTCGGAATCCAACGAACACTTTCAAGGCAAAAGCAAAAAAGTGCATCCTAAGAGGCTGGAGAAGAATCAAGGCTGCCGCCATTTTAGCTATCGATAGAGCTTTGGCCCCTGATCGTGGCATTGATTAA
>BmorIR41a
ATGATAGCCATTCCTCATTTCATTTCTCCAATTGAAATACTGCTACAAATTATAATCAATAAATATCTATCAGAATCTTATTGTTTGGTAGTGATTTCAGAAACACCGCTCAGTGTGAAATTACCAATGAGTTTTACGTATCTAGATCCAAAAAAGGAACATTTTTCAGTGGAAACTCTACTTAAGCTATCGGAAGAAGGTTGTTCTGATTATATCATTCGCATGGAAGATCCACGACAGTTTATGAATGCACTGGAAGAAATCAGACCTATGAGTATGGTGCGTAGAAGTGACAAGAAATTAGTCATATTGCCGGTCACTGATGATGAAAATAGTATGGAACCCATTCTGAATTTACTTACCATGAAAGAAAGCAGTTATTATGCACATATATTACTTATATTACCCACCCAAACGGAGCGTTTTGAATGCCTGGCATTTAATTTAATTACTCATAGATTTGTAGGGTCAGATTCAGAGTCCAAATTACCTATTATATTAGATCGTTGGTATTCGTGCACAAACCACTTTGAAAATAATGTCTATTTATTTCCTAATGATTTAAAAAACTTGAATGGTAAAACTATGAAAATAAGCACGTTTATATATAAACCTTACGTATTATTGGATGTGGATACTGCAGTGGCACCGCTCGGAAGAGACGGTATAGAAATAAGAATGATTGACGAATTTTGCAGATGGATTAATTGTACTGTTCAAATTATAAGAGAAGATGTGGACTTATGGGGAGAAATTTATGAAAATGAAACAGGCATCGGGGTTATCGGAAGTGTTGTTGAAGGCCGGTCGGATTTTGGAATTGCCGCTTTATATTCGTGGTATGAAGAATGGAAAGCCATGGATTTTTCAGTTTCTGTTGTCAGATCGGCTGTAATATGCTTGGTACCAGCTCCAAGAGTTTTGGAAAGTTGGGAGTTACCTTTTCTGCCATTCGGTAAAAGTATATGGATAGCTGTCGTGATTACATTTGTGTATGCCAGCATCGGTTTGACAATCGCTCAGGGATGTTCTTCTAACAAAGCTCTATTAATTGTCTTTGGTACTATAATTTCACAGTCTCAGTATATAGTAAGCGACTCTTGGCGCATTCGTTCTGTTATTGGTTGGCTTTTAGTTTCAAGTTTGATTTTGGTAAGTGCTTACGGAGCTGGACTTGCTTCTACATTTACTGTACCGCAGTATGAGCCATCTATTGACACTGTCCAAGATCTTCTCAACAGCCGCATGGAATGGGGTGCTAATCACGAAGCTTGGACATTTTCTCTAGCTTTATCTTCTGAGCCAGTAGCAAAGAAGTTAATTAAACAGTTTAAAATCTATTCTTTTGAAGAGTTACAGAGAAGAAGTTTCTTAAGGAAAATGGCCTTTAGCTTGGAAGAACTACCAGCAGGTACCTTCGCAATTGGGGAATATTTATCGAAAGAAGCAGTTCAAGACATGCAACTCATGTTAGAATTTTTTTATTTTGATCATTGTGTAGCCATGTTGCATAAGAATTCACCTTACACAGAAAAACTAAGTGAATTAATAGGAAGGCTCCACCAGTCTGGTTTGTTGTTGGCTTGGGAATCTCAGGTCTCTTTGAAGTACTTGGATTACAAAATTCAATTGGAAATAAGACTATCTCGTGCTAGAAGTGACGTTGGTGATTTAAAGCCGCTTAATTTCAATCATGTTGAGGGTATTTTTTTGATATTTATTACCGGTACAATATTGTCTACCCTTTTTTTCGCACTGGAAATATTCATAGGTAAACAAGCACGCAAGAAATAG
>BmorIR60a2
ATGTACTTATCAAGTCTCTTTGCTCTGATTTTTTTGGGATTTAAAGTTTCATCCGGTGAACAAATTGTAGATCATAACGTGTTCATCAGAGACAATGTGGCTATTGCATGTTTTAGTAGCATCATAGGAAATTACTTTCCTTGTAGGAGTGTCGTGACCCTTGTAAATCCAATTTTTCATGCTCAGCAATTAATAAAAGCTATCACCGATCGAAACTGTCATAGCTTGATTGTAAAGTCATTTCAAACACAAAAATGGCTAAAAACCACAGATGCATACGTTATTACGGCTGAAGATATTATAGAATTTCAGAATGGTCTTATTCATCTTAGAAGAGATGTCATGTGGAATCCAAGAGCAAAAATCATTGTGATACTACTTCACCTTGAGAACGAAGATGTTGATGAGGCATTCGGTACATTCAGAAATTTTAAAATATATAACGTCATACTATTGAACTTTCCAAATGGAAATTATTCTAAAATTTATTCCTACGATCCATTCGAACAAGGAAATTGTGTTGATGACGCTACAACAATGAGTAAATTTACCGATTGCAAACATTTGAAACAAGAAACTAATATATTCACCATCAAAACACCAAAAACATATACAAACTGCACTGTCAGAATGACTGCGAGTGAAGACGTTCCTAATTTTATTTTTAGAACCAGCAATTTTAAAGTTCACGGTAAGAGTGTCTTGGGTATAGAACAATTCGTACTTGGAATCATAGAAACTAAAGAAGGCTTTCAAATGGAATACACTCCCAAAACATCAAGATATAAGTACGGATTTGTTTTACCAAATGGTACTTCGACAGGTTTGCTACAATTTCTAGAAACTAACGAAGCAGATATTGTTGGTGGCGGATTCATTTTGACGAATAATAGAATTGAGATGTTTGACTTTATGTGGGGACTTAACTTTGCTTCATTCAAAGTTTTTACACCAACTTTAGAGAAACTTGTTTGGAAAGATGTCTACAAAGTATTCGATATACCCATCTGGATTTTGATAAGTGTGTCCTACATTTTATTTTCAATTCTTTTTGGAGTAATTCAAGAAAAAAGTGTAAAGAAAAGCCACCGAATTGTTAATGTTTATAAAATAATGTGGAGATTTTTCTTTATTGGTGAAATAAGTAAGAAGTTATCAAAGAAGAGAAACATCAGATTAGTCGTGTTATTTTGGATTTGGTTTACATTTTTTGTGACTAATTTCTACTTTTCTGGTTTATATACAATGACTACAAGCAGGGTCAACGTACCTCGACACTTGAACTTTGAAAATCTCGATAGCTTGCCGTATAAGCCCTGCATCAGCAATTCGACTCGAATGTTCTTCGAGTTCGCCTACAACGAACAACTGCCAATGGGACAAGATAATCCGCAGTGTAGGTTTACAGATACGTCACTAAAATTAGTTTCAAACCGAAGAGATATGTATGCAATCGAAATAGAACATTCTTATTTACTGCACGAGCACCGATATATTGGTGAGGACGGGCATGTGAAACTGGATTCGTCTGAATTTTCGAATAAAAACGTCATATCTTTTTTTGCATCGCGAGGATTCCCACTACGAGATTTAATTCAGAAGTACGTAAGAAGAATGGTTGAAAACGGTTTATTGCTAAGTCAATTAAACCTTATTCGACAACACGATCATTCTGTGAAACATCGCCATAAGAAAAAAATCAAGAGGATTCAGTTGATGGACTTAAGGATTCATTTTCTAATTCTGATACTTGGATCTTTTCTGTCGATCATCTGTTTCATAGTCGAAATAAGAATGCCCTGTCGAAGAAGTGGAAAGGACAGAGTCAAAGGAATGTAA
>BmorIR60a1
ATGTTAGTCGTGTATTTGCTCGTCTTTGTTCTATCTAAATGTATCGCTTCCGAACATGACAAAGTTAAATTGCAAAAAGATTTTGTGAATATAGAAACAATGCTTAATGACGTATTGACCGACGCTAATAAGGACAACGATGTTGTGAATTGCACTGGATTTATTTTAAACAATTATTTCAGTGATAAAAAGACTATTACATTGATATCAATGGATTTTGACGGGGGAATACCGAAATTGATCAATTCGTTTGGTAAATTCAATGTTATTAATAGAAACGTAACCAAAAAGACAATGTTGCTAAACGATATGTATCTGATAACAGTCAGAACCGAAAAGGTATTCGTTGAACAATTCGAAAACCTAACTAAAGACGCAACGTGGAATCCAAAATTAAAATTTTTAATTGTATTCAAAGAATTAAAACAAGAAAACGTTAAAGATGTTTTCGATATCCTACTAAAACATCACGTTTTGAATGTAGTAATCGCGAACGGAACTAACGACCCAAATATTTTGTCGTACAATCCTTACGAAAATTACGCTTGCGGGAAGTACTATACCGGTATCATTAATTACGGAAAATGTATAAACACATCCACTGAACTGTATCCGAATAAACTGGTCACAGGTTTGAGAGGTTGCGTATTCAATGTATCTGTACCTCACTGGCCTCCTTATACTGTGGATCCGGGGAAGATATCAAAACCATCAATACCAATTGGAATCGAACAATACACTATTAATGTGTTAGCAGAAATCGAGAAGTTCAAAGTTAATTACCAGTATAACTATGATGCGGATGTATTTTCAACTGTTGACGAGGACATGAAAGCCACAGGCCCTATGGATATGCTGCAGAGAAACTTAACGGATTTGATGATAGGCGGTATGCTTCTCGTTCCGCTCCGAGCCGCTGCGTTCTCTTACATCTACACACATGTAGATTATATAGACGAGATCAGTGTCGTCATCCAAAAAGCGTCATTGAAGCCCGTTTGGTCTTTCTACTACCGCGAATTCGACTTCAGGGTCTGGGCATTATTGATCGTAGTCTTCATACTGTTCACTGTGATTGTAGCATATTTACTGCGGGAGCAAGACAAAACGTACATTCTGTTGAAGTTGTTGGATTACTTCTTCCTCCACGGCTACAAGCTACGTTTCAGATTGAGTGTTAGATGCATCTTCATATTCTGGATATGGTTCACGTATTTGGTGAATAGTTTTTATCAAACGAGCATGATGAGTTTCACGACGAAACCTAGTCTGGAAACGCAGATCGCCGACATGGAGACGCTGGTGGAGCGAGGAATCGAGCCGTGCATAAGCCGTGCCATCATCAACTTTTTACCAGAAAACGAAATTAAATACAATGAGAAAATACAAAGCTGCAAAACTATTTTGGGAAGCATAATGACAGTAAGCAAATCCAAATATCTATACACTATCGTCATGAATACAATTTATATGTATAATAAAAATAAATTCGTTGATGAATTCGGCGATCCTAACGTTTATAGCTTCAGCAAGCCAGTAGCGAAGGTTATCTACGGTATATTTACGTACAAAGGATTTCCCTTGCACTATAGATTCCATCGGCTAGCTCTCCGCATCAGGGAAGCGGGACTGATCTGGTATCACCGAGACTATCAGAACTACATCAACGGCCTGGTACATCGCCACCGTCAAAAGTATTTCGTTTCGCGTTTTGCGATTCCGTGGTATGTCTTTACAATTGGAACTTTCCTAGCTTTGGTCGCTTTTGTGTTTGAACTTAATGAAAAGAGTAGAGAAATAAATTGA
>BmorIR64a
ATGAACATCCTCGGTTTAAATATCATATCATTTCTTTGTTCGTTAGACATTTCTTCAGTAATCGAAGTATTTAAGTGTAAACATGTTAGAGACGTTATCGTATTTCACTGTTTTAAAGAAAATCAATTAATACTACCGCAACGAATGTTTCATTTTAATAATTTTCGTACAGTGTTTGTGTTCATCTCCAATAATATTTCCTGGGAATTACCAAATTCGTATCCAAAAATTGGAGTTTTAATCAACACGTCTTGTGATGGTTGGGAGAAGTTTCAAGAGTTTCAGAACTCACACACGTGGGTTTATTACACAGATAATCTCACCTCGACAATCACAGCTTTATCTACATTTCCTATTGAAATTAATAGCGATGTCACAGTCGTATATAAAGAGAACAGCGCGTATCAAGTATTCGATACTTACAACACAGGAAGAAAAAATAATGGCGTTTTCAATGTTAACTATATCGGTCATATAAATCCTGGTTTGCAAACAAACTTAAAATTTACTACAAGAAACTTAAATGGAGTCACATTAAAATCTACAGTGGTGATTTTGAAAAAAGTGCAATATGAATCTTTTGAGGAATATTTACGAAAGACAGAACAAACTGGATTGGACTCAGTGCATAAACATAAATTCTTTCAACTGTTGCAATATATTAGCGAAATGTACAATATTACCTATGATCTAATAAGGACAAATACTTGGGGTTATGCACACGACGGAAGAATTGATGGCATGGTTGGAAGTCTGCAGCGTCACGAGGCTGATGTCGGCGGTTCGCCTATATTTTTTAAAACCGACAGAGCTTACGTTGTTGACTATGTTGCTGAAACTTGGCCGTCAAAACAGAGCTTCATTTTTCGTCACCCAAAGCATCCGACCGGTGTTCATACTGTTTATTCCAGACCACTAAGTAACTCAGTTTGGTATTGTGTAATAGCGTTTTTATTTGTAACTGCTTCGACAGTTTTCTTTATGCTTAAATTTAACATCGACGAGATAGAACGCGCCGAAACATCTCAAAGTCTTGCATTTTTATTTGCTTGGAGCGCGATCTGTCAACAAGGTATGTCACTCAGACGTAATTCTTTGGCACTAAAAGTTGTCGTTTTCGTTACTTTCGTGTGCTCCATAACATTGTATCAGTACTATAATGCAACTGTAGTTTCAACATTGCTCAAGGAATCTCCGATAACTATACGGACTTTGAAGGATTTACTGCAGAGCGATTTGAAAGTAGGAGTCGAAGATGTCGCCTACGTTAAAGATTATTTTGCGCACACAAAAGATCCGATTGCTATTACAATGTATGAGAAGAAGATCGTCACAGGTAACAATCGTAACTTCTTTGACCCGGAGTACGGCATGTCTTTGGTGAAAAAAGGAGGCTATGCTTTCCACGTGGACACAGTTTATTCATACGGTATCATGAAGAAAACATTCACCGAGAGGGAGATATGTGAGATTCACGACGTAACTATGTATCCACCTCAAAAAATGGGTGCTGTATTGAAAAAAAATTCTCCGTACCGGAATTATTTTGCAATCGGAATTCGCCGGCTATGGGAAACGGGGTTGATGCAGAGGATGAAACACATATGGGACGAACCGAAGCCGCCCTGCGTGCGGACCCAGGACAGCAGCATTTTCTCTGTCTCTATATTAGAATTTTCTACGCCGCTTTTTATTGTTGTGTTTGGCGTGATTGCATCTGTAGTGGTATTGTTGTGTGAAACATTATTTGACACTCTTTTTAATATGAGATGA
>BmorIR68a
ATGGCTGGTACGATTATGCCACTTACGCTGTTTTCTCGATCTCCCCGCTCAGGCAAAACAAGAGCGGTTTCTAAAGCATCACCAATTCTTGAAGATATTTACGAACAAAAGGACCTGGAGTTCGTTCTGGTTGACCTGCTAAACCACGCCGGACGCTATCACGACTTTACTTGCGTAGCTGTTATATGTGATGCTATTTATTACAACGTCTTCGACGGCGCATTCTTTAAAAGGATTGATACTGTGCCTTTTGTTATGATTGTGGTAGAAGAATACGACGACTTACTATCACCCAACTTTGATATCCTGGAAGCATTGAGAGAAGCTAGAAGAGATGGTTGCAATATGTATATAATATTGCTAGCTAATGGTCTTCAAGCAGCTAGACTTCTAAAATTTGGCGACAGGCACAGAGTCTTAGATACAAGAGCTAAATACATAATTTTACATGACTACAGACTTTTTCACAGCGACCTACACTACCTTTGGAAAAGAATAGTTAACGTAATATTTCTTAAGCACCACCGGAAGATCGGCAGTGTCGCGAAAAGCCAAGCTTGGTTTGATCTTTCAACGGTTCCATTTCCAAATCCAATTAAGGGTGTGTTCGTGCCCCGTCGCGTTGATCTCTGGAAGAGTGGGAAGTTTCACTACAACACAGTTCCGTTCGACGATAAGACTAGTAACTTGAACGATGAAGTTCTGCACGTAGTTTATTTGGACCACGTGCCTTCTGTTGTTGTTGTGAACAGTAATGAAACTGGTCAAATTGGGGGCGTGGAAATAGAGATAATAAACACATTATCTGAAAAAATGAATTTTAGACCAAAATTATACCAGCCAATGAATGTCGAACTTCATAAATGGGGCCAAAAGCAACCCAACGGCTCCTTCTCTGGTCTCCTCGGAGAAATGGTTAATGGGAGGGCCGATTTAGCACTGGGGAACTTGCAATACACCCCATACCATTTGGAGTTGATTGACCTTAGCATACCGTACACGTCGCAGTGCTGGACTTTTCTCACGCCCGAAGCTTTGACTGATAATTCTTGGAAAACTCTTCTTTTGCCTTTTAAACTTTACATGTGGATTGCTGTACTATTAGTACTGTTNATAACAGGTACTATATTCTATGGATTAGCGAGATATCAAACTTATTTACACGGACTAAAACGCCAAGAGGAAATGAAAAAGCCGGTTTATTCGAAACCTGTCGGACTTTACCTGTTTGGCGAAATAATCAACAGCATTCTGTATACGTATGGGATGTTGCTCGTCGTGTCATTACCGAAACTGCCAACAGGCTGGTCTATTCGATTCCTGACTGGCTGGTATTGGTTGTACTGTATATTACTGGTGGTTTCGTACCGAGCAAGCATGACCGCTATCCTGGCTAACCCAGCGCCAAGAGTGACGATCGACACGTTAGTCGAATTGGCCGCCAGTAAACTTACTTGTGGAGGTTGGGGAATCGAAACTAAGAATTTTTTTCAAGATTCCTTGGATGAAATTGGTCAAAAAATTTCTGACAGATTCGAAATTAGTAACGACCCTAATATTGCGGCTGATAAAGTCGCTCAGGGTACATTTGCGTATTATGACAATAAAAACTTCCTAAAATACATCACCGTTAGAAGACAAAATGGTTTTATTATGGAAACTATTGATAACACAACTAATTTTACCAGCATTAGCACTAAAAGCAACAATGAGAGAAATCTCCATATCATGTCTGATTGCGTTGTGAACATACCTATCTCAATTGGATTTCACAAGAATTCTCCACTTAAGCCCTTAACTGATATATACATCACGAGAATAGTTGAGGTTGGTTTGGTTGAAAAGTGGCTGAATGATGCCATGTACACAATCAAAACTTTAGAAACAAACGAGGAGGAGATCAAAGCTTTAATGAACTTGAAGAAGCTTTATGGAGCCTTCATCGCATTAGCCATCGGCTACTTCTTGAGCGTGATGTGCCTAATTGGAGAGCTGGCCCACTGGAATTGTGTTGTGAAGAAAGACCCAAACTATGACAAATATGCTTTACACAAATATTATGAGAAAATAAACAAAAAGCAGTAG
>BmorIR75d
ATGAGTTTGATCATAAAAGAATTACCTAATTTTATATTTAGGTTCTTTGTGTCCAAGAAGCTAGGATATGTTACTGCGTTTTTGTGCTGGAGTCCAGGTACTTTTAACAAATTACAAGATTGTTACCTGTTGCAGTTTTCAAGGGTTGCTCGAGACGGTTCCCTCAGAGTTAACATTCAGAATAACTTCGCTAATGCACCGGAGCTACCGGCGTACGACTTCCGCCGAGAAGGAGTTGTTTTGGACTTGAACTGCCCTAACTCTAAACTTATCCTTGAAAAGGCATCTAAAAACCGGGCATTTATTCACCGCTACACGTGGCTTCTCATTCATAACTCTACGTACAAGTTGGAAACAATCCAGAAGATTCTATCGGACGCGGCTGTACTCCCTGACGCGGACGTCACCTGGTGCGCTGCAGACGACATACTCGATATTCATAGACTCAACGAACACCAACCCTATGTCGTGATGGACTTGGGCTTATCTGTTAATAGCACTATTGAGGATCTGGACGCTGTGTGGAGCACAATACCGACAGCAGCTACCAGGAGGAGGCATTTAAATAACTTAACCATAAACGCTGTTGTCATTGTCTCACAGCCGCAGTACTTCAAAGGCTGGTCGGACCTCTCCAACAGACAGATCGACACTTTTCCGAAACTGACGTACCCGATGCTGATGCTCTGTGCAGAAGACTTGCGTTTCCGGTTTAATCTCAAGCAAGTGGACGAGTACGGCGTGGAGTTGAATGGGTCATTCACGGGCACGGTCGGGCTGCTGCAGCGCGGCCGGGCGGAGCTCGGAGTGGCCTCCATGTTCATGAGGTCCGACCGCTGGAGGGTGCTGCACTTTAGCTCCGCGACTGTAGCGCTGCTTAACGCGTTCATGCTCCGAGCCCCGGCGCAGTCGTCGGTGTCCAACATATTCCTGTTGCCACTGAGTCGCGGGGTGTGGTGCTGCGCCGCCGCCCTGCTCTGCGGCAGCGCGGTGCTGCTGGCCGTCCTGTCCTGCCGACTTGTCGCTGCGGACCCTACCCTGCAGCTGCTGACCCTCCCCGAAATATTTGTATTCTCCATCGGAACTGTTTGTCAACAAGGGTTCTACATCATGCCGAAGCTGTCATCAATCCGCATGATAATGTTCCTAACTCTGCTGACGTCATTATTCACATTCACTGCGTACTCCGCGAAGATCGTGGCCATCCTGCAGACCCCCAGCGCCGCGGTGAGGACGGTGGCCGACCTCGCTGACTCCCACATGGACGTGGGCATTCAGGAGACCACCTATAAGAAGGTTTACTACGCTGAGAGCACGGACCCCAGCATCCTCCGTCTGTTCCATCGCAAGGTGGCTCCGCTGGGCGAGCGCGTCTACATGTCCGTGGTGGAAGGAGTCGAACGCATGAGGACTGGACTCTTCGCTTTTCAGGTGGAACGCAGTTCTGGGTATGAAATCATCAGCAAGACATTTACCGAAAGCGAAAAGTGTGGTCTGATGGAGATCGAAGCGTTCAAGCTGCCGATGGTGGCCGTGCCGCTCAGGAAGCACTCCGGATACCGGGAGCTGTTCGGCACGAGGTTGCGTTGGCAGCGCGAGGTGGGGCTGATGTCGCGGGTCCGCGCCATATGGCTGGCGGCCCGGCCGCGCTGTGAAGGTCGCGGTGTTGGCTTCCGGGCGGTACGGCTGCTCGACATGCTGCCTGCCCTACAGATGCTCGCAGCCGGAGGACTTGTTGCCGTCGTTTTACTCATCCTAGAAAATGTATATCACCACTACTCCAGAACAGGGAATGTTTTGCGTCGG
>BmorIR75p1
ATGCTTAATAAAATTGGAATAAATGTTGCCAAGTCACTACAACGGAACCGCACCGAATATTTCCTACAGCATTGTTTGATTGTAGCCGATTTCGATTGTGGAGATATCGAAGAATTTTTGATGAAGGCGAACGGAGAAGGTTACTTCAAATCGCCGTACCGATGGCTGTTGATCAATTCAAATGAGCACAACACGGATGTATTGCGAAAATTGGATGTCCTGGTTGACAGTGACGTTGTTATAGCCAAACGAATTAATGAAGACGAGGTTTTATTCGAAGAAGTGTACAAAATTTCGGAGAGCTCCAATATGACATACCTTAATAACAGAGCTATGTGGTCTTTTAAATACAACCTGAAAAACTTAACAGCTTCTTCAGTCGCTCTGAAAGAAAATTCAACTGGCATTGATACAAATGATCCTAATAGCTTAAAAGAAAAAATCCAGAAAACAGGCGAAATAGAAGATTACACAAAAAATAAAGTTTTATCTTCTAGAAGAGTTAATTTGAAAAGGCACACTTTGACAATGGTAAATGTTATAACGGATAGTAATGAAACAAGAAAACATATGGACGACAGAATGAATCTTCATCAAGATTCAATAACGAAAATGTCATATGCCATCGTCAGGATTTGCTTTGAAATGTTGAATGCGACTGAAAAATTAATGTTTACACACACTTGGGGCTACAGAGACAAGCAAGGGAGATGGCAGGGTGTCGTCGATCATTTGATTAAGAAAGAAGCTGATTTAGGTACTTTAACCATCTTCACACAGGAACGAATGGATCGCGTTGATTATATAGCAATGGTGGGTTCTACGGCGGTGAGGTTCGTCTTCCGGGAGCCGCCTCTGGCATACATCTCCAATATCTTCGCATTACCGTTCAATACTAATGTCTGGTTAGCCATATTGATATGCGTGCTCGGTTGCTCTGGGTTTTTGTATGTGACTTCCAAATGGGAAGCCAGCATGGGAATGCATCCACTGCAAATGGACGGGTCATGGGCAGACGTGTTAATACTAATAATTGGGGCTGTACTCCAACAAGGGTGTACTCTTGAGCCAAGATATGCGGCGGGGAGATGCGTGACATTGATACTCTTCGTGGCCCTGACGATACTGTACGCTGCGTATTCAGCCAACATAGTTGTCTTATTAAGAGCTCCGAGTTCTTCGGTCAGGTCTTTGCCAGACCTCCTGAACTCTCCGTTGAAGCTTGGAGCCAGTGACTTTGAATACAATCGGTACTTTTTTAAAAAATTAAACGATCCAATAAGAAAAGCTATTTACGACAAAAAAATAGCGCCCAAAGGTAAGAAGCCCAATTTCTACAGCATGGAAGATGGAGTGGAGAAAATAAGGAAGGGTCTATTCGCGTTCCACATGGAACTGAATCCGGGCTACAGACTGATTCAGGAGACGTACCGAGAGGACGAGAAGTGCGATCTGGTGGAAATCGATTACATTAACGAAATCGATCCCTGGGTGCCCGGACAGAAAAGGTCACCTTTCAAAGACCTATTCAAAATAAACTTCCTCAAGATCCGCGAGTCGGGAATCCAAGCGGCCATACACCACCGTCTGCACGTGCCCAAGCCCCGTTGCTCGGGAACTGTCTCCACGTTCAGTAGCGTTGGCATAACCGACATGTACCCGGCCATGCTGGCGACCTTGTATGGAATGCTGCTCGCCCCGGCCGTTTTACTTGTGGAGATAGCGCACATGAACCTGTAA
>BmorIR75p2
ATGAAATTTGTTACTTTTCTTATGATAACGATTTGGGCCCGCGTGGTGCTCACAAAGGATGCGAACTTGGTGGATTTTCTTAAAACTTACGTGGATAATGAGAGAAAACCTACAATGGTTGTGTTGACGGGCCTTTGTTGGAAAAAAGGTAGCCACTGTCATCAAATATATCTCTTTATAAAATTAAAAGAACAAATTAACACAGCCTTAACAnACATACCCGCGTTTGCAGACAGCGATTTAGTCTTAGCAGAAATAACAGAAGAATTAATTTTACTTACTGAATTGCACAAACCGAATGAGAACGGCGCGTTGATATCAAAAGATAAAGGTTACTACAACGGAACTATGGTAGACGTTAGACCGCATCGAGAACTCTTCAAACGGCGCAGAGACGTGATGGGTCGTCCATTGACAATGGCGAATGTTATACAAGACAGCAACAACACTCGTTATCATCTGCCTAGGGAGGATGCCTTGGAACTCCAGTACGACGTTATTCCTAAAATCTGCTGGATGACCGCGAAGCTAGCGTTCCAAATGTTAAATGCCACTCCTCGGTACACCTTCAGCTATCGTTGGGGGTATAAAGTGAACGGGCAATGGTCGGGGATGATCAACGATTTGCACACCAGTAAAGCCGATTTGGGTACAAACTGCGTTGTTTCCGACGTCGAGCGTCTTTCAGTGGTCACGTACACAGATATGTTGGCTCCGTTTCGAGTTAGATTCGTTTTCAGACAGCCTCCCTTGCCGTCGGTCGCCAATATATTCTATTTGCCCTTTACCGGGCGCGTGTGGGCAGCTGTAGCTGTGTGCGCGATGGTTTACACCGCAGCTATATACTGGGCGAGTAAATGGGAGTTTAATTTAGAGAAGAGAAGTGCGTCTCAGTTCGACGGTACTGTGGGTGATGCGATGTTGCTTACGATGAGTGCACTAAGTCAACAGGGATGCTTTATAGAACCTAAAAGAGCTCCAGGTCGCATAATGCTATTTGTACTATTCACGGCGTTAATGGCGTTGTACGCTGCGTACTCTGCTAACATCGTGGTGTTGCTGCAGGCGCCTTCCAATTCCATTACGAGCCTTGCGCAGCTGGCCGCATCCAAGGTCACGTTGGCTGCCAACGATGTGGACTACAACCATTTTGTGTTTAGCCTATACAAGGATCCGGTGCGAGTGATGATACACAAACGCATCGACCCGGAGACCGGAAACGGTCAGTTCTACAGTCTCGAAGACGGAGTGGATATGATTAGACAGGGTTTCTTCGCGTTCCACTCGATCGTGGAGCCGGTGTACCGACGCATCGAAGAAACGTTTCTGGAGACAGAGAAATGCGACCTCACAGAGGTTGACTTCCTGAGCAGTTTCGATCCCTTCGTTCCAGTTAAGAAAGACTCTCCTTATCTAGAACTACTGAGAGTCGTCTTCAAACAAATCCGCGAGTCTGGTATCCAGTCGGCACTGAACAGGAGGTACCAAGTGCCGAAGCCTCGTTGCTCTAACAAAGTGGCGGCCTTCAGCAGCGTCGGCATCGTCGACTTGAGACCTGTTCTTATAATGATGATCTACGGAATAATATCGTCCTGTTTGATACTCATTATGGAGATGTTGGTGTTTAAAATGTAA
>BmorIR75q1
CTGGCAAATGAAATTTTTAAAATTAAAAATCCCGTAGCTATAACGTTTGGAAAAATCGGTAACGTTGAAGAAGTCACACCCAGCAACCACATATTGTTTCTCGTTGATACTACCTGTAATAACAGTCACATTGTCCTACAAGAGGCTGATGCGCATCAACAATTTAGAAGATCGTACAGATGGTTAGTACTTGAAACACAAGGAAGCGGATATAATTCTAAATTGCTTGAAATAGAACCTCTGAATATTTTAATTGACTCCGATGTTTTATTAGCCACTAAAATAGAAAATGTCACGTATGTGTTAAAAAAAATTTACAAAATTTCGACCCAGTCTGAGTGGATCACAGAAGATTACGGCAACTGGACAGCCGAGCATGGATTAATCATGTCAAATATTATAAGTTCTGATGCTTCAAGACGAAGAAACATTAGAGGTCATCCTGTTACAACTTCTATCATAGTAACTGAGAATAGAACGAAATCGGAACTTGATGATTTAAAGAATTTATTGTCTGACAGTCTTGCAAAAATTTGTTTTCGTCACACCAAAAATCTTTGTCAATTTATGAACGCGTCGCATAAAATAGGTTTTGCTTCTATGTGGGGTTATAAAACAAACGGAACTTGGAATGGCATGATGGGTGATCTAGCTAAAGGAACAGTCGATTTTGGAGGCACAATAGCATTCCTCACTAGTCAGCGATTGCAAGTCGTGGATTATTTATCGTCCCCTGTACCAATAAACGCGAAATTCGTCTTCAGGGAACCTCCGCTATCTTACCAGAACAATTTGTTTCTCTTGCCTTACAAAGCAAATGTGTGGTACTGCACGGCTGCATTTGTTGTTTTACTAGTAATAATTCTCTATATTAACGCCAAATGGGAAATTAAAAAGGCCGAGTATGAGCAAGCTGTGACTTTACAACCCAGCGTGAGTGATGTAACAATCTTAGTGATCAGCGCTATTTCTCAACAAGGTAGCTCTAATGAATTGAAAGGTACACTAGGACGGGCTGTTCTTTTCTTACTATTTCTTACTTTCTTATTCCTTTATATATCGTACTCAGCAAACATCGTAGCATTATTACAATCAAACTCCAAACAAATACGCACGTTGCAAGACCTACTGAATTCTAATTTAANNNNNNNNNNNNNNNNNACATCCGATGGGAAACCCTTATTTCAGACCGCCACTGAACCAATTAGAAAGGCTATTTATGAAACCAAAGTGGCGCCAAAAGGATCGAAAGCTAACTTTATGAGTATCGAGGAAGGAGTAAAAAAATTACAAAAGAGCCCATTTGCTTTTAACATGAATATCGGAACTGGATACAAAATCATAGAACGATATTTTGAAGAACATGAAAAATGTGGATTACAAGAAATCAATTACATTGAATCCAGCATACCGTGGATGTCTTGCCGAAAAAATTCTCCATTTAGGGAGATCTACAAACTAGGTTTATTTAAACTCCAAGAACATGGTATTACTGATCGCGAGAATCGTTTATTGTTTGCCAGAAAACCAGTTTGCATCGTCCGAGGCGGTAACGTAGGGTCAGTCAACATGGTTGATGTTTATCCCGTGATTTTGATGTTTTTATATGGACTGTTCCTGGCCTTCTTAATACTGCTCGTCGAAATTGTGGTTCACCGAAAACTCAGTAAAGTAATCGTCGTTTAA
>BmorIR75q2
ATGAAATTGTTTTTGTGGATACTCTTATGTTTTTCTATTAATTTTGCCGAAATAATTTATCCAGCTGAGCTTTTAATGCTTTCTGACGTTATCCATAACGTAAAAAAAACAAATGTACTAAGTTCAATACTGTGTACACAAATTAAGCTGTACTCAATGCTACAGAGAAATAGTAGTGAAGGTATTTTTATACAATCAATGGATGATATAATGGATTATGATAAGTTAAAATTTGAGCATCAAGAACATCAGATTTTATTATTGGTGGATTTGAGATGCCTGAATCAGAGTAAGAATATGGCAAAGATAACTGATTATCTACAATCCGGTGCACCGTTTCGATGGATCTTTATTAGTAACACTGAAATCGAAAACCTCATTCCACCAGAAAACACAATAATGAGAATGAACATTTTACCGAATACCGAAGCTTTATTTATTCAAAGAACAGATAATAGATGCTACGAAATCAGTATGGTTTACAAAATCGGAACCGAGACTGCATGGAAAACAGAAAAGTACGCTTATTGGAATATGAGTGGAGGTTTTCAGAAAAATACCAACATTAATGAAGTTATAGCTGTAAGGAGACGTGATTTGGAAGGATACGAGATAAAAATTTGTTACGTTTTGACGGACAACGATAGTATTCATCATTTGAGTGATGAAGTGAATGATCATATTGATACGATAACTAAGGTCAATTTCCCAAGCACCAACCATCTGTTAGACTTTCTGAATGCTGAACGAAAATATGTTTTTGTTAATACGTGGGGCTATCGAATTAACGGCACTTGGAATGGACTAACTGGATTTTTGGTAAACGGCGATGTTGAAATTGGAGGGTCACCGATGTTTTTCACTGCAGAACGTACAGCGGTCGTAGATTTCATTTCGAGCCCTACACCAACTCGCTCGAAATTTGTATTTCAACAACCAAAGTTGTCGTATGAAAATAATTTATTTTTACTTTCATTTCGTACAGCCGTCTGGTATAGCACTCTAGCGTTAATCTCCTTAATATTCACAATGTTGCTGTCCGTTACAGCTTGGGAATGGAAGAAGATGTCCCAAATCAAAACGAGAGACATCGATGCTGGCGTACTTAGGCCGAGCGTTACAGATGTTACCATGCTAGTTTTTGGTGCTACTTGCCAACAAGGAAGTACCGTTGAATTAAAAGGTTCGCTCGGTCGTGTCGTAATGTTAATTCTTTTCCTGACCCTTATGTTCCTGTACACTTCATATTCAGCAAATATCGTTGCTTTACTTCAGTCCAGTTCATCCCAAATTAAAACACTGGAAGACCTTTTGCATTCCCGATTGAAATTCGGTGTACACGACACAGTTTTCAATAGATATTACTTTTCAACTGCAGATGAACCTGTTAGGAAAGCAATATATGAAAAGAAAATTGCACCCCCAGGTGTTGCACCTCAGTTTATGTCTATGGAAGAAGGTGTTAAGAAGATGCGTAAGGGTCTGTTCGCATTCCATATGGAAACAGGAGTTGGATATAAATTCGTTGGAAAATATTTCAAAGAAAGCGAAAAATGTGGCTTAAAGGAAATACAATACTTACAAGTCATAGATCCGTGGTTAGCTGTCCGCAAGAACACACCGTACAAGGAAATGTTCAAAATTGGAATGAAACGCATCCAAGAACACGGTCTGCAGAACCGCGAAAACAGATTACTTTACGAAAAACGACCTAAGTGCTCGGGCAGAGAATCCAATTTTGTTTCCGTGAGCATGGTGGATTGTTACCCAGCGTTACTTGTTCTTTCATATGGAATTATCATAGCCATAGCGCTTGTTATAATGGAAAACTTATGGCAATATCGACATCTTATCAAAGGAAAGTTAGAATTTTTCTCTTCTGTGAATACTATTGAGAATTTCAATCAATTTGAAAAACACCCATCGCATAATTGGAAGAAATTTTATGTAATAGACAGTGCAAAAATAAAAAAAATAAACCCGAGCACTAATTAA
>BmorIR76b
ATGGCCGGTATCGAGTTGATCATATCTTCAATTTGCAACGCAACAATTTGTAATGCCGTGTATGATAATCCGCTAACAGATGGACATGTGTCACAAAAGCAAACCGAGACTTTACTGTTGGCGAATGAAATAAATGGGAAGCACTTAAAGATCGGCACGTATAATAATTTCCCTTTAAGCTGGATTGAAAGAGACGAAAATGGTACAGTGCAGGCGTACGGCGTGGCGTTTAAAATCATAGACATACTACAGCAAAAGTTTAACTTTACATACGAAATCGTAATACCACACAGGAACTTTGAAATCGGTGGCAGCAAACCTGAGGACTCTTTGATAGGGCTAACGAATACAAGTAAAGTAGACATGATAGCTGCGTTCATACCAAGGCTCGTTAGGTTCCGAAAATTGGTGACGTTCTCAAGAGATTTAGACGAAGGTGTTTGGATGATGATGCTTAGACGGCCAAAGGAATCCGCCGCTGGCTCTGGTCTTTTAGCGCCCTTTAATAACTTTGTATGGTACGTAACTCTTGCTTCGGTACTGTGTTATGGGCCGTGCATATGTTTCCTGACTCACGTGAGGTCAAAACTAATTAAGAATGAAGAACGGCCGCTGCGACTTTCGCCGAGTTTCTGGTTCGTGTATAGCGCTTTTATAAAGCAAAGCACAAACTTAGCTCCCGAAGCTAACACAACACGTGTTTTGTTCGCAACGTGGTGGCTATTCATTATATTGCTCTCAGCGTTTTACACGGCAAACTTGACTGCTTTCCTGACATTGTCCAAGTTCACACTAGACATTGAGACTCCGGAGGATTTGTATAAGAAAAATTACCGTTGGGTTTCTGTTGAGGGTGGTTCCGTTCAATACACTGTTAAAACACAGGACGAAGACCTTTACTATTTAAACAAAATGGTGACCAGTGGCCGAGCAGAATTTCGTACGTTGTCGCCAGACCAGGAGTATCTCCCAATTGTGAAAGCTGGGGCTGTTCTCGTCAAGGAGATGATTTCTCTAGAACATCTCATGTATGGGGACTACCTGACGAAGACTCGTGAAGGCGTCGAAGAGGCTAAACGATGCACTTACGTTGTGGCGCCCAAGCCTTTCATGAAAAAGCCCAGAGCGTTCGTGTATCCTGTTGGCAGTAAGCTGAAGAGCCTTTTTGATCCTACTCTTGCATACATATTACAATCGGGTATTATAGATTATCTTGAACACAAAGATTTGCCGTCCACCACGATATGTCCTCTGGATTTGCAGTCCAAAGACAGGCAGTTGACCAATAGTCACCTCATGATGACTTATTACATAATGTGCGTTGGCCTCGCCTCGGGTTTAGCTGTTTTTGTAGTGGAGATATTAGTCAAACGATACATCAATATTAAGATAAAACCTATCGATAAAGTGAAATTGAAGAAGTTCAAACGGAGTAAGCGCTCCCCACGTTACGACGACAGTGGACCGCCGCCATATGAATCCTTGTTTGTTAAACCGAAGTTCAAAGACTCCGAAAAACGTTGGAAGATGATCAACGGCAGGGAATATTACGTCTATGAAGATGCCCGAGGGGGCACCAGGCTTGTTCCCGTGAGGACTCCATCGGCTTTCTTGTATCGTTAA
>BmorIR85a
ATGAGTCGCAACACACGCAGTTTCAATATACTTATAATTCTAACATTACTTATTTTAATTCATGACGTAATATGTTTTAATGAAACTAACCAGCTTTATCAAGAGATCATGACTTACCATTCTGAAACATCCGCAAAAGCAATATTTGCTTCCGAAGTTGTTAGCAATATTTATAATTCATTTGAGCAGTGGTATTTTACCATTGCCTTTTGTGAATTTTCATACATGGAAAACAGAATAATTAAATATACCGAAAATTACGGTAATGGAAATCCTGTGATGCTCGTAAATACCTGTCCTCGCAACGATAGGGCAAAGTTCAAGCCGAAGTACAATATTCACGGTCAAACGGTTTACATTATAACATCGGAAAATTTACGTTTAGAAGACAGCGAGCAAGCAGTTGAATCTTTAAAACGCACTGGAGTTTTTCAGCCAAGAAGTGCTGTGATTTTTGTCGTAAACATTCCCGTTGAAATAGACAGCTATTTCTTTTATAACGTTAAGATGCACTTCCAATTATTGTGGAGCAGGAGTATCACAAACTCTGTCCTAATGGTGTGGTCGCATAAGTTACGAGCGTACAGTTATAATCCGTTTTTTGACGAAATACGAGACATTACGAACGTCTCAGACGTAAGCGGTTTTTTGGATTCACAGTATAAAAATCTTTTCGGGCACGAATTGAGATTAAGCGTTTATAGAACGATATATCTTGATGACGAAATAGGTCCGATACGTTGTCACAAAAATTATCTAGCAAAAACTGTAATCGACAAATTGAACGCTACTTGTAAATCTTTAGTTCCTAGAGACGGTTCGACGGTGGGAGATTTGCTAGACAACGGAACAGCGACGGGAGCCACGTCAGATTTAATTGATGGATACTCCGATATGGAATTGAATTCTAGAATTTTGAAAAATTCCTTTTATGGCTACATTGATACCACATACCCATTAACACAGGACGAACTTTGCTTCATAGTGAAAAAATCAGATAAACAATCCACGTTCACAACGGTGTTAAATTTATTAACGAGTGAACTCCTTATTTCCCTAATTTGCTTTGCAATTTGTTTCGTTGGCATCGCGCTCATCGTTCGAAAGATTGAAAAAACTTTAATGAAAATCGAAGATAAGAAAACTGTTGGTTCTGTAATGATTGACATCCTAAAATGTTTCCTGCGACAAACTGCAGAAATAAAATTCTTTGGTCCTGTATTCAGATGCATTACGTTGGCTATTGTCATTTATTCGCTTATTATAAACTCAGTCATAGATGCAATATTGACATCAGCAATAACTTATCCAAGATACAAACCAAACCTAAATACTATGAATGATCTTGTGAAAAGCAATCTTACCCTCGGAGTGCACAACAGAGATTTTGGAATCTTTAATTCAAGTCTGAACTCGGAGTATTACGAAAGCTTAAAAAATCGTATCGAAATTTTCAGCGACAAACAAATCAAAAAGTTCATCGACGAGAGACAATTTCAGTACGCTGTGCTGTTGCGTAGGACTGAAGCTGAGAACATAGTGCGGAAACCGGCTAATATGAAAAACGGGAGAAAATTGTTTCATATCGTAGCCGAATGTCCTGTCCCGTGCTCAATGGTCTTCTGCTTGCGTTATGGGAGTCCATTCAAACCTATATTAGAAAGCATACTACATCGATTAAGCCAATACGGTGTACTGAAACATTGGACGGATACAGAAGAATACAATTACAATCGCAACACGCTCAACGCAGAAAACAAAGAGAGGAAGTCGTTGAGCATTTCCAATGTTTACGAGGTTTTTTTGGTGACACTAGGTGGTTTTTTAATTAGTACCATAGTTTTTATAATAGAAGTATTTTTACATGCTTTTGACAGGTACTCACAATTACAAAAAAAAGGTAATTAA
>BmorIR87a
ATGCGCATTTTACTTATGTTATTACTTACACATTTTGCAACGTCAGCAGTAACTGAAAACCCGTTGCTAATGACAACTGGAAATTCTGATCAGATAGCAAAAACGGCTGAGTGCGTTTTAAAACTATCCGCAAAGTACTTCGTGGAGAGAAAAGCACTAAGCGGCAGCATAGTCATTATCAATGTTAACTCTTATTCGTCTACTACACAAGGGCTACTTTTGAAAACCATACATAGCAGCATAAAATACTCTGTTATGGCGAAGGACTCTTTTTACCCGCATGCGAACGCATCCCATTTCCCGGAGAAAGCCAAAAATTATATGTTGATTCTCGAAGAGAGAACTGAGTTAAAGCGGAACATATTTCAACTGAATAAGTTGCCTAGTTGGAATCCATTAGCTAAAGCTGTAGTTTTTTACCAAATCAAAGGAAACGAGAGTGCGCAACGAATCGCCATCGAGTTTATAAACGAACTGCGAGAACACAAATTTTTCAGGAGTATAATATTCATAAATAATGGAACGGAGTCTGGTGTTACGTCTTATACCTGGCGACCGTACAGTGAAAATAATTGTGGTGGAAAATGCGACTCTGTGTATGTGCTGGATCGGTGTAAAAACAATATCGTAGAACAGATTGAACCTCAACCCGAATGGTTTCCTTCGAACATGAATGGCTGCCCGTTAACCACATACGCTATTGTTTCTGAACCGTATGTTATGCCCCCAATCAGAAAAATCCCGAATGCCAAATTCGATGACGTTTACGAATTCCAGAAAGGTGGAGAGACTAATTTAGTGAAAACAATCGCAGAGTTCTCCAATATGACATTAATTGTGCGATTATCAGCTATAGAAGAAAATTGGGGTATCATCTATGCGAACGGAACAGCCACCGGGGCTTATGGCGTATTGAGAAATGATTCTGTCGATATAGTTTTTGGGAACATTGAAGTTACCAAACAAATACGAAAATGGTTTCATCCGACAATCAGTTACACTCAAGATGAAATCACTTGGTGTTTACCTAAAGCCGGTCAAGCCTCTGCCTGGGACAACTTAGTCATTATATTCCAATGGACAATCTGGGTGGCGACATTCACTAGTCTCATTTTGATGGGCTTACTTTTTCACTACATGTATTACAGAGAGAAGAATAAGAAAATAACTAAATGGCCAACGAATTCATTACTTATGACTTTCAGTATGCTATTAGGATGGGGTTCGCATTTCGAACCGAAAACCGCCACATTCCGCATTTTGATCTTCGGTTGGCTGTGTTTCAGCATAAACATGGGGATTTCGTATGAGTCGTTCTTAAGAAGTTTCCTAATGCACCCCAGATTCGAGAAACAGATAGCTACAGAGTCAGACCTGATTCAATCTGGAATCCGTTTTGGCGGTAGAGAGATTTATCGTACCTATTTCGAATCTAATGATGCTTCCTCGTCTTATTTGCACACCGAGTATAGCTCCACTACGTTTTCTGAGGGGATAAGGCGTGCCGCTTTGAATCGCGATTTCGCCGTCGTGTCTTCAAGGAGACAGGCTGAGTACCAAGATCAGAAATTAGGGAAAGGTGCGTCGTTGATTTATTGCTTCCCTGAAAGTGATAATTTATATAAATACAGCGTCGTATTGTTGGCTAGGAAATGGTTTCCGATGTTGGAAAGGTTCAACGGTATAATACGTAGCGTTTCCGAGAACGGTTTGATAAATAAATGGAACGATGAGATGTTTATTCATAGGGTTTCGTTGGAGGGAGCGAGTACTATTGTGCCGTTAAGCATTCAGCATTTGTTGGGAGCGTTTATGTTTATTGGTTTCATGTACGGAACTAGTGCTTTTATTTTTCTTGTAGAAGTCTTTGTTGGTTTCGTGCAAAGGAGAGCTTTCTTATCGGCGTTTTTCTGTGGAAAAAAGAAACGTTTTTCAGCTGTTTTTAAAGTTAAAGTGTAG
>BmorIR93a
ATGAAAATATGGGTGTTAGGTGTTCTTTGTTTAGCTATTTCGGTACAAGGCGAAGATTTTCCATCTTTGATAACCGCAAATGCTTCTATAGCCGTAATTTTGGATCGCCAGTACCTGGGTGACAAGTACCAAACCGTGCTAGACGAACTGAAAGATTATATAAAGGAATTGGCGCGGGTTGAACTGAAGCATGGAGGTGTGCTTGTCCATTACTATTCGTGGACGAACATTAGTTTGAATAAAGGTTTCCTAGCGGTATTCAGTATAGCGTCATGCGAAGACACATGGGAATTATTCTCGCGTACGGAAGAAGAAGATCTTCTTCTGTTTGCCTTGACAGAAGTGGACTGCCCACGGCTCCCACAGCGCTCTGCTATAACTGTAACTTATTCAGAGCCCGGAGAAGAATTACCGCAGCTTCTCTTAGATTTGAGGAGTTCGAACGCTATTAGTTGGAAGTCTGCTGTTATACTACACGACGATACTTTAGGCAGGGACATGGTGTCCCGTGTGGTACAATCATTGACTTCACAAATTGATGAGGAAAGCGCTCGACCGGTTTCCGTCACGGTGTTTAAGATGAAGCACGAAATGAACGAATATCTAAGAAGGAAAGAGATGCATAGAGTTTTGTCTAAGCTCCCAGTTAAATATATCGGCGAAAACTTCATAGCAATAGTTACTTCGGACGTGATGACAACAATGGCGGAGATTGCGCGGGAGCTATTAATGTCCCACACCATGGCTCAATGGTTGTATGTTATCTCGGATACTAACGCTCACGCAAGTAACCTAAGTGGATTTATTAATACACTCAATGAGGGCGAGAATGTAGCTTTTATATACAATATCACTGAAAATGGACCGGATTGTAAGAACGGTTTGATGTGCTATAGCCAAGAGATGATGAGTGCTTTTATATCGGCACTGGACGCTGCAATACAAGCCGAGTTCGATGTGGCTGCTCAAGTCTCAGATGAAGAGTGGGAAGCGATCAGACCCAGCAAAGTACAACGGAGGGACATCCTACTTAAGCACATGCAGCAATACATATTGGCGAAAAGTGTCTGTGGAAACTGCACATTGTGGCGAGCATTAGCGGCCGATACTTGGGGCGTTACGTACCGGCAAAATGATGTACCTGAACAAATTAATGAACATGCGAATGGTTCTACCGGAGTTATTGAGCATCTTGAATTAATGAATGTCGGAATTTGGCGTCCAATCGACGCTATGACGTTTGCGGATTTATTATTTCCTCACGTGCATCACGGGTTTAGAGGGAAAGAATTACCGATAATAACTTATCATAATCCTCCGTGGACGTTCCTACAAGCAAACGAATCGGGCGCCATCGTGAAATACAGTGGACTTATGTTTGATATCGTCAATCAATTGGCTAAGAACAAAAACTTTACGATCAAGATAATGCTCCCGAGTCATGTCAAACACGGGGTACCGANNNNNNNNNNNNNNNNNNNNNNNNNNNNTCAAAGTGCTCGGCTAACAATAGCGGCCATTGCAAAAGGCCATGCGGCTTTGGCTGCTGCCCCATTCACAGTATTACCTGGTCCTAATCAAGGTATCAACTACACAATTCCAGTGAGCACTCAGCCGCACACATTCATTGTGGCCAGGCCTCGGGAACTCAGCAGAGCCTTACTGTTCCTACTGCCTTTTACTACCGATACATGGCTCTGTTTGGGTTTCGCCGTGATATTAATGGGCCCTATGCTGTATATAGTTCATCGTTTAAGTCCATATTACGAAGCCATGGAGATCACACGCGAAGGAGGACTGGCCACAATTCACAATTGTCTCTGGTACATTTATGGGGCGTTGCTGCAACAAGGCGGGATGTATCTTCCAAGGGCAGACAGCGGTCGTTTAGTGATCGGAACTTGGTGGCTAGTCGTATTAGTAATAGTTACCACATATTCTGGTAATCTTGTTGCGTTTCTAACGTTTCCGAAATTGGAAGCGCCCGTTACGACAATATCGGAGCTATTGAAGAACAGCGATGCTTACACTTGGTCCGTAACTAAAGGTTCTTATTTAGAAATGGAGCTGAAGAATTCAGAAGAACCAAAATACAAACGACTGATAAAAGAGGCTGAGTTGCTTAAGGAAACGGGGGGAATTGAAGGAACTATACATGCCGCAAGGGGAACCCTGGATCGTGTGCGCGGTCAGCGACATCTGATCTTCGACTGGAGGCTCCGACTCACGTATTTGATGAGTGCCGATCACATAGCGACAGAAACCTGCGACTTCGCACTAGCCGTTGAAGATTTCATGGAGGAACAAGTGGCTATGATAGTACCGGCCGGCAGCCCTTATCTGCCTGTCATCAATAAAGAGATCAATCGAATGCACAAAGCCGGCCTGATATCAAAATGGTTGAGTGCGTATTTGCCTAAGCCGAATCGTTGTTTAAAAATTTCGACAGTGACTCAAGAAGTGAGTAATCACACTGTCAACTTGAGTGATATGCAAGGATCCTTCTTCGTACTGTTTTTAGGTAATGATAAAATATATGTATATATGTATATAGCTGAACTCATTTAA
>HmelIR143a
ATGTGGTCTATGTATAACCTACAAAGTTTAGAACGCACAAGAAAAATCTTATATACGTATTACGTAGTTAAAAGTTTGAACGCAAACATGTTGCTGAGAAATTCTTACAAAGAACTCTTAATATTTTTAATGACAGCACGAATAATAGCTGGAATAAACAAAGGAATATTCCAGGTTGAAGAAAACAACGACAGCTTACAGTTTATGAAATGTTTCACTATTATACCTGAAGTTTATCAAATAAGCTACAAAAGAACTATCGTTATTTATGAAGATGAGAATACTCTTGAAGATAATATAATTAATGTTTTTATGGATAAACTTATAGAAAATCAAATGCCTTTTATGAAAATAAACACAAGAGAGGAATTACTAAAACTTAGCAAGGTATATGATGGCACTATGTTAATTGTTAGTTATTTTAATAATTGTGAAGAAACATTGAAAGTTGATCTGTCAATTTTCTATCTCAACTTCAAGTATATTTTTGTTATTGATTCATATATAGATGAAGTGTGTATTCAAGCCCTAGAACACACTCTATCTCCCGTTCTATATTATGATATCACATTTCTTACAAGGGCTCAAAACGATACTTATAACTTGGCAACATTAATCCCGGAAATCGATGAACATTCTTGCCGTGTATCTGAAAATGCACCGATGAAAGTTATAAACACATGCCATAATGGTACGCTGGAAAAAACTAAAATAACCGATATATTTCCAATAAAAACCCCAAGAAATTTGAAAAAATGTAATTTTAATGTGGGAATGGCGACACTATTTCCATATTCAGTATTGGATAACAAAGAGTCGTATAAAGATCTTGACCTCGTAAACGACAAAATCTATGGCGCAGATATAGAATATATGAAAATTTTTGCAAATATATTTAATGCGACACTAAAAATGCATTACATATTTAGAGAAGAGGAAAATCCCTACTTAGATTTCAATTTCTTAAAATATCTGTTTAACGGTACACTAGACGCCTGTGCAGGAGGCTTATATAGAATATATGGTGACGTCGTAGCCTACTCTGGTATATATTCAGGGCAGTCGGTAATTTGGACTTATACAGTGGAAAGACAAATAAGATCTTGGCAATCTTTAATAGTTAAAATAACGGGTCTTTACATATTTTTTATATTTTATATAATTTACACAGCACTTTGGAAATTGATTAGCAAGTATGATAATAGGTCTGATTCAATACAAGACACCCTCATCTACGCTTGGGGAGCGTTGATGGGGACATCGGGGTTACAGGACGCTCGTTGTCTTAAGCAGAAAATTTTAAACGTTGTTTACTTGATCATGTGTATACATTTATCGTCGTATATTGGAACTCAGCTTTATTACTATCTCACTATAGAACAACCACCCCAAACTTTTAAAACTGTAGATGAATTGGCGCTTTCGGATAGAACACCATACTTAAGGTCCCTTACAAAATATTTTATCGATGATAAAAAGCACAAGGCATTTGCCAATACATCACTCGAATGTGACAATTTTAAAGATTGTGAAAGAGCGATGCTGAAGCATAAAGGTTCGACTATCATAATCGATGGCCAGCTGCCTCCACTTCAAGCAGCCACATCAGTTAACGACGAGGCGAGAGTCCTAGGCGTTCCTCAAGTAATACTGTTTGTTTATCACGAAATGCTTATGAGAACGGATCACATGCTCGTGACGAAGTTCGACAAAATTACCGGGAGATTATTCGAAGCTGGTATTTGTCACAAATTGTACATAGAGGCTATTGGCATCACTGTAGTAGATAAAGCTAAGATTGCAAATGAGAATATATTGTCGAACAGCTATAGTTGTCTAGTTGGTTGCCAAATTACCTTGCGGGAGTCGGCGGGAGCATTTTATATATGGATCATTGGTTGCGGTCTCTCTTGCTGTGTCTTTGTGATTGAAATTCTTTTAAAAAGAAAATTAAAGAGTAAGACGACCTGA
>HmelIR21a
ATGAAATTTATAATACAAATTTTATTAACTTTAAATTTGACATGCGTTTTAATTTCTTGTAATGAAAAATACATTACAAAGTTTGGTTTGAATAATTTAGGTGAAAAATCAATTTTGCGTTATCATCAACTATTTTCTAAGACTTATAGAAAGTCCAGAAATTTCCATAAGCATATTAAAGAAACGAAAATTCAAAAATTGTTTTCTATGAATACTAGTATGAAAACTGTAATAACCAAGAGAAATGCCGATCCAGTATTTCACGGACACCCTAAGACCAGAGAAGAAAAGTGGCACGAAATGTTTTTAAGTCAGACTAAGACCTTTGATCAAAATCCTTCTCTTATTCAGTTGATCCACAATATAACATTGACGTATCTAAACGACTGTACTCCAGTGATCCTTTACGACGATCGAATCAAAGCACGTGAAGGATATCTTTTCAAAGATTTATTTAAAAGTTTCCCAGTGACGTTTATACATGGCTATATTGATGAGAAGGATATAATAAAAGAGCCAAGGCTTCTTCAGCCAAGATATGAATGCTTTCACTTCATTGTTTTTCTAAGTGATGTCAAAAGCAGCGCTAAAGTCCTCGGTAAACAATCTAAGAGTAAAGTAGTAGTGGTCGCTAGATCTTCGCAATGGGCTGTTCAAGAATTTTTAGCGGGGCCTTTATCCAGATATTTTATCAATTTAGTAGTGATTGGACAGAGTTTTAAGGATGATGATAACTCGGAAGCTGCATATATCTTGTACACACATATTTTATACACCGACGGCTTAGGTGCTAGTAAGCCAAAAGTACTGTGTTCTTGGAGTCATGGAAAGTTTTCCCGACATGTCAATCTATTCCCAACAAAAATGACGAAAGGTTATGCAGGTCACAGATTTGTTGTAGCTGCCGCCAATCAGCCACCTTTTACTTTTAGGAGAATTCACACAGATGCCGACGGTGGAAATCCTAAAATCATCTGGGATGGACTTGAAATTAGAATTCTAAATTTATTGGCAGAAAAAAATAACTTTTCCGTAGAAATTATTGAGCCTCATAGCGGAGAATTAGGGCCAGGCGACGCAGTCACAAATGAAGTAGCTATGTCTAGAGCAGACATAGGTGTGTCAGGAATGTACGTAACAAGTGAAAGGACTAGTAATATAGACATGAGTTTTTCTCATTCCCAAGATTGTGCAGTATTTATTACCTTGACATCTACGGCATTACCCCGATACCGCGCAATTCTAGGTCCGTTCCACTGGCACGTATGGGTGGCATTAACATTTACCTACTTAATAGGAATTTTTCCATTAGCTTTCTCAGACAAACACACTTTGCGCCATTTGATTAATGATAAAGGAGAAATCGAAAACATGTTTTGGTACGTCTTTGGGACATTCACTAATTGTTTCACTTTTGTGGGGAAAAAATCTTGGAGCAAAACAACAAAGATTACTACGCGATTGTTGATTGGTTGGTATTGGGTATTTACCATCATCATTACAAGTTGTTATACAGGATCAATTATAGCATTTGTAACTTTACCCATTTTTCCTGAGACGGTGGACACTATACAACAATTATTATCAGGCTTTTATCGTGTTGGTACTTTGGATCGTGGAGGCTGGGAAAGATGGTTTATCAATTCTTCCGACCCGTTGACAAATAAACTGTTTAAAAAGATAGAGTTTGTGCCAGATGTTAAAGCTGGTATACGTAATACGACCAAGGCATTTTTCTTTCCATACGCGTTTTTAGGATCTCAAGCGGAATTGGAATATATTGTCCAATCGAATTTCTCCATGTCTGAATCAAAGCGCTCGGTGCTGCATATATCCGATAAATGCTTTGTGCCGTTCGGAGTCAGTATTGGATTTCCAAATAATTCCCTATATGGTACAAAATTAAGCAATGATATTAGAAGAATGCTACAGGCAGGAATTTTAGATAAATTAAATGATGAGGTGCGCTGGGAAATGCAGCGAACTAGCTCTGGAAAACTTTTATCGGTGGGAAGCAGTGATTTATTGAAGATAGCTTCGATAGAAGAAAAAGGACTTACGTTAGAGGACACACAGGGCATGTTCCTATTACTCGGAGCTGGTTTTCTATTGGCTGCTGTAGCTCTTCTTTCCGAATGGATGGGTGGTTTTTCCAGAGGTTGCATCTTTGGAAGGAAAAAAACTAAATCTAGTATAACTTCCGCCAAGAAACTGATTAATACACCACAGAATTCTGTAGAAGATATACACTTTAATAGTGGACCGCGGAGTGACTTACATTTCATATCAAGATCGCCAAGCAATGAGTCTCAAGATACGCTCGAAGGCCATATAATAGACGTTACACAGGAAGCCATCACCGTACATAAAAATTTTGACGAGCATAAATGGGATTCAAGACGTTCTAGTTCAGTCGAGTTGGATAGGGAGGTTCAGGTGATCTTCCAAAAAAATTCTTCAAAGGACCTTGAAGATTTGGTTAATGACAAGTCAGAAGACACAGCTAAGGATGTCTTTGGTGATTATCTCTAA
>HmelIR25a
ATGGCTAACATGTTTGAAATGAAGTTTGTATTTGCCATTTATAGTTTGTATTTAATTCCAATAACTGTTGCACAAACTACACAAAATATTAATGTGTTGCTTGTAAACGAAGAAAACAATGCTCTTGCTGAAAAATCGTTTGAAGTAGCCAAAGAATATGTCCGAAGGAACCCAAGTTTAGGTCTTGCCGTAGACCCCGTCGTCGTGGTCGGCAACCGTACTGACGCTAAAGCGTTCTTAGAAAATGTTTGCAGAAAATACAATGACATGCTATCTGCGAAGAAGACCCCACACGTGATTTTAGATTTCACGATGACCGGCGTTGGGTCGGAAACTATAAAATCGTTCACCGCGGCTTTAGCTTTGCCGACTATTTCTGGATCATTCGGCCAAGCCGGCGACTTGCGGCAATGGCGGTCACTAAATGCAAACCAAACTAAATTCCTGTTACAAGTGATGCCCCCCGCAGATATCCTTCCTGAATCGATTAGGGCGATCGTCACGAAGCAGGATATCACCAACGCCGCAATTATATTCGATGAATTCTTCGTTATGGATCATAAATATAAATCGCTACTCCAGAACATTCCGACACGACACGTCATAACTCCCGTAAAAAGTTTTAATAAAGACGAAATAAAAGCGCAACTTCGAAGTCTCCGGGAGCTTGATATAGTCAATTTCTTTGTGGTTGGAAGCTTGAGAACAATAAAGAATGTTCTAGACGCGGCGAACGATAATCAGTATTTCGGCAGGAAAACCGCGTGGTTCGCATTGTCCCTAGACAAAGGGGATATTAGCTGCGGCTGCAAAGACGCCACCATTGTGTACATGAGGCCGACACCAGACGCTAAAAGCCGGGATCGTTTGGGGAAAATTAAAACTACCTACAGTATGAATGGGGAGCCTGAAATTACGTCTGCGTTTTACTTCGATCTTTCACTGCGGACGTTTTTAGCGATCAAATCACTGCTGGACTCTGGCAAGTGGCCAAGTGACATGAAATATATCAATTGCGATGATTACGACGGTAAGAATACTCCTGACAGGGCCTTGGATCTCAAATCTGCTTTTCAAGAGGTAAAAGAAACGCCGGCTTACGCGCCATTCTTTATACCTGAAGATGACCTGATCAATGGGCGAAGTTATATGGAATTTAATACTGATTTGACCGCTGTTACTATAAAAGATGGTGCTTCAATTGGTAGCAAATCTCTAGGGTCTTGGAAGGCCGGTCTCTCCAACCCTCTGTTGCTAACCGATCCCGACAACATGAGCGACTATTCAGCCCAACTCGTTTACAGAATTGTGACAGTCGAGCAACAACCATTCATTATACGCGATGACGAAGCACCGAAAGGTTTTAAAGGCTACTGTATAGATTTAATAGAAGAAATACGTCAAATTGTTAAATTCGATTACGAAATAAGCCTATCTCCGGACGGTAATTTCGGTACTATGGACGAGAACGGGAATTGGAACGGAGTAATCAAGGAATTGATCGAAAAACGGGCAGATATCGGCCTTACTTCATTATCGGTGATGGCCGAGAGGGAAAACGTAGTTGATTTCACAGTGCCCTACTATGATTTGGTAGGTATAACGATTTTGATGAAGTTACCGAGGACACCAACTTCGCTGTTCAAGTTCCTAACGGTTTTGGAAAATGATGTCTGGCTGTCTATATTGGCAGCTTATTTCTTTACAAGTTTTCTCATGTGGGTGTTCGACAAATGGAGTCCATACAGCTATCAAAATAACCGGGAAAAGTACAAAGATGACGAAGAAAAACGCGAGTTTACTTTAAAGGAGTGTTTATGGTTTTGCATGACGTCACTGACGCCTCAAGGTGGCGGGGAAGCCCCGAAAAATCTCTCTGGTCGCCTTCTAGCTGCTACTTGGTGGCTGTTTGGCTTCATAATAATAGCTTCGTATACGGCCAACCTTGCCGCGTTCCTCACGGTATCCCGCCTCGACACCCCCATAGAGTCGCTGGACGACCTGTCCAAGCAGTACAAGATCCAGTACGCGCCGCTCAACGGCTCCTCCGCCATGACCTACTTCGAACGGATGGCCAATATCGAAGTTAGGTTTTATGAGATATGGAAGGAAATGAGCCTCAACGACAGTCTGAGCGACGTGGAGCGCGCCAAGCTGGCCGTGTGGGACTATCCGGTCAGCGACAAGTATAGCAAGATGTGGCAAGCCATGAAGGAAGCTGGTCTCCCTAATTCTATAGAGGAAGCCATAGAAAGGGTCAGATCGTCCAAGAGTTCTAGTGAAGGGTTCGCCTGGCTGGGGGACGCGACTGACGTGAGATACTACGTACTGACAAGTTGTGACTTACAAATGGTGGGCGATGAGTTCTCTAGGAAACCGTATGCGATCGCCGTGCAACAAGGATCACCTTTGAAAGATCAGTTTAATAATGCTATACTCCAGCTCCTAAATAAACGTAAACTGGAAAAGCTGAAAGAGAACTGGTGGAATAATAATCCCAAAGCAATAAAATGTGAGAAACAAGACGATCAATCTGATGGCATTTCCATACAAAATATAGGGGGAGTGTTTATAGTGATCTTTATGGGGATTGGCCTGGCGTGCGTCACTTTAGGGGTTGAATACTGGTGGTACAAATGGAGGAAAAGGCCTACTATTGGCGAAATTACACAGGTGATGTGTGGAAATCTATATTAA
>HmelIR31a
ATGTTACCAACTAAAGTTATTGCTGATTTATTTCATTATCGAACCATTAGTAGTGTAATTGTTTTGACGTGTTGGCCTTATTTTGATCGTGCTAAATTCATTCGGGAAATTAACAAATATAACATACCTGTAACGATTTCCTGTGATCCAGCCATTCTTGACGTGGTAGATCCATACAAGCTGCAAGGAGTTTTGTATATACCGTCACCGAAGATCTTGGAACATAAAATTAAGCAAAAATATTTTTCAAACTGGTACAAATGGATGATATTAAACAATACTATACCACATTTTATACAAAACGCCCGATATGATGCTGATATTTTACTGTTGAAGCCATCACCAACATATAATAATAGTAGCTTGGAAACAGAAGACATAACGATTTACGATGTCTACACCCACCCAAGAGATGACGCTAGTGTCTTCCTTTGGGCCCATTGGGACTTACACGCTGGTCTCCAAGTACTATTTGACAAGGAAAGGATCGATAGACGGCGTAACTTATCAAAATATCCTTTGAAAATTGCAGCACCGTTGGGTTCGTATTCAAATAACACATACAATGGTGGTTTCTTGGAGTATTTAATGGACATGTCCATTCGTGAGCGAGATTCTGGTGTGCGCATCGGATACAGTTCGTCGAGCCTTATAATTGAAATACTCAACGCTACCGAAATATTATTACCCACATTACTTTGGAGCACCGAAATTCACAACAGCAGCATGATATTGGAGCTGAAGTATGGAAGTTCAGAGCTGAGCGGGGGAGTCCTGCGACTGATGAAAGAAAGATTCGAAAAATTGGATTACATCATGCCTATATGGCCATTTCATGTCGGCTTCACATATCTGGCCGAGCGCGAAAGCAGTAGCAATATGTTCCTAGAACCATTCACAGTGAACGTATGGTGGTGTTGCCTAATTCTCTTCTTAATCTTGGCGGCAGCTCAGAAAGTAACCGCTAAGAGTAAAGAGGAGAAAGAAGGAGCGTACATTGCCACACTTGCTACTTTCTTGCAACAAGATGCAAGTGCAGTACCAAAAGGTATATCGGGCAGATGGAACTTCTTAGTGCTGTCCATATCAGCCATGCTCATCCACGCTTACTACACATCAGCTATTGTGTCGGCTCTTATGAGCACAGGTAGAAGCGGCCCAGACTCCCTCAGGTCTTTGGGAGATTCTAAATATGCTATAGCCTCAGAAGATTATGATTATATGAGATATTTAATGTTTGATGTAAAGACAAACCGTGACGACTTGGAGTACCTGAAGAAAAGGAAACTAACACCAAAATTTTACCAAGACGTCCACGCTGGAGTGAAGTTAATACAAACTGGGAGCACTGCATATCACACAGAGTATAATCAGCTCTACCCACATTTGAAAACCTTTACCGACGACCAACTGTGCAAGTTGCAATACGTAGATACTGTTCCGGAGGTATTATCCTGGATAACGACAACGAAGCGTGGGCAGTGGACTAACACCTTCAAAGTGGCTGGTGCTTGGCTTCAAGAAACAGGCTTAGCACATCGCTTGGTTAGCCGCGTCAGGATCAAACCACCGCCTTGTCGAGCTGCCCTCTTAGCGGAGAGGGTCAATATACATGATATAATGCCAGTATTGATATGTACTTTTGCTGGAGCCGTTATATCTTTGATATTGTTAGGGTTGGAGTTATTTGTTAGTAAATTTAAAGGAAAGTGGCTTAAAAAATCATCCAGTGATTCAATTGAAGTGTTTGATGTTGATGATCCAATTTATTAA
>HmelIR1
ATGTGGCGAACTGTAATACTTGCAGCGTGTCTCACTCCAGACCCTGGCGCGTCTCTCGGAGCCGGCAGCGCCGCCGTGGATTATTTTGTGCAAAAGGGAGCTCCCTACCTCTGCTACTTGACATGTGAAAACAAAAAGTTAGTACACGAGTTCATGGACAGAGGCATCAGAGTTTCGTTGCAGCTAATTGATAAAAGTTGCGATCTCGAAAGGAACTTGCTGCAGTGGAATGTACCTGTTGGAGTCCTGTTGGATGCTGGGTGCGAGAATACCGAAGATATATTAAATACGGCATCTCGAGGTATTCTGTTTGACGCCATGCATATGTGGCTTATTAAGGAGATTGCAGACCACGAGGGCGGGAATATTCTGAACGTGTTACAACGAATGAACCTCAGCGTAGACGCTGATGTCGTCGTTGCTTTTGATAAAGGCGACCGCGTAGAACTAATCGATGTTTTCAACTATGGGAGGATACAGGGAAATGATTTGGAGAAGAAATATATAGGGGAGTGGAGTCCAGAGGGCGGCCTGAACGTTTCGCTGAACAGATTCAAGTATTATGATCGGTGGGATTTCCACAATTTAACTCTGCGAGCCGTGACTGTGATTTTAGGCGACCCAAAAGATTTCATGCCTGAAATGCTATCGGACGTGGGATATAAAGCCGGAGTGCCGCTCTTGACAAAAATACCGACACAGCTCCTGTATATACTGAAGGATATACATAATTTTAGTTTCAAGTACACAGTGGCGGGGCGCTGGATCGGAGCGCCGGAGAGGAACTCCACTTTGGCGGTCACCAACTCCCTATTCTGGGGAGAACAAGACATCTCCTGCACTAGCGCGAGGATGTTCAAGCATTGGCTGGAGTGGGTCGATGTGTTCTCCCCGCCTGCTACTAGTTTTGAGACAAAATTCTACTACCTAATATTAGACCAAGGCATAGGTAGCTACGAGAATAGGTTCCTGACGCCACTGTCAAGCGGCGTGTGGTTGTGGACGGCAGCGGCGGGAGTCGCTTGTACAGTACTACTGGGTGTAGCTGCGGTGCTAGAGGCAAGAAGCGAGCCCGGATTGTATGCATTTTTTAGCGTTTTTGCTGTTATTTGTCAACAGGCATATGAAGATGGAGTCAATTTATTTGAAGAAATGTCCTCGAGTCAAGGTCGTCGTCTTGTCCTCCTCGTCGTAGGCATAACTAGTATGTTACTATACAACTACTACACGAGCAGCGTGGTCTCGTGGTTGCTGAACGCGGCCGCGCCCACCCTCGCTGACATGGACGCGCTCATCAACAGCGACCTTGAACTGGTCTTTGAAGATATTGGATATACCAGGGGGTGGCTAGATAACCCAGGCTTCTTCTACTACAGCGGCTACAAGAACCCTAAGGAGGACGAGCTCCGGCTGAAGAAGGTGACGCGAGCACGGCGCACAACCGCGTTATTGCAGCCCGCCGCCGCTATCAGCCTTATACGGACTGGGACCTACGCGTACCACACGGAGCCCTACACCGCCTACCAGGTGATCTCGCGCACGTTCTCGGAGCGCGAGCTGTGCGAGCTCGGCGCCTTGCGGATGCTGGGACCCGATAACGTGTACATATTCGGTCAGAAACGGAGTCCGTATAAACAATTCTTTGTTTGGAGTCTCATGCGTCTCCTCGAGCGTGGTCACACATCTTTAGCGAGCGCACGCGTGTCTGGTCCACGTCCTACATGCTCGGGGAGAGCGCCGCGCGCACTCGCTTTAGGGCAGGCGGCGCCGGCGTTCGCGGCGTTAGGTTACGCTGCGTTGCTGTCTGTTATTATAGCTGTAGTGGAGGTTTGGTTTCACAAAGCGCAAAACAAAAAACAAGCCCGCGGAGAGTTCGATAATCGCGCACATAACGCAGAGCGGAGTGATTTTTTTAGCGAAGCATAA
>HmelIR40a
ATGAAAATGAAAATATTATTATTATTATTTCATATATTTATATACTGTAAAAATACTGAATGCTTACACAATATCGAAGCTATGACAAATAGAAGTCTTGAACGTCTCCCAAAAGATTTTTCAAAGGCGATAATGGACATAGCTATCGGATTACCGACGAACACTCTTACTATTGTTAGCAGCAACACCACAAATTTGCGATCAGAAGATTTATTCAAAATAATGTGCCTATTAGCTGAAAATAACATACAAGTGATCAATTTAGACATAACCAGTGAAAACAAGGAAGTGTATTTCAGTTATCTCAAAAACGGCTTGGACACATCGGAGGAACGAACTAGTCTAATATTCTGTGACTCATATGAATGCGAAAATTTGTTGTTTGAGATAACCATAAACAACTTCATACATAGATCCATGCTTTACATATTTTTTTGGCCGCGGGGTGAAATCAGCACGCTCTTCCTCTCTGGCATTAAGGAGGCCATTAGAGTCGCTGTGATCACGAATCCGAGACCCGGGGTATTTCGGCTATATTACAATCAGGCAACCCCGAATAAGCTGAACCATCTAACTTTAGTAAACTGGTGGTCTGGCAGTCTTTACAAATCCCCCGCATTGCCTCCCGCTGATAAAGTCTATCAAGACTTCCAAGGAAGAATTTTTGACGTGCCTGTGTTACACGCACCACCTTGGCACTTCGTGATATATAACAACGATTCTACAGTGAACGTCACTGGTGGGAGAGACGACAAATTACTTTCGTTGTTGGCGAAGAAACTTAACTTTAAATACAGATACTACGATCCGCCAGAAAGGAGTCAAGGATCGAGAATCGCTGGCAACGGAACGTTTAAAGGGACACTGGGGTTAATTTGGAAACGTAAAGCAGATTTCTTCCTTGGAGATGTGACTATGACATGGGAACGATTGCAAGCTGTGGAATTCTCTTTCTTGACCCTCGCTGATTCTGGAGCCTTTTTGACTCATGCACCTGACAAGCTGAGTGAAACATTAGCTATCATCAGACCGTTCCGATGGGAGGTTTGGCCCTTAGTAGGCGCAACGCTTCTCATAACAGGTCCAGCTCTTTGGATAGTAATAGCTGCTCCATCGCTATGGCAACGACGCCAGACGGATCAACTAAGCCTGTTGAATAATTGCTGTTGGTTCACTACTTCTTTATTCCTCAGGCAAGCATCCACAAAAGAACCATCAAAAACACATAAGGCACGTCTCGTAGGCATCCTCATATCCTTAGGAGCTACTTACGTTATAGGCGACATGTATTCTGCAAATCTAACAAGTCTTCTAGCGAGACCTACAAAAGAACAGCCTATTGGAACTTTACAAGCCCTAGAAGAAGTTATGAGAGATAAAGGTTACGAACTGGTCGTGGAAAGCCATAGCTCAACGTTGGCTATATTACAGAATGGTACCGACGTCTACGGTCGTCTAGCTCGTCTCATGCGTCGTCAGCACATACAACGTGTGCGCAGTGTAGAGCATGGAGTCCGCTTGGTCTTATCAAAGCGTCGCGTCGCCATATTAGGTGGAAGAGAAACTCTCTACTATGATACTGAGAGATTTGGTTCTCACAATTTTCATCTAAGTGAAAAATTATATACGAGATATTCAGCTATTGCTCTACAAATTGGATGTCCTTATTTGGAAACATTTAATAATATAGTAATGACTCTATTCGAAGCTGGAATATTAGCTAAAATGACTACAGATGAATATAAGAATCTACCAGAACAATCTAGAAGGTCCAATCCAGTAACAGAGAGTGATAGTAAGGAAAATACTGACGTTACCGAAAACACCCAGAACGCTCAACCACAAAACGAATCTACTATAGGTCTGGAACCTGTTTCATTAACAATGCTTCGAGGAGCTTTTTGCCTTCTAGGCATCGGATATTTTCTTGCAGGAACTGTTCTCATCACCGAAATCCATATACAGCGTAAGAAGAAAAATCAAAACTTAATAAAAATACCAGACGAATCGACCAACCAGTTGAAATCCTCGAGATTTTATTTGAAACATCATTTCGAAAAGATTTTTAAGATCATGTATATCCTTATTGATAGAGCTCTGAGACACGATGCACGAGATTAG
>HmelIR41a
ATGATACCTTTACCACAAGCTTTGACGGCATTAGAAATATTATTGAAAATATTAATTGGCCAATATCTTAATTCATCGTATTGTATTACGATAATTTCTGACGAATACTTATTTCTCCAATCACCCAAGAGTTTTATGTATATATATGCAAGTAATAATGAGACGCTAACCTACCAGATGCTTAACGCATCAGAAATGGGTTGCTCCGATTATATCGTACAACTAAATGAGCCGAATATGTTTTTTGTAGCGTATGAGAACGTTGCGCGTATGGGTAACGTAAGAAAAGGTGACAGAAAAATAATTATGCTTCCCACTTTCCACCATCTCATCAATGGAAGTTCAGACGTGATTTTAAATGTATTATCAAATAGAGAAGCCAGCTTTCTTGCTAACATATTGTTAATCATGAAGGCAGAGTCATCTCCAGAGTGTCATATTTACGACTTAGTTACTCATAAATTCGTTGGCATTGAAGAAAATGACAAGCCCGTCGTTCTAGATAGTTGGAATTCCTGCACAGAAGAATTTGAAAAGAATGTATACTTATTTCCGCATAACATGTCTAATGTATATGGAAAAATTGTTAAAGTCACAGCATTTACATACAAGCCTTATGTCTTATTAGATCTTGAACCCAATATTACACCTAATGGTCGAGATGGCTTGGATATAAGAATTGTGGAAGAGTTTTGCAGATGGATCAATTGTACGATAGAAATGGTAGGAGATGATGGTAGAGAATGGGGAGAAATTTACGATAACAGGACCGGTATAGGTATTTTAGGGAATGTATATGAAGATCGAGCTGATCTTGGTATAACTGCACTATATTCCTGGTACGAAGAATATATTGTAATGGATTTTTCGACTCCTTATGTAAGAACTGGAGTTACTTGCGTTGCGCCTTCACCAAGATTATTAGCAAGTTGGCGAATGCCGTTACTACCTTTTAATTTGTATATGTGGATTTGTATATTTTTCACATTCATATATGCATCGTTGGCTTTGATGATTGCAAAAGGATTTTCTACCACTGATATATTTTTGACAACTTTTGGTATTATGATAACACAGTCACAGCCTGAATCTGGATTTTCGACATGGCGAACGCGTAGCGTAATCGGATGGATGATGATGACCGGTTTAGTTTTGGACAATGCATATGGGGGTGGACTGGCATCTACTTTCACTGTACCCAGATATGAACCTTCTATAGATACAATTAAAGATATCGTTGACCGTAAACTAATATGGGGCGCTACACACGACGCTTGGACATTTTCCTTAATACTTTCTCAAGAGCCTTTGCTTAAAAAGTTAGTAAAATTATTCCGTACGTATCCGTCTGAAGACTTAAAGCGTAGAAGCTTTAATCGGAGTATGGCGTTCAGCATAGAAAAATTACCTGGTGGTACTTTCGCTATTGGAGAATATATAACCAAAGAAGCAACGTTTGATTTAACTATTATGTTAGAAGAATATTATTTTGAACAATGCATTGTAATGATGCGGAAAAATTCCTTTTATACACATAAATTAAGCAAACTTATAGGACGTCTTCATGAATCAGGCTTGTTGCTAGCGTGGGAAACACAGATAGCGTTGCAGTACTTGGACTACAAGGTTCAATTGGCAGTTAAACTTTCACGGTCTAAAAAAGATGTTGAAAACATCGAGCCCTTGGCCTTAAGACATGTTGAAGGAATTTTTATAATTTATGGTGTTGGAGTTGTGATATCAATTATTTCATTCGTGATAGAAATTATACAAAAAAAGAGAAATAACAAGCGTCGTTAA
>HmelIR60a2a
ATGTTAATTACATTGAGTACCCACTTTACAATCAGCAAGACAGTCTTAGTTCGATGTTTGATCATGAAGCTATTGACCATGTTGTTACAAATATTTCTTATTATTTTCCATATTTCTGATAATATTGCAGTATCACAAAATTTGAACTCCGTTCTGTCTACCAGTAATACTCTACATGATATTTATGAAAATGCAGTAACCCAATGCATCGTGTCTACAAGCTACAAATACATTCCGTGTGGTACCCATTATACATTAGTATCTTCTACTTACTTCATTGATGGTGTTAATAGCCTGCTAAGTTACAAAACCTGCTATACATTTCTATCCCGATCGTTTGAAACTAGAAAATGGAAGACATGGACAGATGTCTATATATTTTATATAAAAAACTATGAGGAAATGTATATAAGTTTTACAACATTGTCCAAAGACGGGTTTTGGAATTCAAGAGCACTTTTTTTCATAGTCATTGATGATTTATATAAATCAGAATATTCAGAAGTCTTTAATATATTATTAAATCATAATATATTTAACGTTGTACTAATAACAAAATCAAATGGACATTTCACTGCGTACAAGTATGACGCGTTCGATGAAGGTAATTGCGGGCAATCAATAAGTAAAATTGAAGAAATTAGTGACTGTAGAAATTTACATTCCGTTAGATTTAACTACACTTACTTAGAAAATAAACTCCGAAATTGCACCATAACTGTAGCAGCATTTGAAGATATGCCAAACGTCATATTTCACACAAAAAAAGTTAGTAAAATTCCTCAATGGACAGAAAAAGGATTAGAACAATATATAATAGATAACATAGCAGAAAAAGAAAATCTTACTATTAAATATATTTACGATTTGACCCATGGAAACGGAGTAGTTTTGCACAATTTAACGGTAACAGGTGTACTGAGCTACTTACATAATAACACAGCTAGTGTGGTAATCGGTGGTTTTGCGTTAATAAAAAATCGTATTAAATTATTTGAATATATTTCTGGATATTGTACATACAATCTTTGTCTATTTACTCCAGCCTCGGTTGAAGAAACTTGGAAAAAAGTGTATCAAGAATTTGGTATCAGTACTTGGTTATTAATAGGTTTGACTTACATATTTGCAGCAGTCGTGATTACGGTGACTCGCCGGTTCTTGTTAGGAGACGAAGATAGAAAGAGAATTATTTTAAAAATATGGGGGTATCTATATGGTCAGACGGATGATGTATTGATTAAAACAAATAAAATGAAAAAAATAGTCATATTTTGGATTTGGTTCACATTTTTTATGACCAGTTTCTATAATTCAGCACTTTGTAGCTTATTGACGAGAAACGTTAAAGTAAATACAAAAATTGATACATCGTCATTATCTGCGCTGCCTTGGGAACTGCTGCCTTGCATAAGTAATGTTGCAAGAACTTTTTACCAATTTACGTTTAACGAAACATTCTCTGGAAATACAAACGCTAACTGTAAATTAAGCGAAGACGTATTAGACACGATAGCTAATAATGTTAAGTATTTTGGCTTGGATGCGGACTACACTTATCAAATGAGAAAGTGTAAATATATAGATGAAAATGGTAACTCCAAAATAAACAGTCGGCATTATCCAAATGATTTGATGCTTGCAATGTACACCACTCGAGGATTCCCTCTACACCATAAATTTCAAAAATATACCACTTTTCATTTCGAGTCAGGATTATTGCAGCGACAGCGTGCAAAAATATACCACCAGCTAGTAACTCCTAGCCATCATTACAAGGAAACGTTTAAAATATTACGTTTATCGGATTTTAGAATTCATTATGCGGTATTGATTATTGGGTATACTGTATCGTTAATCTTGTTTATTATTGAATTAAGTCTCAACAAGGTACTACAAACGTTCAACAATTACCAATAA
>HmelIR60a2b
ATGAAGCTATTGAACATGTTATTACAAATATTTTTTATTATTTTCCATACGTCTAATAATATTGCAGTATCACAAAATTGGAATTCGGACCTGTCTACAAATAATATTCTACATGATATTTATGAAAATGCAGTAATCGAGTGTATCGTGTCTACAAGCTACAAATACATTCCGTGTGGTACCCATTTTACATTAGTATCTTCTACTTACTTCATTGATGGTGTTAATAGCCTTCTAAGTTACAGAAGCTGCTATACATTTCTATCCCGATCGTTTGAAACTAGAAAATGGAAGACATGGACAGATGTCTACATATTTTATACAAAAAACTATCAGGAAATATATATAAGTTTTACAACATTGTCCAAGGATGTCTTTTGGAATTCAAGAGCAGTATTTTTCGTAGTCGTTGATGATTTATATAAATCAGAATATTCAGAAGTTTTTAATATATTATTAAATCATAACATATTTAACGTTTTACTAATAACAAAATCAAATGGGCATTTCACAGCGTACAAGTATCACGCGTTCGATGAAGGCAAGTGCGGGCAATCAATAAATAAAATTGAAGAAATTAGTGACTGTAGAAATTTACATTCCATTAGATTGAACTACACTTACTTAGAAAATAAACTCCGAAATTGCACCATAACTGTAGCAGCATTTGAAGATATGCCAAACGTCATATTTCAATCAAAAAAAGTTGGTAAAATTCCTCAATGGACAGAAAAAGGATTAGAACAATATATAATCGATAACATAGCACAAAAAGAAAATCTTACGATTAAATATATTTACGATTTGAGCCATGGAAACGGGGTCATTTTTTACAATTTTACGGTAACAGGTGTACTGAGCTACTTACATAACAACACAGCTAGTGTGGTAATCGGTGGCTTTGCGTTAATAAAAAATCGTATTAAATTATTTGAATATATTTCTGGATATTGTACATACAATCTTTGTCTATTTACTCCAGCCTCGGTTGAAGAAACTTGGAAAAAAGTGTATCAAGAATTTGGTATCAGTACTTGGTTATTAATAGGTTTGACTTACATATTTGCAGCAGTCGTGATTACGCTGAGTCGCCGGTTCTTGTTAGGAGACGAAGATAGAAAAATCATTATTTTGAAAATATGGGGCTATCTATATGGTCAGACGGATATTGTATTGATTAAAACAAATAAAATGAAAAAAATTGTAATATTTTGGATTTGGTTCACATTTTTTATGACCAGTTTCTATAATTCAGCACTTAGTAGCTTATTGACGAGAACCGTTAAAGTAAATACAAAAATTGACACAACGTCATTATCTGCACTGCCTTGGGAACCTTGCATAAGTGATGCTACAAGAACTTTTTACAAATTTACGTTTAACGAAACATTCCCTGGAAATACAAACGCGAACTGTAAATTAAGCGAAGACGTATTAGACACGATAGCTAATAATGTTAACTATTTTGGCTTGGATGCGGACTACACCTATCAAATGAGAAAGTCTAAATATGTAGATGAAAATGGTAACTCTAAAATAAATAGTTGGCATTATCCAAATGATTTAATGCATGCAATGTACACCACTCGAGGATTCCCTCTACATCATAAATTTCAAAAATATACCACTTTTCATTTCGAGTCAGGATTATTGCAGCGACAGCGTGCAAAAATTTACCACCAGCTTGTGACTCCTAGCCATCATTACAAAGAAACGTTTAAAATATTACGTTTATCAGATTTTAGAATTCATTATGCGGTATTAATTATTGGGTATACCGTATCGTTAATCTCGTTTATTATTGAATTAAGTCTCAACAAGGTATATTATATATATTCAACAATTAATCATTAA
>HmelIR60a2c
ATGAAGTTGGTTACACTGTTACAAATATCTTTTATAATTTTCCATTTTTGTGATTACTTAGCGACATCACAAGGTTTAAATTCTAATTTATTTACAAATAATTATCTACATGATACTCATCAAAATTCAGCAATTGACTGTATCGTGTCCACAAGCTACAAACACATTCCGTGTGGTACTATGTTTACATTAGTGTATTCTTCTTACTTCATTGATGACGTTAATAAGCTTTTAAGTAACAAAAATTGCTATACATTTCTATCTCGATCGTTTGAAATCAGAAAATGGAGGACATGGACGGATGTGTACATATTTTTTACGAAAAACTATCATGAAGTGTACACAAGTTTTACCACATTGTCAAAAGATGTCGTTTGGAATCCCAGAGCACATTTTTTTATAATTATTAATGATTTACATGAAGCGGAGTATTCAGAAGTTTTTAATATATTAATGAATCTTAACATATTTAACGTTTTACTTATAACAAAATCAGAAAAAGGAATATTCAGCGCATATATCTATCACGCTCTTGAAGGAGGCAATTGTGGACGATCTCTTAATAAGATTGAAAAAATTAATGACTGTAGGAATTCATATTCCGTCAAAATAAATTACACACACTTAGACCATAAATTTAGAAATTGCGTAATATCTATAGCAGCAAGTGAAGACATGCTTAACGTCATATTTGAATCAAAAAAAGTTAATAAGCGTCCTAGGAAGGTAGAAAGAGGAATAGAACAATATATACTAGACAATATAGCAGAACAAGAAAATCTTACGCTACAATATATTAACGCAGATTCGAAACATGAATATGGTGTTATTTTATCAAATTCAACAATAACAGGTTTACTAGGATATCTGCATAATAACACAGCTAGCATTGTTATCGGAGGTTTCTTGTTAATGAGAAATCGTATCAGTTTATTTGAATATATTTGGGGTTATGCTACAGGAAATATTTGCATATTTACTCCAGCCTTGGGCGAAGAAAATTGGAAAAAAGTTTATCAAGAATTTGATGTTGGCACATGGCTCTTAATATGTTTCTCATATTTATTTGTTACGGTTGTCATTACCATGTCACGTCGTCTTTTAATGGGACACGAAGATAAAGGAAGAGTAATTTTAAAAATTTGGGGTTACCTATACGGACAGACGGACATTGAGTTGATGAAATTTAAAAAAATGAAAAAAATTATAATATTTTGGATTTGGTTCACATTTTTTATGACAAGCTTCTACAATTCAGCACTTTACAGCTTATTGTCGAGAAACGTCGAAGTGAAGTCAAAAATTGACACAAAGTCATTATCTACGCTGCCTTGGGAACCTTGCATAAGTAATGCTATGAGAACTTTCTACAAATTTACATTTAACGAGACACTTCCAGGAAATACTAAAGCAAACTGTAACCTGACTGATGATGCATTAGACACTGTAGCTAACAATAATAAGTTTTATGCTTTGGAAATGGATTATAGCTACCATATAAGCTACAATAAAAATGGTAACCCAAAATTAAAGAGTTGGCAGCTTCCAAGTGATTTGATGCTCGCAATGTACACCACTCGAGGATTCCCTCTACAACATAAATTTCAAAAATATGCCACTTTTCATTTGGAATCAGGGTTATTGCAACGACAACGTGCAACAATCTCTCCAAAGTATGTAACTCCTAACCATCGTCGGAGAAACACGTTTAAAATATTTCATTTGTCAGATTTTAGAATTCATTATGCTATATTAATTTTTGGTTATACGATATCGTTTGTGTGTTTTATTATTGAAATAAATCACAATTATCTAAGATATTGA
>HmelIR60a2e
ATGAAGTTGTTTACACAGTTTCAAAAATTTCTTATGATTTTCCATATTTATAATAACTTTGTGACATTACATGGTTTAAACTCTAATATATTTATAAATAATTCTCTATATGATACTTATCAAAATTCAGCAATTGACTGTATCGTGTCCGCAAGCTACAAACACATTCCGTGTGGTACTATGTTTACATTAGTGTATTCTTCTTACTTCATTGATGACGTCAATAAGCTTTTAAGTAACAAAAATTGCTATACATTTCTATCTCGATCGTTTGAAATCAGAAAATGGAGGACATGGACGGATGTGTACATGTTTTTTACGAAAAACTATCATGAAATGTACACAAGTTTTACCACATTGTCAAAAGATGTGGTTTGGAATCCCAGAGCATACTTCTTTATAATTATTAATGATCTACATGAAGGGGATTTTTTAGAAGTTTTTAATATATTAATGAATCTTAACATATTTAACGTTTTACTTATAACAAAATCAGAAAAAGGAATATTCAGTGCATATATCTATCACGCTCTTGAAGAAGGCAATTGTGGACGATCTCTTAATAAGATTGAAAAAATTAATGACTGTAGGAATTCATATTCCGTCAAAATAAATTACACACACTTAGACCATAAATTTAGAAATTGCGTGATATCTGTAGCAGCAACTGAAGACATGCCTAACGTCATATTTGAATCTAAAGAAGTTAATAAACGTCCTAGGAAAGCAGAAAAAGGAATAGAACAATATATATTAGACAATATAGCAGAACAAGAAAATCTTACGCTGCAATATATTTATACAGATTCGAAACATGATTATGGATTTATTTTATCAAATTCAACAATAACAGGTTTACTAGGATATCTGCATAATAACACAGCTAGCATTGTCATCGGAGGTTTAATGCTAATGAGAAATCGTATCAGTTTATTTGAATATATTTGGGGTTATGATACAGCAAGTCTTTGCTTATACGCTCCTGCTTTGAGCGAAGAAAATTGGAAAAAAGTTTACCAAGAATTTGGTGTTGGCACATGGCTCTTAATATGTTTCTCATATTTATTTGCTACGGTTGTCATTACCATGTCACGTCGTCTTTTAATGGGACACGAAGATAAAAGAAGAGTAATTTTAAAAATTTGGGGTTACCTATACGGTCAGACGGACAACGAGTTGATTAAATTAAAAAAAATGAAAAAAATTGTAATATTTTGGATTTGGTTCACATTTTTTATGACAAGTTTCTACAATTCAGCACTTTATAGTTTGTTGTCGAGAAACGTCGAAGTGAATTCAAAAATTGACACAAAGTCATTATCTACGCTGCCTTGGGAACCTTGCATAAGTAATGCTATGAGAACATTCTACAAATTTACATTTAACGAGACACTCCCTAGAAATACAAAAGCAAACTGTAAACTGACTGATGATGCATTAGACACTGTAGCTAACAATAATAAGTATTATGCTATGGAAATGGATTACAGCTACCATATGAGAGAGCCTTATTACTTAGATGAAAATGGTAACCCAAAATTAAAGGGTTGGCAGTTTACAAGTGACTTGATGCTCGCAATGTACACTACTCGAGGATTCCCTCTACAACATAAATTCCAAAGATATGCCACTTTTCATTTGGAATCAGGGCTATTGCAACGACAACGGGCAGCAATCTACCACCAGTATGTAACTCCTAACAATCATCACAAAAAAACGTTTAAAATATTTCATTTGTCAGATTTTAGAATTCATTATGCTATATTGATTATCGGTTATACGATATCGTTTGTGTGTTTTATTATTGAAATAAATGGCAGTTATGTAAGAAAATGA
>HmelIR60a2d
ATGAAGTTGTTTACACTGTTTCAAAAATTTCTTATAATTTTCCATATTTGTGATTATTTTGCGACATCATACGGCTTATATTCTAATATATTTATAAAAACTCTTCTACGTGATACTCATCAAAATTTAGCAGTCGACTGTATTGTGTCCGCAAGCTACAAGCACATTCCGTGTGGTACTATGTTTACATTAGTGTATTCTGCTTACTTCATTGATGACGTTAATAAGCTTTTAAGTAACAAAAGCTGCTATTCATTTCTATCTCGATCGTTTGAAATCAGAAAATGGAGAACATGGACGGATGTGTACATATTTTTTACGAAAAACTATCATGAAATGTACACAAGTTTTACCACATTGTCAAAAGATGTCGTTTGGAATCCCAGAGCATATTTCTTTATAATTATTAATCATCTACGTGAAGTGGAATATTCAGAAGTTTTTAATGTGTTAATGAATCTTAACATATTTAACGTTTTGCTTATAACAAAATCAGAAGAAGGAATATTCAGTGCATATATCTATCACGCTCTTGAAGAAGGCAGTTGTGGACGATCACTTAATAAGATTGAAAAAATTAATGACTGTAGGAACATACATTCCATCAGAATGAATTACTCATACTTAGATCATAAATTTCGAAATTGCATAATCTCTGTAGCAGCAACTGAAGACATGCCTAACGTCATATTTCAATCAAAAGAAGTTAATAAGCGTCCTAGGAAGGTAGAAAAAGGAATAGAACAATATATACTAGACAATATAGCAGAACAAGAAAATTTTACGCTACAATATATTAACGCAGATTCGAAACATGAATTTGGGGTTATTTTATCAAATTCAACAATAACAGGTTTACTAGGATATCTGCATAATAACACAGCTAGCATTGTTATCGGAGGTTTAATGCTAATAAAAAATCGTGTTAGTTTATTTGACTATATTTGGGGTTATGATGCAGCAAGTTTTTGCATATTTACTCCAGCTTTGCGCGAAAAAAATTGGAAAAAAGTTTATCAAGAATTTGGTGTTGGCACATGGCTCTTAATATGTTTCTCATATTTATTTGTTACGGTTGTCATTACCATGTCACGTCGTCTTTTAATGGGACACGAAGATAAAGGAAGAGTAATTTTAAAAATTTGGGGGTACCTATATGGTCAGACGGACATGGAAATGATTAAATTTAAAAAAATGAAAAAAATTGTAATATTTTGGATTTGGTTCACATTTTTTTTGACAAGCTTCTACAATTCAGCACTTTACAGCTTATTGTCGAGAAACGTCGAAGTGAATTTAAAAATTGACATAAATTCATTATCTACGCTGCCTTGGGAACCTTGCATAAGTAATGCTATGAGAACTTTCTACAAATTTACTTTTAACGGGACTCTCCCTGCAAACACAAAAGCAGACTGTCAACTTACTGATAATGCATTAGACACTGTAGCTAATAATAATAAGTATTATGCTTTAGAAATGGATTATAGCTACCATATGAGACAGACATATTACTTAGATGAAAATGGTAACCCAAAATTAAAAGTTTGGAAGTATGCAAGTGATTTGATGCTCGCAATGTACACCACTCGAGGATTCCCTCTACAAAATAAATTCCACAGATATGCCACTTTTCATTTGGAATCAGGGCTATTGCAACGACAACGGGCAGCAATCTACCACCAGTATGTAACTCCTAACAATCATCACAAAAATACTTTTAAAATATTTCATTTGTCAGATTTAAGAGTTCATTATGCTATATTGATTATCGGTTATACGATATCGTTTGTGTGTTTTATTATTGAAATAAATCGCAATTATCTAAGAAATTGA
>HmelIR60a1a
ATGTGGGTCGCTTTGATTTTAATTTCCCTTTACTCTCCTACATATGAATTTAAAGATTTTCCGGATCAAAATAATAGACTAGAAAAATGTTTATGTCACATAATCAAAGAATATTTTTCCCATTATTCTTTACTAACCTATGTGGATTTGCAATATGAAAATGAAGATATTATCAAAATAGTTCATTCTCTTACTGCCGTACCTCTTTTGGCAAAATCAAATCGTCTAAGTAAGAGTTCATTGGACGAGAGCTACCTCATAGTGGCTGAGAATGTTACCAATTTTTACCATATTATATCCTTTCTGGTAAAAGAACCTTCTTGGAATCCAAATGGACGTTTTTTAATACTAGTTGGTAACATAAAAGGCGGTATGAGAAAGATTTTTGATATACTTTTGGAACATCATATTGTTGATGTTTTATTACTATCTGATTTTATCAATCCTAATTTATATACTTACAATCCATTTGAAAACTACGGCTGCGGACGTCGATACGACAGAATAATAGAATTCGGAAAATGTATAGAAGCTGAAAATTTAAATTTGTACCCTAAAAAGCTTTTGACGGCTCTAGAAAACTGTGTAATGCAAATCGTAAGCCCACACTGGCCGCCTTACACTATTAACCCTTTAAAAACAGCTAAAACTCAAATGGGAATCGAGGAGTACATATTGCGAGAGATAAGTATTTTGGAGAAATTTTCCATTAATTTCACTTTTACGGATGATGCCGAAACTTTTACTATGATAAAAAACGATATGTCCGCCGTTGGTCCTTTGTATTCATTACAAGAAGGCAAAGCTGATATAATACTGGGTGGAATGATTCTCACTCATCCCCGAGCTAAAGCATTTAATTATATTTATGGGCATTTATCTTTCGTAGAAGACATACGTTTCCAAGTCCAGAAGTCTTCAGCTGTTCCTTCATGGAAAAATATGTATTTAGAATTCCATTCCATAGTTTGGACATTATTTATTTTAACGTTTGCAACCTTTTTCATAATCTTCATAATATTAGTCAAACCGAAAGACAAAGGACAAATTATCCTGAAAATGTTTGCTTATCTGTTCCTTAACGGAAGAAAGATAGGAGGAAATTATTTTACAAAATTCCTTTTCATTATATGGATTTGGTTCGCGTACCTTATTAATACGTACTATCAATCAAGTTTAGTCAGTCTCATTACGAATCCTTCATTGAATTACCAAGTTTCAAATGAGAAAGACATTGAAAATTTCAATTTAAAGCCTTGCGTCAGTACTGGGATAAGAAAGTATTTGCTATCAGTAGAAAATATTTCACTTGAAACACTGGACAGAGATGGATGCGAGACTATGTTGGAAAGTATTAAAGCTGTGAGCGAAAGAAACGATATTTATACCGTCGTTTTACACTCTGTTTATAAGTATAACGAATATAAATTCTTCGACGATTGGGGTGATCCTTTAGTGTACACGTTTAAGCAACCCCTGAGTAAAGTAGTGTACGCAATATACGTTAATAAAGGCTTTCCAATGCTAGAAAGGCTCAGGTTACAAGCGCTTAGATTAAGAGAAAACGGTTTGATATACCATTATACACGGAACATGCACTGGCAAAATAATAGAAATTATCACTTTTTTGAGAAAACCAGGAAATTCTATATCATTGTACCGTGGTACATTTTGGCTGGAGGATACGGTCTTTCTATTGCTGTCTTCTTTTTAGAAATTATGATAAAGAAACATTCTTCTAAGATGCACAATTTGCTGATAAATTGTCATACTTCAATATAA
>HmelIR60a
ATGATTAATATCTTGAACATTATAAGTTTGCTATCGATAGGAGTTGGAGTTACCCAGTCATTTTACATGCAAAAAACGATTCATGGAACATATTCAAGGACGTCAACAACAGCAGTAACTAGTTGTTTAAAACATATAATACAAGAAAATTTTATCAACCCTGGATTCTTGGTGTTAGCTTGCCCAAAAGAACCTAGTGCTAAAATTTTCAACATAAGAAGAGATGTATTGAAATTTTTACATAAAACAGAAAAATATGCTGTAGAAATAACTAATCCGGATGATATACCAATTTTTAATAATAATGTAAATATCAATATCGAATTTTGGTCCTTTGATCCTTTTAATTTCACTCCGACTGCTGACTATTTCTTAATTATCTTAGACAATTATGAAGATTTTACATATATAGCAAGAAAAATAATCCGAAGCAGATTTTGGAATCCTCAAGCACAATTTATAATAATACTCTTTCAATTAAATAATACTGACACTAACAATAAAAGAACAGCAGAAAGAATTTTAAGCTGCTTATTCAAATTCAATGTCGTTAACGTTATTATTTGCATTCCTAGTATGAAAAATGTTCTAAATACACTTATTTACAGTTGGCAACCGTATGATCCACCAAATTTTTGCGGTCATTTCAACGAAACCGCAGAAAACAGAACAATTGTTTTAAACTACTGTGAAAATGGAAAAGTTAAATATGTAAATGATTTGTGGATAAATAAATTACCACTAGATATGCAAGGATGCACTTTACGTATATTAGCATTAGAAAGACAACCTTTTGTTAGCATAAATAAATTTGATCCAAACATAGAAAAGTGGCTTATTAATTTATTATTTAAAAAATTCAACTTCAGTGTGGAATATGAGATAATTAATGCATTTAGAGGTGAACGAAATGAAAAAGGACTGTGGAACGGCGCTCTGAAGGAATTGTCAGCACGAAAAGGGCACATTCTGTTGGGAGGTATATTTCCTGATTATGATGTTCACGAAGACTTCGAGTGCAGTTCTTCATACTTATCCGATTCATATACGTGGATTGTACCGCGAGCATATCCTTCACCACCTTGGGTCTCCTTACATATAATATTTCAAAATCTTGTGTGGTTTTCTGCTATAGCAGGATTTATTACGTGTGTTTTAACTTGGGTATTTCTAGGTCACTTAAGCAAAGATTCCAATTATAATCAGAGTTTTGGGCACTGCTTTCTCAATACGTGGTTATGTCTCTTAGGTCTAGTTGCTTACGTTCGTCCAAATAAGGAGAGCTTGCGTGTTTTCTTTGTATTCCTTAACTTGTATTGCATTATATTTCTCACAGCATATCAAACTAAATTAATAGATATGTTACAAAATCCTTCATTTCAAGATCAAATTGACACAGTTGAAAAATTATTGCAAACAGATTTAAAAATAGGCGGTTCTGAAGAGTTACATGATCTATTTTATAATTCTACGGATCCATTTGACCAATTGATTGACAAAAAGTGGATTACCATATCTAATATGACGAAAGCGATGCACGATGTAGCTGTTAATAGAAATCTGTCTGTATTATGTAGTCGTTTCGAGCTTGTTCATCTTTCTTCAGTTCTACCTGAACTTAGTGACAGTAATGGTCACAATAACTACTATGCATTTCCTTTGAATGCTTTTTCAGTCCCTTTAGAAATAATTGCTTTAAGAGGATTCCCTTTTATAAGAGAAATATCACGTGATCTAAATAAATACAAGCAGTTGGGTATAAATGCAAAGGTAAGGAATTATTTTAATGTTCTAAGTATGAGGAAACGATCCAGATTAGTCAATACTTCGAAAATTGAAGGAAAATTTTATGCTTTATCAGTTCAACATTTACAGGGGGGGTTTTTTGCTTTGGCTGTGGGGGCTTTTGGCGGCTTAATAGTTTTAATTTTTGAATTACTGTCAACGACCACATATACTAGCCGTCAACGACAATTAAAAGGTAAATAA
>HmelIR60a1b
ATGTTAGTCGCAATCACATTGGTTTGTTTCTGCATATATCCATTAAACGAAGCTTATATTACCAAAGTAAAGCAAAGTAACACTGAAATTTTAAAACAATGTGTTTGCAACATTGTTAAAAATTACTTTTCAAATTATTCAGTTATTACTTATTTAGATTTATATTACGATAGCGACGAGATATATGAAGCTCTACATTCTCTTAAAAGCATAAATGTGATACAAAGAGACAAAATAATAGGAGTGAACAAAATGGACGAAAGCTACTTGATAGCAAGTTCAAATACTAGCACCTTAATTAAAGTTTTTCCGTTAATTCAAAGAGAGCCGTCTTGGAACCCACACGCTTACTTTCTTCTGATAATTAAAAGTCTAGCTGAGAGGGAACTTAAGGAAGTATTTGACATATTACTGAAGGCACATGTTCTAAATGTTTTAGTTTTAAATGGACATAGTGACCCTGATATATACACATACAACCCTTATGAGAACTATGGTTGTGGAAGACGATACCATAGGATTATAGAATATGGAAAATGTTTAAGTCCAAATACCGAAAATTGGTACCCGTACAAGTTAGTTACGGGTCTTGAAAATTGTACGATCCGTGTAACGAGCCCTCATTGGCCACCATACTCTATAGATCCTAACAGGAGAAACAACTCTCATGTAGGAGTGGAAGAATTTATATTCAGACAAATGGGTATATTGGAACATTTTCAGGTGGAATTTCAATACAGTGATGATGCAGAAATATTTACAATGATAAACAATGATATGGCGGCGGTGGGACCCATGAACCTAATACAGAGTGACGTGACAGACGCCGTGTTGGGCGGGATGATTCTTACGCATACAAGAGCACATGCCTTTAGTTACGTTTACGGACATCTGTCATATACAGATGAAATACGATATCAAGTGCAAAAAGCACAGCCTGTCCCCACCTGGAAGTATATGTATTTGGAATTTAATATTCTCATTTGGATAGTATTTGTGCTCACATTTATCACATTTTTCTTAATTTTCATCACACTAGTTAAACCTGGTGATAAAATAAGGGTTATTTTTGTAATGTTTCGATATTTGCTCCTAAACGGTGTAAGAATAAAGGGGACTTACTTCACAAAATATTTCTTTCTAATATGGATTATGTTCGCCTTTCTCATCAATATTTACTACGTGTCAAGTTTTGTGAGTATAGCCACAGACCAGCCGGTTAGTTACCAGATATCAAATGAGCAAGACATGTATGATTACAATTTAAAACCCTGCGTCAGCGATCTCATGAGGAACTATTTACTTTCAGTAGAAAATATGACACTTGGAAAAAATGTAGGAGAAAATTGTAATGGCTTATTAGACAGTATTCAAACAGTTAGTACTTCAAGCAGTATTTACACAGTCGTCTTATACTCAATTTATATGTACAGAAGAAATCAATTTTATAATCGGTTTGGAAATCCCACGACGTACTCATTTCCAAAACCTGTGAGCAAAATAGTCTATGCTATTTATTTGTACAAAGGTTTCCCTTTGGTAGAAAAACTCACAAAACATGCTGTACGGCTCAGAGAGACTGGATTGATAGAGTATCATTTAAAAGATTTACATCGCCAAAATGAGAACAAATATATGTTTGCTAGGGAGACAAGGAAGAGTCATGTCATATTTCCATGGCAAATTTTAACCGTGGGATATGTGGTATGTAGCATAGTTTTTCTATTAGAAATTATTATTTCGAAGAAGTTATATTTGAGAAAACTGATTTTGCCATCACAAAGAAATGTAATAACGTAA
>HmelIR64a
ATGGATTTGTTGAAGTTTGCACTTATATTAAATTTTACTATTATAATGGTTTTACCAGTACCTGTCTATATAGAAATTTTGAAATCAAGAAACATTGGAAATGTAATTTTATCTCATTGTAATCGAAACATAATTGAAAGTCAAAAAAATTTAATTGCAAACAATATAAGATCAGTTTTTCTGGCTAATTCCACGGATTTATCAAATTTAAGTTATGCCAAAGTAGGCTTCATATTAGATACGCATTGTGAATCTTGGAATCAAATCTTTAATGTTGTTGATGAAAGATTTTTTAGGGGTCCCTTTACGTGGTTGGTAAATACTGATGACCTCAATTCTACAGTCGATGTTCTGTCCAAATATCCTATAGATATCAATTCTGATTTTATTGTAATTACAAAAAATCGGAAAGTTTTTAACTTGTACGAAGTGTACAGTAAGGGTTTCTACACCAATGGTTCCTTTATTGTCAGGGATTTGGGTCATTTTGATTCGGAATTGCATTTAAAACGAAATATTAGGGCCGATTTAACTGGTGTCGTCTTAAAATGCGTCGTAGTAATAGTCGATCCTATAGTAAACGAGACGTTCGAACATTACTTGGAAAATACGAGTCCTGGGAAATTAATTGATTCTGTGCATAAGCTGAAATTTTTTAGGCTGATGAAATATCTTCAAAACATTTATAATTTTAGTCTTATGCTTCAGAGGACCAATTCATGGGGATATTTACGCAACGGTAGTTTTGACGGCCTCGTCGGATCTCTTCAGCGGCGCGATGCGGATATTGGGGGAAGCTCCATCTTTTATAGATCGGATAGATTAAAGATAATTGACTACGTAACTTCTACTTGGCAAACAAGACACTGTTTCATTCTAAGACATCCGAAGTATCCAGGTGGCTTCTACACAATATATACTGGACCTCTGACTGACATTGTCTGGTATTGGATCCTCTTTGTTTTAACTCTGGCTGGTCTAGTTACATGTATTATGTTAAAAATAAGAGCCATCAAACGACCTGGGGACGACGAGGACTCTTCATCGTCGATGGCTTTGATTTTCATATTTAGTGCTATAAGTCAACAAGGCACTACGTTAAATAGAGGCTCGATATCAATAAAGATAGTTACTTTCGTGACATTTATATTTACACTGACATTGTATCAATACTATAACGCCACGGTAGTGTCGACGTTGTTGCGGGAACCTCCGAAAACTATCAGGAACCTAAAAGATTTACTTGAAAGCAATTTGAAGGTTGGTGTGGAGGATGTACTGTACAATAAGGACCATTTCAGGCGTACAACAGACGCCGTAACTCTAGAGCTCTACCACAAAAAAATTGTAACCGGAAAAGAGTACAATTTCTTCAAGCCCGACCACGGCATGCGACTGGTGAAGGCCGGGGGCTTCGCCTACCATATTGACAGTATCATCGGTTACCGTATAATGAGGAACACGTTTACCGAACGAGAGATTTGTGATGCCCACGAAATTTATTTATATCCACCCCAAAAAATGGCGGTCACTTTGCAGAAGAATTCGCCGTATAGAGAGCACGTTGTTATTGGAATACAAAAAATATACGAATCTGGACTAATGTATAGATTGAAGTCTGTATGGGACGAGCCCAAGCCGCAGTGCGTGCACACACCAGACAGTAGTGTGTTTTCAGTTTCTTTGAGAGAGTTCTCTAGTGTTCTTATTATGTTAGCTTTAGGCATGGTTTTATCTGTTTCAATATTGTTTTTAGAAATCATTGTGGGTAGATACAAAGTTAAAGTTTATGATTTTTGTCATTAA
>HmelIR68a
ATGGCAGGAGCTTTAGTTATACTTATAACAATTGTATTATCTTCTACGGTCAAAGGCGATGTAGGCGCTATAGTTGAAGATTTACAAATTCGCAAAGACTTGGAAGTCCTTCTTATAGATATATTAAACGGCTTGGCCAGAAACGATGCGGTTACATGTTTAACGATTATATGCGATGATGTATATTTGAATGTATTTGAAGGAGCTTTGTTTATACGTACTTTGGACGTTCCGTACATTATGATTGTAGTAGAGGACTACGAAGACTTATTATCTCCGAATTACAACACATTAGAACCGTTGCGACAAGCGAGGAACGATGGGTGTAACGTATATGCTATATTGATGGCGAATGGCTTGCAGTTGACTAGACTTCTGAAATTTGGTGACAGATATCGTGTTCTAGACACCAGAGCTAAATACATAATGCTTCACGACGTAAGACTATTTCACAGTAATCTACATTTCATTTGGAAACGTATAGTTAACGTTGTTTTTATTAAATACCATAGAAAAGTTTCATCTAAAAGCGAAGCTTGGTTCGAACTTTCAACAGTACCTTTCCCAAATCCAATTAAAGGAATTTTTATATCGCGACGCGTAGATATTTGGAAGAATGGGAAATTACACTATGGAAGAGATCTGTTTGCTGATAAAACTGGTGATCTTAATGGGGAATTGTTGAATGTAGTGTATTTTGATCATTTGCCATCTGTTGTTATTATGAAGTCTAGTAACAAAGTGGGGGGTGTTGAGATTGAGATCCTCAACACACTAGCCCAGAAAATGAGATTCCAACCCAAATTGTATCAATCTATCGACCCTGATAAATTCAAATGGGGTCAAAAACTCAGCAACGGCTCCTACTCCGGTCTCCTTGGTGAGATGGTCCACGGTAAAGCAGATATGGCGTTAGGCAACTTGCAATACACGCCTAATCATTTGGAACTGACAGATTTAAGTATCCCTTACACAACACAGTGTTGGACTTTCCTGACACCGGAAGCGTTGAGTGATAATTCTTGGAAAACATTGATTTTGCCTTTCACCCTATATATGTGGATAGCTGTATTGATGGTGCTATTCGTGACTGGGTCCATATTTTATGGGCTCGCCATGTATTACATTAATCTTTTAGATTATAGAGCGGACAGCGTTCATGTTAAGAAACAAAAAATACATTACGATGCAAAACCAGTCGGCTTATATTTATTTGGCGAAATAACTAACAGTATACTGTATACGTATGGAATGTTACTTGTCGTATCCTTACCCAAGCTACCTACTGGCTGGTCGATACGGCTATTGACCGGGTGGTACTGGCTGTACTGCATACTTCTAGTGGTCTCTTACAGAGCTAGTATGACAGCCATTTTAGCCAACCCAGCTCCTAGAGTCACTATTAATACGTTAAAAGAGCTAGTCGATAGTAAAATAGCGTGTGGAGGCTGGGGTGAAGAAACTAAAGTATTTTTTCAACAGTCCTTGGATGAAATAGGGCAGGATATAGCGAAAATGTTTGTGGAAGTCAACGACCCGGATGAAGCTGCACGCAAAGTTGCGAAAGGCGTCTTCGCATATTATGATAGCTCAGATTACTTGAAATATTTAAGTGTGAAACGTAAAAATGATATGAATTTTAATAATTCTACAATAAATGCAAGTTTTAGTTACAATTCAAATGAAAGAAATTTACACATAATGACAGATTGCGTTGTAAATATACCTATTTCTATCGGTTTTCATAAGAATTCGCCCTTAAAGCCGCTAGCTGATGTTTATATAAGGAGAATAGTTGAGGTTGGTTTAGTTGAAAAATGGTTGAACGACGCAATGTATAGAATTAGATCTATGGACACTACAGAAGAGGAGGTCAAAGCTCTGATAAACTTGAAAAAACTTTATTGTGCTTTCATTGCACTTGCTATAGGCTATACAATAAGCTTATTTTGCCTCTTCGGAGAATGGCTACACTGGCACTACATAGTAATGAAAGATCCAAATTTTGATAAATACGCCTTAGATATATATTATAAGAATAAAAATAAAAAGACTTAG
>HmelIR75d
ATGCGGGGTCGCGCCAAGCGTACGTTCAATTCGTCTGCTAACATGGACTTCTTCAGTTTCATAGTCGCATATTGCGTCTCCAAGAAGCTGACGCTCATCACAGCGTTCTTATGTTGGGGACCAGACGACATAAACAAGCTGTTAAAGCTGAGCCGCGACGCCGGGCTGCGCGTGCGCGTCCACACTGACCTGACTGACCCCCACCTCCTCCCGGACCTGCCTGCGTACCGCACCTTCAGAGAGGGGATGCTACTTGACACGCACTGCGACAATGTGTCGCAACTTTTAAATAAAGTCAGTTTTACTTATCTATTAGTTTACTTCTGTAACGTAGGTACGGCGTCAGACACACGCGCCTTCAACTTGCGACATTCTTGGATGTTAATCGACGATTCGTTCTACAACTTTACAAATGTTGATAATATACTATCAGACACTCTGATACTACCCGACGGGGACGTCACGTGGGTCTCCAAGGATACCATGGTAGATGTGTACCGGGTCAAAAGGGACCAGGATTTAATGGCTTTAAACCTAGGATTTCGGGATAGTCAACTGGAGCTGGAACTTGAGCGCCTTTGGTTGAAATTGCCGACTACAGTCACTAGAAGGAAGAATCTTAATAATGTTTATTTGGAGTCGGCTACTATCGTGACACAACCACAATACTTCAAAGGCTGGTCTGATCTCAGCGATCGTCAAATTGATACTTTTCCAAAGGTGACTTATCCGTTGCTTATGCTTTGCGGCCAGGATTTAAATTTTAGGTTCAACTTAAAGCAAGTAGACCTATACGGAGAGGAGCACAACGGCACGTTCGACGGGCTGGTGGGGCGCATGCAGCGCGGCGAGCTCGAGGTCGGCATCACCTCCATGTTCATGCGCGCGGACAGGTGGCGCGTGGTGCACTACTCCGCAGAGACGATCGAACTTAAGGGGGCATTTCTCTTCCGTCAACCTTCTCGCTCGGCGGTCTCTAACGTATTCGTGCTGCCGTTCAGCCGTGGCGTGTGGGCGGCGTGCGCGGCAGTCTTCGCCGGCGCTGGTCTTCTACTCACCGTATTTGGGCATGTTGCTCGGCAAAACGTGCTGGACCCGACTGCGCAGAGGCTGACGTTGCCTGAGAGCCTGACTTATGCTATTGGAACTATATGTCAACAAGGCTCAGACCTGTCGCCACAGCTGTGGTCCGTGCGCCTGTTAATGTTCTGCACCTTGCTGGCGTCGCTGTTCGCATTCACATCCTACTCCGCTAAAGTAGTGGCGATTCTGCAAGCGCCGAGCGACGCGCTGAATACGATCGCGGACTTGACACACTCCCCGATGGACATGGGGGTGCAGGAGACTACATACAAGAGAGTGTACTTCGCTGAGAGCAACGACCCCGCGACACAGGCGCTGTACCGCCGCAAGCTGCTGCCGCTGGGCGAGCGCGCCTACCTCAGCGTGGTGGAAGGCATCGCGCGCGTGCGCACCGGCCTCTTCGCGTTCCAGGTGGAACAAAGTTCAGCATACGACATCATCAGCAAGACGTACACGGAGCGCGAGAAGTGCGGCCTGAAGGAGATCAAGGCATTCACGCTGCCGATGGTGGCCGTGCCGCTGCGCAAGCACTCCGGATACCGCGACCTGTTCGCTTCACGACTGCGTTGGCAACGCGAAGTCGGTCTAATGGATCGTTTCCGGCGAGTGTGGATGAGTTCTCGTCCCAAATGCGACGAGGGGCGCGGCGGCTTCGTCAGTGTGGGGCTGGTGGACGTGCTGCCGGCGGCGCAGGCGCTCCTCGCCGGCATGCTGCTGGCTACGGCCGTGCTGCTCGCTGAGAAGCTCTATTACTTTGTTAAAACTTTGGTCCAACCAAATCTTTGGTCTGTAGCGGAAGTGGCAAATATTAAATAA
>HmelIR75p1
ATGAATAGAACGGAATATTTTCTACATCAAATTGTAATATTAGCTGATTTGTCGTGTCCAGGGGCAGATGGGTTTTTAATGCAGGCAAGTGACGATGGATATTTCAAGTCTCCCTACAGATGGCTACTCCTAGATCCTGAACGAGGACCTCTCAAATTTAATATACTGGAGAAACTAGACTTACCGTTAAATAGTGATGTGGTTATAGCTAAGAAAGTAAATGGAGAAAATTATCAACTGATTGAAGCATATAAAATATCAGAAAGCTCCAACGTTATTTACACAACAAGAGCCGCTTGGACACCTGCCAGGGAACTAAGAAGTCTATACAAATTAGAAATAATCAAAGAAAATACAAAAAATATGTCTTTTAGTCTGACAGAGAACGATAATAGCAAAAATCTGATGACATCAAAATATGGTACAATCGAAGACTATAGAGATTCCAAAATAATCTCTGTCAGGCGCAAGAACCTACGCAAGCACACTCTGACTATAGCAAACGTTATAACCGACAGCAACGAGACGAGGCAGCATTTGGATGATAGATTAAATCTCCACCAGGACTCCATAACAAAAATGTCGTACATGGTCGTCAAGATATGCTTTGAAATGCTGAACTCTACAGAGAAACGTCTTTTCACTCATACTTGGGGGTATAAGGATAAGAATGGCAATTGGCAGGGCATTATCGATCATCTTTTGAAGAAGGAGGCTGATATAGGTACTCTAACAATATTCACCCAAGAACGTATGAAGGTGATCGACTATATAGCCATGGTGGGGTCCACGGCAGTACGGTTCGTGTTCCGGGAACCCCCTCTGGCGTTGCTGGAGAACATCTTCACTTTACCCTTCACTGGCGCTGTCTGGATTGCTATAGCTATATGCGTGCTGGGATGTGCTCTGTTCTTGTATATCACTTCGAAATGGGAGGCTTCTGTTGATATGCATCCACTACAACTAAACGGGTCGTGGGCGGACGTGCTCATATTGATAATAGGGGCTGTACTCCAACAGGGATGTACACTCGAACCGAGATATGCTGCAGGTAGATGCGTAACTCTTCTTCTCTTCGTGGCTCTTACAATACTATATTCAGCATACTCTGCTAATATAGTGGTGTTACTTCGAGCTCCAAGCTCTTCAGTGAGATCTCTTAATGACCTTCTAAACTCTCCTTTGAAACTTGGTGCCAGTGATTTTGAATATAATCGATATTTCTTCAAGAAGTTAAATGAACCTATAAGGAAAGCTATTTACAACAAGAAAATAGCACCCAAAGGAAAGAAACCCAACTTTTATACAATGAAAGAAGGAGTTGAGAAGATAAGACGGGGCTTGTTCGCTTTCCACATGGAACTGAATCCAGGATACAGGCTAATACAAGAAACTTACCAGGAAGACGAGAAGTGTGATCTAGTGGAGATCGATTATATCAACGAAATAGATCCTTGGGTCCCGGGGCAGAAGCGTTCACCATATAAAGATTTATTTAAAATCAATTTCATCCGTATCCGAGAAACGGGCGTCCAGTCAAACATCCACCACCGTCTCCACGTCGGCAAGCCGCGCTGTTCCGGCAGCATCTCCGCGTTCAGCAGTGTTGGCATCACTGACATGTACCCGGCTGTTATTGCCACTTTGTACGGCATGCTCATATCTGTGGTAGTGCTGTTCCTGGAAATAGTTTATAAGAGATTGTTGCTCCTGAAAGAGAGGAGAATGGCGGTGAAAAATCTTTATTTTTAA
>HmelIR75p2
ATGAAACTGTTTTCTTTATTGATTATACCAATTTTTATATATTTAGTTCAAACTAAAGATGAAAATGAAATTAGTTTTATTAAGGAGTTTGTAAATAATGAACGTAAACCAACTTTTGTAATTTTTTCGAATTTATGTTGGAAACATTCTAAAAAAATAATGTTATTTAGAAAGTTAAACGAAGCTGGTATAAGAGCAACTACAAATTTTCAAGCAATCTCTGCACTACAAGATCATGCCTTACTGTTTTATGTCGATTTGGACTGTCCTAAAGCTGAAGAAGTATTAAATGTATCAAAACTCCTTCGGTCTCCTTACCGATGGCTCGCAGTACATGACAGAAGTTCAAACAAATTCAATATTTCTAAGCTGTGGGAGTTGCCGATATTAGCTGATAGTGATTTTGTTCTTGCTGAAAAGGATCAAAACATTTTTACATTAACTGAATTACACAAACCATCTCCAAATGGTCCTACATACACCAATCCTCGTGGTTTTTACAATGGAACCCTAAAAGACACCAGACCCCACAGAGAATTGTTCAGGCGACGACAGAACGTGATGGGTCACCCGTTAACTATGGCCAACGTCATACAGGATAGCAATACCACGCAATATCACTTGCCCAGAGAGGATCGATTAAAACTTCATTTCGACACCATAGCCAAGATGTCATGGATAAATGTTCATATAGCATTTGAAATGGTCAACGCCACACCACGTTATATATTCAGCCACAGGTGGGGATATAAGAAGAATGGTCAGTGGTCAGGAATGATTAATGATATTAAGACTGGTAGAGCCGATTTAGGTACAAACTGCGTTGCCAATACCGAACGCCTCAGCGTCGTAGTATTCACAGATTCGATAGCCAAGTTCCAAGTAAAGTTTATTTTCAGGCAACCCCCTCTATCGTATGTCGCCAATATCTTCACATTACCATTCTCTGTGAACGTTTGGATCGCTTTAGTTCTTTCTATAGTAGGTTCCACTTTTACTATTTTACTGGCGTCTAAATGGGAAGCTGTGAAGATTGGCACGAATCCAACACAATTAGATGGGAGTATTGGAGATGCAATGTTACTGACAATGAGTGCTTTAAGTCAACAGGGCTGTTATAAAGAGCCTAAAAAGTTATCAGGTCGTATAATGCTATGGGTAATATTTACAGCACTAATGGCTCTTTATGCTGCGTACTCTGCCAATATTGTAGTACTTCTTCAAGCTCCTTCTACTTCTATAAGAACATTGGAACAGCTGGCCAATTCTAAGATCACTCTCGCTGCGTTGGAGGTGGACTATAATCATTTTGTATTGAAGGCTGGAAAGGATGCAGTGAGACGCAAAATATATAAGAAAATAGAGCCAGATAAAGGAAAACCACAGTTTTATGATTTGAATGAAGGCGTTGAAAGAGTTCGAAAGGGTCTTTTTGCAATCCATATATTGACCGGTCAATTATACCGTCGAGTTGAGGAAACTTTCTTGGAGACGGAGAAATGTGATTTGGTCGAAGTGGACTTCATGAATATTGTACATCCGTTCGTGCCAGTGTACAAACACTCCCCATATTTAGAATTGCTGCGAGTTGCTTTCAAACGCATCCACGAATCTGGTATCCAAATGGCTGTAGACAGACGACTAAGTGTTAGAAAGCCTCGCTGTTCTAATAAAATGTCTTCGTTTAGCAGCGTCAGCCTTTTGAACATTCGACCAGTTTTAATGTTCATGTTGATTGGCATTGGCATTTCTGTTTTAATTCTTATATTGGAAATTTTGCACGATAAGTAA
>HmelIR75q1
ATGTCTGAATTTAACAAAATGACTCCACCAAAGAGAATTCAATTTATTGACGACATCGACGACATATTCGATTCTTTTCAACAACACAACACATTGTTTATTGTTGATACAGACTGTCCTCATAGTGGAGGGTTTCTAGAAAAAGCAAACAGAACACAAAAATTTCGCAATCCATATCGTTGGCTTATGATTACAAAACCAGAAAAAAATAAAACTTCATTGTCACTAAGAAAAATAAAAATCTTGCATATTTTAATCGACGCTGACGTCCTGATATCTGAAAGACATGGCGACGCCTTCTCGTTATACTCACCTTACAAGTTACAATCAAACAACAGCGAATGGAAAATAGAAAATTTCGGCACTTGGACCCGTGAACGGTGTTTAAATAATAACAAGGAAATGTTCTCTGAATTATCAATGAGACGCAAAAATGTACAACACTTACCTTTACCGACATCTATTGTTATAACAAACAATAAAACCAAGAAATCTTTACTTAGTCTCAAGGAACCTGACATAGATCTGGTAGCAAAAGCAAGTTTTAGACAACTTGCACCTCTATATCAATTCATGAATGCAACTCTCGTGTTACATTTTACTGATAGTTGGGGTTATCCTGTAAATGGTACCGTCAACGGCATGATGGGTGCTTTAGCTAATGGTATTTGTGAAATAGGAGGAACGGTGATCTTCATGAGACCTGAGAGGCTTAGTTTAGCAGATTTTATAGCAGCACCGATAATGCCCACCGTCAGATTTGTGTTCAGACAACCATCTTTATCACAGCAGAATAATTTGTTTTTCTTGCCTTTCAAACCTGTAGTCTGGGGTTGTATTTTAGGACTTATATTTTTTATATTTATAATAGCCCTTATAATCACAAAATGGGAAAATAGCAAAACGGAAAAAGAAAATAGTAAGACAGACACAACCATACAAGCCGACTCAAGCGAAATTGCTATGATGATCATAGGCGCCATTACACAACAAGGAAGCTATACTGAATTAAAAGGAACTCTTGGACGGATTGTGATGTTTATAACTTTATTTGTATTTGTTTTTCTTTATACATCCTATTCAGCAAATATTGTCGCTTTATTGCAATCTACTTCAAACCAAATTAAAACGTTAGCAGATTTGTTAAATTCCAATCTTGAATTGGGCTGTGAAGATACTCTTTATAATCGATATTATTTCAAGATGGTAACTGATCCTGTTAAAAAAGCAATATATGAACAAAAGATAGCGCCGCGTGGATCTCAGCCGAATTTCATGAGTTTACACGAAGGAATACTAAAATTACAAAAGAAACCATTCGCTTTCAACATGTTTCTGGGTAGTGGATATGCCGCAGTAGAAAAATATTTTCTAGAGCACGAAAAATGTGGACTGCAGGAGATAACTTACGTTGACGAGAAATTACCGTGGCTGACATGTCGTAAGAACTCACATTTCAAGGAAATTTACAAAATTGGGTTTACAAGAATCTTAGAACACGGGATGAACTCCCGCGAGTACAGGAAATCCTTTGTAAAGAAGCCAGTGTGTATCTCCCGTGGGGGAACTTTTGATTCTGTTTATATGAGAGATTTTTATCCTGCTTTACTGATGTTAGCTTACGGAATGATTCTCTCCGTCATCTTGGTGCTTCTGGAAATATTGCATTGGCGACGTTTTAAAACAATACAATTTACTCTTTAA
>HmelIR75q2
ATGTCAATTGGTTACGTAATGGCGAAAATCCCTTTCATTATCTTATTCTTGTTTTTTAAATATGCTTTCTCAGAAAAAGTTATTGAAACTAATATAATAGCGAACATAATACAGACCTTGGAAAGACCAACAACCATTATTGTAATAACATGTTTGACGCCATATAACAAAGTCCAGTTCCATTCAAAGCTGGCTGGTAGAAACAGTGATAAGAGGAATTTAATAGAGTTCATACACCCAGGAGAAATACCGAAAAATATTGAGAATAACCATCATATTTTATTTATAGCTGATCTGGGATGCCAGAATGTTTTGGATTCCTTGAAAATATATGATAATTTAAAACTATTCCGATCACCTTTTCGATGGATATTCTTTAATAAAAATTGTGATAATATCAATTTTAAAAGAACCATACAAAACATCACCGATATAAATATTTTGCTCGATTCGGAAGTTTTAGTAATACAACAATATTGTGGTTATTTTTGCGAAATATATTATACTTACAAAAGAAGTTCTGAGAGTGAGTGGGAAACAGAGCTATATGAGAAATGGAATATTACAAATGGAATGGAGAAAAAATCTAGGCATAACGAAGCCACAGCTATTAGACGACTCAATTTAAATAATTACGAACTAAAAATTTGCTATGTTTTGACCGATAACGACAGTATAAACCATTTGACAGATGAAGTCAACGACCATATCGACACTATAACAAAAGTCAATTTCCCAACAACAAATCAACTATTGGATTTTTTAAACGCAAGCAGAAAGTATATATTTACAGAAACTTGGGGCTATCGTCACAATAACACGTGGAACGGCATGACTGGGTATTTGGTGAGGCAAGAAGTGGATATAGGAGGATCTCCAATGTTTTTCACATCTGAAAGGATGTCAGTAATTGAATACATATCAAGTCCAACACCAACTCGCTCTAAATTCGTCTTTCAACAGCCAAAACTTTCATATGAAAATAATTTATTTTTATTATCATTTAAATATTCTTTATGGATTGGATCTATTGCCTTGATAGGTTTACTCTATTTAGTTATTTGTGCTGTGACGATCTGGGAGTGGAAAAAGAAATCATCTTCGAAAAATGGCGTGGAAAGTGTAGGAATCTTACGTCCAAATTTAGTGGATATTGCATTGTTTATTTTCGGATGTACCTGTCAACAAGGAAGCGTTGTTGAACTTAAAGGTTCCCTAGGTCGAATGGTGTTATTACTGTTATTCGTATCTCTAACATTCCTGTACACGTCGTACTCTGCCAATATTGTAGCTTTATTGCAATCAAGTTCCTCCCAAATTAGAACATTGGAAGATCTGCTACGATCAAGAATGAAGTTTGGCGTTCACGATACTGTGTTTAATAAATATTACTTTACGACTGAAACGGAACCTATACGTCGAGCTATATATGAAACTAAAGTAGCTCCACCGGGAGGTACACCACACTTCATGAGTATGGAAGATGGAGTCAAAGCAATGCAAAAGGGATTATTTGCTTTTCACATGGAAACTGGCGTTGGTTACAAATTTGTTGGAAAATATTTCGAAGAGGGAGAGAAATGCGGCCTAAAGGAAATACAATATCTCAGAGTGATAGATCCGTGGCTGGCAGTTCAGAAAAATACCCAATTTATGGAAATGTTTAAAATAGGAACAAAACGCCTCCAAGAACACGGCTTGCAGCAACGGGAGAACCACTTGTTATATGAAAAACGGCCCAAATGTTCTGGAAGACAGGCCAACTTCATCTCCGTCAGCATGGTGGATTGTTATCCAGCTTTGTTAATACTTACTTACGGAGCCCTTCTAGCAGCTATGGTTGGCGTTATAGAAATTTTGTACTATAGACGAGCGGAAATTATGAGTAAAATAAAATAA
>HmelIR76b
ATGGCTGGTGTAGAGTTAATACTGGCTACGATATGCAATGCAACCTTTTGTGATAATATATTTGATAATCCGCTTTTGGATACCCAACTCACGGCAAGGCAGGAGGAAATACAGGATTTAAAGGACGAAGTTAATGGCAAGCATCTAAAAATAGCAACGTTAAATAATTATCCATTAAGTTGGACGGAGAAGCTGGAAAATGGCACTATCGTCGGAAATGGGGTTGCGTTCATTATCATTGATATTTTGCGACAAAAATTCAATTTTACCTTCGAAATTGTATTGCCGGAGAAGAATGTTGAAATGGGGACGGGGAAGAAGCCTGATGAGTCTGTGATCAATCTTGTCAATAGCAGTAAAGCAGATATGGCGGCCGCATTCCTACCGATGCTTGTTAAATATAATAAATTGGTAACATTCTCGAACGATCTCGACGAAGGTGTTTGGATGATGATGTTGAAGCGCCCGAAGGAGTCAGCCGCGGGTTCTGGTCTTTTAGCACCATTTGCTACTTATGTTTGGTATTTAATACTGGCAGCAGTTATATGCTACGGCCCGTGCATAACTTTGCTAACCTGGCTGAGGGCGAAATGCGTGAAAGACAATGAGTACCACATATCTCTATCTCCGAGCGTTTGGTTCGTGTATGGGGCCTTCATTAAGCAAGGAACTACTCTGTCACCTGAAGCTAATACTACTCGTGTATTGTTCGCAACGTGGTGGTTGTTTGTGATCCTGCTCTCCGCGTTCTACACGGCCAACCTGACGGCTTTTCTGACTTTATCCAAATTTACACTGGACATTGAAAATCCTATAGACTTGTACAAGAAAAACTACCGCTGGGTCGCCACTGAGGGAGGCGCCGTACAGAATACTATTAAGAGTCCAGAAGAAGATCTCTACTACCTCAGCCGGATGGTATCAAACGGCCGCGCTAGGTTCCGTACAATAAAATTCAACGAGGATTTCTTACCATCAGTGACGGGAGGAGCAGTTCTGGTCAAAGAACAAGACGCAATCGACAATCTTATGTATAATGACTATTTAAGGAAGACCAAGGAAGGCGTGGCTGAAACTGAAAGATGCACTTACGTAGTGGCCCCAAACGCCTTCATGAGGAAACGAAGAGCCTTCGCGTATCCTAGAAACAGTACTTTGAAGATATTGTTTGATACCGTGCTTTCCCATTTAATACAATCTGGTATTGTCAAATTCCTGGAAAGAATGGATTTACCAAGCACTAAGATATGTCCTCTCGATCTTCAATCTAAGGATCGGCAGCTTAGAAACAGCGATCTTATGATGACTTATTTGATAATGGTGACGGGGTTAGCCGCGGCTATAGCAATTTTTATTGGGGAGATCACTTACAAACGTTACTTGAACAAAAAACTCCTTAACGGAATATCAACCAAACCAAATAAGAATAATAAAAAGCAAAGGAATAAAGTGACTCGCACCCACTACGACGACAGTCGCCCGCCACCATACGACTCCTTATTTGGAAAAACAAAATATAAATTCAATGATTCCGAGAAGAGAATTGTAAATGGAAGGGAATATTACATTGTTCATAACGCTGTGGGGGACACACGTTTGATTCCTGTTAGAACACCATCGGCTTTTCTTTATCATTAA
>HmelIR7d1
ATGAATAGTAGTTCTTCAGAAAATCTTTTATATACAGATTTATCTGTTTTAGAAAATATGGGAAGAGCCGCTGCAAAAATTGCGTTTTACAATTTTGATTGGCGATATGTGGCTCTTGTTGTTCACAATGCTTTGAATATGATTTCACTAGAAATCTTTCTTAAACACTATAACAAATCAGTTGTATTAAAATTTGGGAAATTTATTCCACAAAAACGTCTCACAGTGATACCACAGTTTGTTATTTTCGGCAAGGACTCTAACGATGTAATTAACATAATTTTGTGGCTTAATAAATTAAAATATGATAATTCTGGAAAATATATTATAATATGTGCACCATATGGATATGAAGATAAGTGTGATGAAATTGATATTTTTGTTACATTATCACGTGTCTATATAGTAAATGCTATATACATCAGACCAAAGAGCGAGGCTGACTTTGAAATGTTTGCATACGATATTGTAGTCCCAGAAAAATGTATCAATAATGTACCTTATAAGCTTGATGTTAGCAACAATTGCACTAATGATGATTGTTTCATAAATTTATACCCGAGGAAATTAACAAATTTTTACAAATGTCCTCTCACTGTATCAACTTTTCACCAGCCACCTTTTATGATTTTAAATAATGAAACTTCTGAGCCTTCTGGAGGTGATGGAGAAATATTAAAAATCTTAATCAGTGCACTGAATGCCACTTTGAAAATTAAGATTCCTGCTGAAGGAAATACGTGGGGTCGATATTACAACGGCAACTGGACTGGCTCTCTGGGTGACGTGTACAACAACCATGCTCATATGTCGGTATGTTCACTGCCTGTCTCTGCCCGAAAATATGCCAATTTTACTACATCATTCATATACAATTCCATGGACATTGTATGGACTGCTGCAATTCCTTTGCAAAAGCCCTCTTGGGAAAAGCTTATGAATCCTCTAGACACTAGTATAAGAGTGGGGTTATTTCTAATTTTTTCTTGCATTGCCATAATAAACGCTGTGACAAGATTAGATATTTGGAGACGGATCCGAATGGTTCTTAAAATTGGGCCTATAAGATCAAGTTTATTATTTTACTCATGGGCGCTCTTTCTGGGGATGTCAATAATAAAATTGCCGAAAAATAGATCTCTTCTTATATTAGTTTATAGCTGGATTTGGTACTGTTTTGTTATTCGGAATGCTTATCAAGCCGCCTTGATGAATTCGTTAAAAAACAAAATATATGAAGAAGATTACCCCTCTCTCGACAGTGTTTTAAAAGGTCGTCATCTCTACGGTGGTTTGCCAGCACTGCGTCAATATTACTCCGACGATCCGTTCATCTATGAAAATTGGAAAGTCTTGGATTTCAACGAGTCTTATAACATTTTGGATCAAATTTCTGAAGGTACATCAGATTTTGTTTTAGCGTTTAATAAAGAAAATATAATAGAATATTTGATGGAGAGTAACGGTGATAAGCGTTTACAAATTATACCTCAAAAGATTATTAGTAGTCCTATAGCGATGTACTTTAAGAAACATTCGCTTATGGCAAGTCCAGTCAATCGTATTTTAAGTTTCGCGGTTGAATCTGGTTTTTCTCAAATAGTGCATAGAAATTATTTAAGACATAAGAAATATCTTTTTCAATTGACTAGACATAAAGAATATAACCCACTTACTTTAGATAATTTTAAATCATGTATGCTTTTAATGGTTGCTGGGTGGTTGTTAAGTCTTATATTTTTTGTAGTTGAAACCTACTGTGGACAGTTGGAAGAGGATGAATAA
>HmelIR7d2
ATGGTGGCTAATAGATATATGGAAAGCAATATTCAATTTAATGATTGTGTGCATATTGAAATGTTGGCGAAGAGTGCAGCGAGGATAGCGCTTCATAACTTTAGATGGCAATATATAACCCTGGTTCTATTAAATACAGCTGTATACTGTGGTGCCAATGCGTTCTTAGAAAGTTATAATAAAACAGCAGTCATCGCTACTAAAAAATGGAAACCAGATTTACATAAGATTACAAAACAATTTGTGCTTTTCGGCAATGACTTGGGAAGTATACTAAATTTATTAGCTTGGATGAATGACCATAAGTTCGATAATACAGGAAAGTTCTTAATTATATGCCAATCAATGGTCGACGGAGATTGTGATAAGTTAAAGGCTGTTGAAATGTTTTGGCATCATAAAATAGTGAATATCATTTTTATAAACAATATGCCAAATATTGGTGCTAAAGGATATACCTATGACTATGGAAGTAATTGTCAAAATAGCCCTGCCACTGAAGTCAAAGATTGGAATAATTGTATTAAAATGGATCAAAAGTATTGTAAAAATAAATATCCTATAAAATTACGAAACTTACACGGTTGCCCTATCATAGTGTCTACGTTTATGCAGAAACCTTACATGAATTTTAGTACTGGTACTCCAACAGGAGCTGATGGCGATTTGTTAAATATTATAATCACAGCATTAAATGCAAGCCTTACGATAAGAACACCTTTTAAAGGCGATGGTTGGGGAAATCTCGATGAAAACGGCACGTGGGTAGGTTCTCTCGGTGATCTATTCTATGATTTGGCAAACTTCTCAATGACATCAGCAAGTATTACTGAAACTAGACATAGAGATTTTCAAATTTCTAACTTTTATTATTCTATAATTTTAGGATGGGTAACTCACCCCCCAGAAAAAGAAATGGCATCATATAAACTTTTAAGACCTTTTAAAATGGACACAAGAATTGCGTTAATTATTTCCTTTGGAATCGTTGTTTGCATTGTATTATTTCTTAAAACTAAATTTTGCACGATTATTTTCAAGCAGTTTAGTTCTGGACGTGATCCAGAGAATGTTCTTTTTTTATCTTGGCTAATGTGTATGGGACAACCAACATTAACTTTACCTTCTAAAATGGCTTTGTCTTACTTAGTATTAATATGGATTTGGTACTGTTTCCTAATGAGAACTTTTTATCAAGTTCATCTAATAAATTCCTTGAAAAATGATATCTATTTAAATGATTTTTCGAGCATAAACGATGCAATCAAAGCTAATTATCCATTCGGTGGAGGTTCAGCTTTAAAAGACTATTATATCGATCAACATATAATTTATAATAACTGGAAGCATAAAGATAGCTCAGAATACGAATCGTTAATGCTTAATTTAACTCATGGTATGAGATTTGTTTTAGCCATGAATTTAGCAACTGCTCAAGATTTTCTTAAAGAACCTGGAAGAAACTTGCATATTTTACCACAAGTTATTTTAAATTGTCCATCATCTATTTTCTTTAAAAAGTTTTCTCCATTGGCTAAACCAATAAATAAAATATTGGAGCGTTTAATTGAATTTGGATGGACTGATATGTTTTTCAAAAATAGTACAATGGGAAATAACATTCAAAAAACTGCAAGCGAAGATAAACCTATTACTTTAAGTAATTTTGCAGGATGCTATTTAATATTAATATGTGGTTGGTTGTCATCTCTAATTTTCTTTTTTCTTGAAATTCATTTGATGAAAAGGCACACTCAACCCATTATTCCTTATAGAAATTAA
>HmelIR7d4
ATGGCTGTTTTTGTAGTTTTCGTCCTTTCTTTTATCATAACTTCTGCAACTGCAAATTTAACAATAAAAAATGAACATAACCCGCGAAACGAGCATGTTATTGATAGTGCTACTGATATCGCTAATAGTTATTTTAATTTCAGAACACCAACTGTAGTCGTGTCTAAAGAAGTCGATAAAGTTCTAGTTACCAAGTTTATTCAGTCATATCGAGGCCTTATTATCTTAGATCATACAATTGGAGGGCCGCCTAAGCAAGTTGTCATTATAATTGAATCATATTATTCTCTAATAAGAACTCTTGGAAAATTGAAGCCCGATTTGAAAGGAAAGACGTTGCTTCATAGCGGAGCCCATTTCTTGATCGTTGTCCTCGCTACTCCACACAGACTTCAGCGTATTAATAGTATTTTATGGGATTATTATGCGACTAATGTTGTAATTGTTATTATGAACAAAAATAACAAAATTGTTCTTTACACGTATTATCCATATAAAAATCATTTGGATTGTCAAAATATAGAACCTGCACTCATTGGTTTCTGGGATGATGGAGCTGTTCTTGAAAAAGATTTATTTCCAGATAAAATGAGTGACATGAAAGGCTGTCCTCTTTATATATCAACCAACAAAGTATACCATCCTGCTACAGAACAGAAAATTCCTCTGGAAATAATTAAAAGGGCAATCATCAGGTATCTCAGAGATGTGATGAATTTTACACCAATAATTTCAAGTAGGGATTATTTAAGCATTGATTCGGATGGTGCTAAAAATTGGTCGGAGACGCTAGACGATATATTAACTGGATCTGCAAACATATCTACATGCAGTATATCTCCAGGCATGGACCGAGTTGGTATTTTAGACTATTCCATACCATACTTCAGAATAAGTATAGCTTGGCTCGGTCCTCCTTTACCTCCCGGCCCAATATGGTGGCGATTGCTGTCGCCTTTAAATGGATACTTGTGGTTAGCCATTTTACTGGTTGTAATTATTGTTAAATCTATTCCGTTCATTATGAAAATCGGACGAGTAAAACAGTTCTGTTCGCAATATTTTAAAAATTCAAATAAATTAGATGGCGTTGTCATACGAATATGGGCTGTGATGATGGGTCAATCCATTAGGGTAAAACCGAGACGTTTTAGAGATTTATACATTTTAAGTCTTTGGATATGGTTCACATTCGTAGTTCGGAGCGCGTATCAGAGTGTTCTTATTGGAGCGCTAAAATCTGATATTGCGGTAGTCAGATTTGTTGATTTACAACAAGCAGTTGATAATGGATATTCATTTGGGGGTAGAGCAGGCGTATTGCCACATTTCGAACATGATCCGTTTATCCGTGACGGATATGAAATATTACAAGAAGAAGAATTCGAAAGGGTTTTGCAAGAAGTATTAGAAGGCAAGAAAACGTTTATATTTGCTATATCCCTCGAATATGTTTGGGCTTACTGTATGGCGCAAGGGATAAATGAGAATGAATGTGGTCACATTCTTCCTGATTCCATTATGACAGTTCCTTTAGTAATATGGATGCCTAAAAACTCTGCTTTCAAGAGATCGTTGTCTGTTTGGCTTATACGTTTCTTAGAAACTGGTTTATTAGAAAAGGATACAATGAAAATGTCTAGTACTGCGTCTGTATTAAAATCAACTGATCCTAGTGCACTCGAAATTGAACAAGTTGTAAGCAGCATTTTGTGCCTAGCTGTAGGCTATCTTATATCAATTATTGTGTTTATTGTTGAAATAATACTATTTAAAATGAAACAATCGTCCATAGTTAAGAAAAGTAATAATTTTTTAAAACATATTTCAAAATAG
>HmelIR7d3
ATGCGCATCTTAGTGTTTATTTTAGTTATTTTTAAAATTATAAATATTTTAGAATGTACTTTTACAATTAACAAAGCAGTATCTATCGCTAATAAAGTGTTTACTTATCACAAAACTGCCGTTGTATGGTGGAGCTTTCACGTCAGCGATATTAATAAATTTCTCCAACAATTCAGGGGTACAGTTCTTACTGTTTCTATAGAAAACCACGCAAATTTTAATGACAGTCATTTTCATAAAAAGATCCCTTACATCCAAACAATATTTTTTGCTATGAATCCATATGAATTTGATTATTTCCTTGAAAAAGTGAACTATGTTAGAACAGTTCCTATAAATCTTATTCTTGTTCTTAACGAGGAATACGACACAAATCTAACGATGTATACTAAAATAGCATGGGAAAAGGACGTAAGTGACATATTGATAATAAGTAACAATTCAAGCAACGAAGTAATTGTTTCAACTTTCAAACCCTATAGAGACGGTGTATGTGGTGACCATACTCCTATGGACTTAAAAACAGATTCAGAACAATTCTTTATGAGAAAATACACCAACTTTTATAAATGTCCAATAAGAATTACTCTTCTCGAGCACAAGCCTTACGTTATATTAAAATTTGAAAATGATACCGTCACCTCAGTTACCGGTATGGAAGGGAATCTTTTAATGCTGTTATTAAATGTTTTAAATTCTACTGCCAACATAGTATCTTGCAGGGACCACGGAGGATTTAGCGGCACCATCAATGGGACAATGGGTTTTAGTGACCTCTACTACAACAGAGCGGACCTAATGGTGCCAGCCCTCATCATGCAAGTCAACAGATACTTATATTCTCAAATTTCCTATGCTCACGACTCAATGCATATCGTTTGGTGCATGCCCACAAGACGAGAAATCTATGAATGGGCTAAAGTAATACTTCCTTTTTTTAATATATTGACACCGTTCATAATTGTCTCATTTCTTATTATGCTTGTGACGATAAACGCTGTTAAAAAATATGCACTTCTGCAAGATAACTCCAAAAACGACGTAGCATTCAGATTGCTTGGAATATTTATGGGACAGGACACCACATACTTGTCACGATACTGGCTTGTTAACAGTCTCTTTGTGTGTTGGATCTGGCTTTGCATGATCATCCGTATCTCTTACCAAGGGAACCTTGTCGACGGCTTACAAAAAACTATACTGGAACCTAGACTGTCAACGTTAGAAGAAGCTGTGGACGTGGTCGACCAAGTCGGTGGTATGCGCGTATTCGTTGATTTCTATAGGAATACGTCACTTGAGAAGAAATACGTGCAATTCTTGGTAAAGAATGTCCCTAGTGAATTGAAAAAAGTTGGAGATGGGAAAAGGAATTTAATTGCTGCTGATAGGACACTAGTTCAATTTTATAGACATAATTTGGAAATTCTCGATGAGCCTGTGATGACTACACCAATATGTATTCATATGCGGCCGCGATGGCCTGCAGCACCAGAAATTTCCCAACTAATTTCTCGTGTGGTGGAAGCAGGCTTGTATACAATGATAATAAGAAAAGAGCATTCGACGTGGATGATTTTATATGGTAACTTAACTGAAACATATGAATTTAAACCTATAAAACTTAAAACATTTCATTCATGTTTTTATGGCCTTATTATAATGTACGTGATGAGCTCGTTAGTTCTTGTTGGGGAAATTTGTTTCAATAGATATAAGAGAAGGGAGAAATACTAA
>HmelIR85a
ATGTTTAAAGTAATTTTAGCTCTAAGCGTTTTTAAACTTTGTTTATGTTTGAACGAATCAAGCCCTCTGTATACAGAAATTTTTACCTACCATAACGAAACGTATTTAAGAGCCGATTTCGCTTTCCAAGTTGTTAATAAAATATTTAACGCATTCGAGCAATGGTTTTTCACGATCACTTTCTGTGAGTTCACTTATTTTGAAAACAGGATCTTAAAATACACTGAGAACTACGGCCATGGATATCCCGTCATGCTCTTGAACGGTTGCCAAGATCCAAACGCTACTGAAGTGAAACCTAAACTGGATACACACGGAAACACAGCGTACCTAGTGACTTCTAAGAGTTTGACGATAGAAAGCAGTGAATATGCGTTGCAAGCATTAATCAGAACTGGAGTTTTCAAGCCAAGGTCGTCAATAATTTTCGTGGTAAATACACCAGTCGAAATTAACAGCTACTTTAACTATGACATGTTTAACCATTTTCAACTATTATGGAGTAGAAGTATAACGAATTCAATAATCATGGTATGGACAGATAAATTGAGAATGTACTTATACAACCCATTTTACAGTAAAATTAAAGATGTAACAGATGTACGTGATATAGCTCATATACTAGCTAAACAACACGAAGATCTGAACGGACATGAGATACGGTTGAGTGTATTTAGAAAAATATTTATTTCCGATGAAACTGGACCAGTTTACTGCAATTCAAAACTAGCATCGACAGTAATTAGTATATTAAATGCTACGTGTAAACCCTTGGCACCGAGAGACGGAAACACAGTAGGAGACATGTTGCCTAACGGCACAGCAACTGGGGTTACAGCGGATTTACTAGATGGTTATACTGACATGGAATTAAATTCCCGAATATTAAAAAACTCGTACTACGGCTATATAGATACAACGTATCCTCTTGTCCAAGATGAACTGTGTTTCCTTATAAAAAAATCGATGAGCCAATCCACTTTCATGACTACCATAAGATTAATTTCAATTGATATGTTATTCGCATTTATTTTTATAGTAATAGCTTTAATTGGAGTGAGCCTTCTAATTCGAAAAGTGGAAACTAGAATATGGGAAATCAAAGACAGACGATCACAATCCGAAACAGTTTTAGACTTAATAAAGTGTTTTATAAGACAGACGGTAGATATAAAGTACCCTGGGCCACTTTTTAGAGCTGTTGCACTACTGATTATGATATATTCTTTAATTGTAGACTGTGCTATTGATGGAATCATAACATCAGCCATAGCATATCCAAGATATAAAGAGGATATAAATACACTAGACGAAATATTAGCTAACAATTTAACTTTAGGAGTACACAACCGCCATATGAGAATATTCAAAAGAAGTATAAACCCAGAACATCTCGACCAAATTATGGAAAGAACCGAAGCTATCAACGACCAGAAGATTAAACAGGTAATAGAAGAAAGACAGTACCAGTACGCAGTATTACTAAAGAAATCTGATGCTCAGTATATAAGTCGCAAGCCGTCTAATATGAGGAATGGGAGACCGCTTTATCACACAGCTGGGGATTGTCCTGTACCCTGTTCCGTGGTTTACGGCCTCCGTTATGGAAGCCCATATTTACCAAGACTTAACTATTTGCTAAATCATCTTAATCAAGGTGGAATTCTTCGTCATTGGAGTGTATCTGATGAATATACGCTTTTACAAACAAAAAATAAAGTGTCCTACTCCGAAAACAATAAGGAAAAGAAACCGTTGAATATGAAAAATGTACGAGAAGTCATAATAGTATGGAGTTTCGGGCTTTTCATAAGTACTACAGTATTTATAATTGAATTAATAACAAATTTTGTTAATAAAATACCTGTTATATAA
>HmelIR87a
ATGCGCTTCAGATGTTTGTTCAAATATTTACTTTTTATAAAATTAGCACTCATAGCGTCTAGCGAGAACCCATTCCTGAAAGACGCCGAGAACGTCGAGCAAATAACGAACAGCGCGGAGTGTGTTTTGAGACTATCTGGTAAATACTTCGTCGAGAAGAAGGCCCTGAGTGGCAGCATCATCATTGTCAGTGTGAATTCTAAAGCGTCTGCAGCTGAAAACTTCCTATTGAGGACTATGCACGGCGGGAAAAATTATAGTATAATGGTAAAAAACGCTTTCAGGCAACACGCGAACGCATCCCATTTTCCTGAAAAGGCGAAAAATTATTTGATGATATTAAAAAAGAAATTTGAACTGTTGAACCATTTGATTCAATTAAGCGGCCTCCCTTCTTGGAACCCTTTAGCAAAAGCCATTATTTATTATCGATTGAAAACGGGTGAGAAGGGCGAGGATGTCTCCAAAGCATTTATAAACGAGTTACGTCATTATAAATTATTAAAAAGCATAGCATTTATATACTCGCCCGTGACAGACGAAGTCACTTCCTACTCCTGGACACCATACGACAGCAAAAATTGCGCGGGAAAATGTAAACACGTTTACGTATTAGATGTTTGCAAAAACAACAATATAAGACAATTAGAGGTTCAAAGGGATATGTTTCCATTAGACTTGAAAGGCTGCCCTTTAATAACTTATGCCATAATATCTGAACCGTACGTGATGCCGCCTGAAAGGAAAGTTGCGAACACAATGTGGAACGACGCTTATGAATTTCAAAAGGGCGGAGAGATAAATCTTGTGAAGATTATAAGTCAATTCACAAACATGAGCCTTATTATTCGTATGTCAGAGAAAGTAGAAAATTGGGGTGAGATCTACCCTAATGGGACCGCGGGTGGAGGTTACGGGTTGTTGATGAACGATTCCGTAGACCTCCTTATAGGTAATATAGAGGTTACTAGAAAAACTCGGAAATTGTTTCATCCGACTATAAGTTATACTCAAGATGAAATGACTTGGTGCGTGCCCAAAGCGAGGCAGGCGGTGACTTGGGATAATTTAATCATTATATTCCAATGGACGACGTGGCTCGCCACCTTCTCTAGCGTCCTGGTAATGGGGTTAATATTCCACTATTTGCATTATCAAGAAAATAGAGACACGAAATGGCCGACGTACTCAATATTAATGACATTGTGCATGCTTCTGGGTTGGGCTGCTAAATTCGACGCGAAATCATCGCAGTTCCGCATACTAATGTTCGGATGGCTTTGTTTCGCTTTGAATATGGGTATTACGTACGAATCGTTCTTGAGAAGCTTTCTAATGCACCCCAGATTTGATAAGCAGATAAGTAGTCAATCCGAGCTCATCGACTCTGGAATTCCTTTGGGTGGCAGGCAGATTTACCGCGCCTATTTCGAGACTAATAACGCTAGCTCGTTTTATTTGTACCGCAAATATAACTCGACAACGTTCGCTGAGGGCATAAGACGGGCGGCTTTGTCTAGAAATTTCGGTGTTGTTGCGTCGAGGAAGCAAGCCGAGTACATGGATCAGGAATTAGGCAAAGGTGCCGGCTTGATTTACTGCTTCCCGGAGAGCGATAACCTGTACAAATACGGTGTTGTATTGTTGTTTAGAAAATGGTTTCCAATGCTGGCGAGGTTCAATAATATTATACGGAGCGTTTCAGAGAATGGCCTGATTGATAAATGGAATGAGGAGTTGTTTATCCACAGGATCAGCTCCGATGGTACGGGAACTATAATGCCGTTAAGTATCCAACATTTGCTTGGGGCTTTCATGTTGATTGGGATTTTGTACGGTGTAAGCGTTGCTGTTTTTTTGTTTGAAATATTTCTAGGTTTTTTTAAGAAAAACAATCGTATACAAGATGTTAATGTTAGAACACCGTCACTTTAG
>HmelIR8a
ATGGATTTACAGCTTTTGTTTCTTTTTTTGTTGATAAATTTGGGCTGTGTGATTTCGGAACTTAGTTTAAGATTCGTTTTTATAACAGAAAATCATGAAACCGAGCTACCGCAAGAAATCAGTCGTGCAATAAAAGCAACGGAACAAATTTCGCCAGGCTTACTTATTAACGAAGATGTCATACAGCTCGACAGAGAAAACGACGAAGAAAGTTTTAGCAAATTATGCGCCTCTTTATCCAAAGGCGTTTCTTCTATAATTGACCTCTCCTGGTCACCATGGGAAAAGATTGAGGAGTTATCGTCTACCGGTCTGGTGATAGTCCGTTCTTTACTAGGGTCACAACAAATGATTCGCGGCTTTGATGAATATTTGGAGTCTAGAAATGCAACAGATGCAGCAATTATATTGGAGAGCGAAAGTGATGTAGACCAAGCACTGTATGAGCTTCTCGGCCGTTCCCACATCCGTATATGGGTTCACGCCGGCTTAACTAGAGACTCGGCTAAGGCGTTAAAGAACATGCGACCGGAACCCAGTTTTTATGTTATAGTCGGCGATAATAACTTTGTTACTTCTACTTATAAGCGGGCAGTAAAAGAAAAATTAGTGAAACGACCGTATCGATGGAACCTCATAATAACTGATTACAAAACTCTAGATCCTTCTATACTTGTGCTACCCGCTGTCGTACTGCAATCTGATAAAGCGGATTGTTGTAAATTACTAGCAACGAAAGAGTGCAGTTGTGCTGCTGATATGCAGAAAAAACAACACATTCTTAATAATCTTATAAAATATATGGCTGAAAGCCTATCGAGAATTGATTCGGACCAAATAGTGAATATCGACTGTGACAACCAACAAGGTCAGATGAATGCAACTAAGGAGAAATTATATCAGATATTCGACGAGGACAGCCTGAGTAATGAGACTTTGTTTTATTGGGATGAAGAAAGGTCCGGAATTTACCACCGATCGCATTTTGTTTTGTCAACTTATAAACCTGAGAGTGGGTTGCAAAGGATAGCATCGTGGTCTGCTGACGATGAATATAAGTTGTTACCAGGCGTTACATTGGAACCATTGAAAAATTTCTTTCGTATTGGCACTTCTGCGGCCGTTCCTTGGACATTGCCAAAGTACGATCCAGAAACTGGTCAACCAATGTTCACAGAGGACGGACATCCAATATATGAAGGATATTGTATCGATCTCATAGATAAAATAGCTGAGGCAATGGATTTTGATTACGAGATAGTGACGCCCAAAACGGGCACATTCGGTAGAAGGCTGCCCAATGGTTCGTGGGATGGTATTATTGGAGATTTGATGACTGGGGAAACAGATATAGCAATAGCAGCATTGACCATGACGGCTGAACGAGAAGAGGTAGTTGATTTTGTTGCCCCATATTTTGAACAAACTGGTATCCTTATAGTAATCAGGAAGCCCATCAGAAAAACATCGCTCTTCAAATTCATGACAGTCCTCAGAACTGAAGTGTGGCTCAGTATAGTGGCCGCGTTGCTCCTCACCGGTTTCATGATCTGGCTGTTGGAGAAATACTCCCCATATTCAGCGAGGAACAATCCTGATGCATATCCTTATCCTTGCAGGGAATTTACCCTCAAAGAAAGTTTTTGGTTCGCGCTAACTTCATTCACACCACAAGGAGGCGGAGAAGCTCCGAAAGCTCTATCTGGAAGAACATTAGTCGCCGCATATTGGCTTTTTGTCGTACTAATGTTAGCTACGTTTACCGCTAACTTGGCTGCTTTTTTGACTGTTGAGAGGATGCAGACACCTGTATCATCATTAGAACAGTTAGCGAGACAGTCTCGTATCAACTACACGGTGGTAGAGAGTTCGACGATTCACCAATATTTTATAAATATGAAGTTTGCTGAAGACACCCTGTACAGGGTGTGGAAAGAAATAACTCTGAACGCTACATCAGACCAGTCACAGTACAGAGTGTGGGACTATCCGATTCGCGAGCAGTATGGGCATATCTTGCTAGCTATTAATGCTTCAGGTCCTGTACCAGATGCCAAAATTGGTTTCCAACAAGTTAACGAACATCCTGAAGCCGACTTTGCTTTTATACACGATTCTGCCGAAATCAAATACGAAATAACTCGCAACTGCAACTTGACGGAAGTCGGGGAAGTGTTCGCAGAGCAGCCCTACGCTATCGCGGTGCAACAAGGCTCTAGGTTACAGGAGGACTTGTCTAGAACATTGCTAGATCTCCAGAAGGAACGGTTCCTGGAGCAGATCACTTCTAAATATTGGAATGAGTCAGCCCGACAAGCTTGTCCCGACGCAGATGAATCGGAAGGCATTACTTTGGAGAGCTTGGGCGGTGTATTCATAGCCACGTTATTCGGACTAGGATTAGCAATGATAACTTTGGCGTGGGAAGTGTTCTACTATAAGCGTAAAGAAAAAAATAAAGTGACAACTATAGACGCGACTTTAGAAAAAAAAGAGGCTTTCATAGAAAAAATACCTAAAAAATTTGAAGGAATCGTAAAATTGAAAAAGAGGAACAAGAAAAGTGGTAACATAGTTAAAAATGTAACCATTGGAGATCATTTTAAGCCGGCTGACAAAGGAATTTCATATATTAGTGTTTATCCTAAAAACAGTGATTATAGACCATGA
>HmelIR93a
ATGAAGCTATGGATGGTAGCGTGTGTTATTTGGTCTTCACTTCAATATGGTCAGGCAGAGGATTTTCCATCTCTCATCACTGCGAATGCTTCAATAGCTGTAGTATTAGATCGACAATTTCTAGGGGACGAGTATCAAACCACGCTGGATGAAATAAAGGATTATATCAAAGAACTAGCGCGAGTTGAGCTCAAGCACGGTGGAGTCAATGTGCATTATTTTTCTTGGACAGCTATCAGTTTAAAGAAGGGTTACTTAGCAGTATTCAGTGTAGCTTCATGTGAAGGTACCTGGTCGTTATTTCAAAAAACGGAAGAAGAACAGCTCTTATTGTTCGCATTGACCGAAGTCGACTGTCCCCGACTACCAACGGATTCAGCTATAACGGTTACATACGCTGCTGTAGGACAGGAGTTACCGCAACTGTTCCTAGATTTAAGAACTCAAAAAGGAATGAATTGGAAATCAGCTATAATACTACATGATGATACGTTAAACCGAGACATGATATCTCGCGTGGTCGAATCACTGACCACCCAGATAGACGACGACGACGTGCCGTCGATATCTGTCACAGTGTTTAAAATGAAACACGAAGTCAACGAATACTTGAGAAGAAAGGAGGTTAACCGAGTGTTGTCGAAATTACCTGTTAAATATATAGGAGAGAAATTCATAGCAATAGTAACAACAGCTGTGATGGCCACGATAGCGGAGGCGGCGCGGGAACTTCTAATGTCGCACACACAGGCACAATGGTTGTATGTCATATCTGACACGAGTGGACGAGGAAACTTTTCCAATTTAATCAACGATTTGTACGAAGGAGAGAATGTTGCTTATATTTATAATGTTACGGAGAATGACGAAGGATGCAAGGTTTGTCTTATATGCTACGCTAAGGAAATGATGAGTGCATTCATATCAGAACTGGACTCGGCTGTGCAAGAGGAGTTCGATGTGGCGGCGCAAGTGTCAGACGAGGAGTGGGAAGCGATACGACCCACTAAGCTACAACGACGTGATACGTTATTGAAACATATGCAGCAATACATAATGGTAAAAAGTGAATGCGGCAACTGTAGTTGGTGGCGGGCGCTCGCCGCCGACACCTGGGGGGCCACTTACAGGGAAAAAACATATGAAACTAAACGTAACGTGACGTCCATCGTTATTGAACATGTTGAATTATTGAATGTCGGTATTTGGCGTCCAATCGACGGCATAAAATTTGAAGACGTTCTGTTTCCTCATATAGTACATGGGTTCCGTGGTAAAGAGCTGCCCATTATCACCTATCACAATCCTCCATGGACATATTTACAATCAAACGAGTCTGGATCTATTGTTAGTTACCGTGGTCTACTTTTCGATATTGTAGAACAACTGGCTAAGAATAAAAATTTTACCATTCGAATAGTTTTACCCGGAAATATAAAACAAAATCATACTAACGACACTGCGACGGATATGTCTCACAGCGTAAGCTCCATGTTGACTCTATCAGCGATTGCGAAGGGGCGTGCGGCGCTCGCGGCCGCTGCGTTCACTGTTTTATCTGATCATAACCCAGGTATAAACTACACAATACCGATTAGTACTCAAACTTATTCGTTCATGATTGCTCGTCCAAGAGAGTTGAGTAGAGCGCTACTATTTCTGCTGCCTTTCACTACAGACACATGGCTCTGCTTAGGTTTTGCTGTCATTTTGATGGGCCCCACGCTTTATATAATTCATAGACTGAGCCCATATTACGACGCTATGGAAATAACACGAGAAGGTGGTTTGTCCACTATTCACAACTGTTTATGGTATATCTATGGAGCTTTGTTACAGCAAGGAGGCATGTACCTTCCTCGAGCGGACAGTGGGCGTCTCGTGGTCGGTACTTGGTGGATAGTCGTTTTAGTGGTGGTCACCACTTATTCAGGGAATTTGGTCGCTTTTTTGACTTTTCCTAAACTTGAAATACCAGTCACTACCATATCTGAGCTTTTGGAAAGTAAAACGTATACTTGGTCTATTAGTAAAGGATCATTTTTGGAGATGCAATTGAAGAGTTCTGACGAGCCAAAGTATAAAGCACTAGTGAAAGGGGCGGAAGTGACTGGCGGCATTAACGTTGTTGAAGGCAGCCTCGTTTCCGGCTCGGAGATATTAAACCGGGTCCGCAATCAACGCCACGCGCTGATCGACTGGAGGTTGCGTCTAAGTTATCTCATGAGAGCTGAGACCGTCAAAACTGACACCTGCGATTTTGCATTGAGTGCCGAAGAATTTATGGATGAGCAAATAGCAATGATAGTTCCTGCCGGAAGTCCGTATCTTCCTGTGATAAATAAAGAATTAAATCGTATGCATAAAGCGGGGCTCATCACCAAGTGGTTGAGCGCTTATTTGCCAAAGCGTGACCGCTGTTGGAAGACCTCCACTGTGGAGGAAGTCAACAACCACACTGTAAATCTTAGCGATATGCAGGGCTCATTCTTCGTGTTATTTCTTGGTGTTTTTTCAGCAACAACAGTTTTATTATTAGAATGGATTTTCAAACGCCGCCAGAAGAAGGTTGACCAGATTATTATAAAGCCTTATACAGATTAA
