# Supplementary material for: Genome-wide analysis of ionotropic receptors provides insight into their evolution in Heliconius butterflies
Source: BMC Genomics. 2016 Mar 22;17:254. doi: 10.1186/s12864-016-2572-y (PMC4804616; doi:10.1186/s12864-016-2572-y)
Supplement: Additional file 3: — Fasta file for all manually curated IRs in the 11 Heliconius species utilized in this study. (TXT 610 kb) [file 12864_2016_2572_MOESM3_ESM.txt]

>HclysonymusIR7d1
ATGAATAGTAGTGCTTCGGAAAAACTTTTGTATACAGATATACCTGTTTTAGAAAATATGGGAAAAGCTGCTGCAAAAATTGCGTTCTACAATTTTGATTGGCGATATGTGGCTCTTGTTGTTCACAATGCTTTGAATATTATTTCACTAGAAATATTTCTTAAAAATTATAATAAATCTGTTGTATTAAAATTTGGAAAATTTATTCCACAAAGACGTGCCACACGGATACCACAGTTCGTTATTTTCGGCAAGGACTCGAACGATATAATTGACATAATTTTGTGGCTTGATAAATCACAATATGATAATTCTGCAAAATATATTATAATTTGTGCATCATATGAATATGATGATAAGTGTGATGAAAATCACATTTTTGCTACATTATCAAGTGTCTTTATAATAAATGTAATTTACATTAGATCGAAGGGCGACACTGACTATGAAGTGTTTACATATGATATTGTAGTCCCAGAAAAATGTGTAAATAATTTACCTTATAAGCTGGATGTTAGCAGCAATTGCACGAATGATGACTGCTTAATAAATCTATACCCGAGACAATTGAAAAATTTATATAAATGTCCTCTTATTGTATCAACTTTTCACCAGCCACCCTTTATGATTTTAAATAATGAAACTTCTGAGCCTTCTGGAGGTGATGGAGAAATATTAAAAATTTTAAGCAGTGCACTGAATGCTACTTTGAAAATTAAAATTCCTGCTGAAGGAAATGTGTGGGGTCGATATCACGACGGTAACTGGACTGGTTCTCTGGGTGACGTGTACAACAACCATGCTCATATGTCAGTATGCTCACTGCCTGTCTCTGCCCGAAAATCTTCCAATTTTACTATATCATTCATATACAATTCTATGGACATTGTATGGACTGCTGCACTTCCCCCGCAAAAGCCCTCTTGGGAAAAGCTTCTAAGTCCTCTAGACACTAGTATAAGAGTGGGGTTATTTCTAATTTTTGTTTGCATTGCTATAATAAACGTTATGACAAGATTAGATATTTGGAGACGGATTCGAATGGTCCTTAAAATTGGGCCTATAAGATCAAGTTTATTATTTTACTCATGGGCGCTGTTTCTGGGGACATCAATATTAAAAATGCCGAAAAACAGATCTCTTCTTATGTTAGTTTATAGCTGGATTTGGTACTGTTTTGTTATTCGGAGTGCTTATCAAGCCGCTTTGATGAATTCGTTAAAAACTAAAATATATGAAGAATATTACCCATCTTTAGACAGTGTTTTAAAAGGTCGTCATCCCTACGGTGGTTTGTCTACACTGCGTCAATATTACTCCGACGACCCATTAATTTATGAAAATTGGAAAGTCTTGGATTTCAACGAGTCTTATAACATTTTGGATCAGATTTCTGAAGGTACATCGGATTTTGTATTAGCGTATAATAAGGAAAATGTAATAGAATATTTGATGGAGAGTAATGGTAATAAGCGTTTGCAAATTATACCTCAAAAGATTATTAGTAGTCCTATAGCAATATACTTTAAGAAACATTCGGCTTTGGCAAGTTCAGTCAATCGTATTTTAAGTTTCGCCGTTGAATCCGGTTTTTCTCAAATAGTACACAGAAATTATTTAACACATAAGAAATATATTTTTCAATTGACTAGTAATAAAGTATATAATCCACTTACTTTAGATAATTTTAAATCGTGTATGCTTTTAATGATTGCTGGGTGGTTCTTAGGCCTTATATTTTTTGTAGTTGAAACATATTGTGGACAGTTGGAAGAGGATGAATAA
>HclysonymusIR7d2
ATGGTGGCTAATAGATATATAGAAAGTAATGTTCAATTTAATGATTGTGTACATATTGAAATGTTAGCAAAGAGTGCAGCGAGGATTGCCCATCATAACTTTAGATGGCAATATATTACCCTGGTTCTATTAAATACTACTGTTTTCTGTGGAGTCAATGCATTCTTAGAAAGTTACAATAAAACAGCAGTTATAGCCACTAAAAAGCTGAAACCAGATGTTCATAAGATTACAAAACAATTTGTGCTTTTCGGTAATGATCTGGGAAGCATACTAAATTTACTTGCATGGATAAATCTTCATAAGTTTGATAATACAGGTAGGTTTTTAATTATATGCCAATCGATGGTCGACGAAGATTGTGATGAGTTAAAGGCTGTTGAAATGTTTTGGAATCATAAAATAGTAAATATAATTTTTATTAACAATATGTCAAATTATGGTGCTAAAGGTTATACCTATGACTATGGAAGGAATTGCCAAAATGGCCCTGCCACTGAAGTTAAAGATTGGAATAATTGTATTAAAGTGGGTGAAAAGTATTGTAAAAATAAATATCCAGTCAAATTACGAAATTTACACGGTTGCCCTATTATAGTGTCTACGTTCATGCAGAAACCTTACATGAATTTTAGTACTGGTACTCCAACAGGGGCTGATGGTGATTTGTTAAGTATTATAATCAAAGCATTAAATGCAAGCCTTACGATAAGAACACCTTTGAGAGGTGATGGTTGGGGAAATCTCAATGAAAACGACACGTGGGTTGGTTCTCTCGGTGACTTATTCTATGATTTGGCAAATTTCTCAATGACATCAGCAAGTATAACTCAAACTAGACATAGAGATTTTCAAACATCTAATTTTTATTATTCTGTAAATTTAGGTTGGGTAACGCATCCTCCAGAAAAAGAAAAGTCATCGTATAAACTTTTAAGACCTTTTAAAGCCGACACAAGAATTGCGATAATTATTTCCTTTGTAATCGTTCTTTGCATTGTATTATTTCTTAAAACTAAATTTTGCACGATTATTTTCAAGCAATTTAGTTCTGGACGTGATCCAGAGAATGTTCTTTTTTTATCGTGGGAAATGTGTATGGGACAACCAATATTAACTTTACCTTCTAAAATGGCTTTGTCGTATTTAGTATTAATATGGATTTGGTACTGTTTCCTAATGAGAACTTTTTATCAAGTTCATCTAATAAATTCTTTGAAAAATGATATCTACTTAAATGATTTTTCGAGTATAAACGATGCAATCGAAGCGAATTATCCATTCGGTGGAGGTGCAGCTTTAAAAGATTATTATATGGATCAACATATAGTCTATAACAACTGGAAGCATAAAGATAGCTCAGAATATGAATCAATAATGCTCAATTTAACTCAAGGTATGAGATTTGTTTTAGCTATGAATTTAGCAACTGCAAAAGATTTTCTTAAAGAACCTGGCAGAAACTTGCATATTTTACCAGAAGTAATTTTAAGTTGTCCATCAACTATTTTCTTCAAAAAGTTTTCTCCATTGGCTAATCCAATAAACAAAATATTAGAGCGTTTGATTGAATTTGGTTGGCCTAATATGTTTTTCAAAAATAGTACAACGAGACATAAAATTCAAAAAGCTGAAGACGAAGACAAACCTATTACTTTAAGTAATTTTGCAGGGTGCTATTTAATATTAATATGTGGTTGGTTGTCATCTCTAATTTTGTTTTTCCTTGAAATTAATTTCATGAAAAGGGAAGCCCAACCGATTATTGCCTATAGAAATTAA
>HclysonymusIR7d4
ATGGCTATTTTTGTAATTTTTATCCATTCTCTTTTCATAacttctggaactgcaaatttaaaaattaaaaatgagcataatccacgaaacgagcatttaattgatagtgctattgaaatcgctaataNNNNNNNNNNNNNNNNNNNNNNNNNNNNNNNNNNNNNNNNNNNNNNNNNNNNNNNNNNNNNcacCAAGTTTATTCAGTCATATGGAGGCCTTATTATCTTAGATCATACAATTGGAGGGCCGCCTAAACAAGTAGTCATTATAATTGAATCatattattccctaataagaactcttggaagattgaaacccgatttaaaaggaaagacgttgcttcatagcggagcccatttcttgatcgttgttctcgctactccacacagacttcagcgtataaatagtattttatggaactattatgccactgatgttgtaatagttgttatgaataaaaataatgaaattgttctttacacgtactatccatataaagatcatttggattgtcaaaatatagaaccgactttcattggcttttgggatgatggagctgttcttgaaaatgatttatttccagataaaatgagtgacatgaaaggctgtcctctttatatatcaacaaacaaagtgtaccatcctgctacagaacagaaaattcctctggaaataattaaaagggcaatcatcagatatctcagagatgtcatgaattttacaccaataatttcaagtagggattatttgagcattgattcggatggtgcaaaaaattggtcggagacgttagacgacattttaactggagctgcaaatatatcgacgtgcagtatatctccaggcatggatagagttggtattttagactattctataccatacttcagaataagtatagcttggctcggtcctcctttacttcccggcccaatatggtggcgattgctgtcgcccttaaatggatatttgtggttagccattttgctagttgtaattattgttaaatctattccgNNNNNNNNNNNNNNNNgacaagttaaacagttttgtttgcaatattttaaaaattcaaataaattacatggcgttgtcatacgaatatgggctgtgatgatgggtcaatccattaaggtaaaaccgagacgtttcagagatttctacattttaagtctttggatatggttcacattcgtagttcgaagcgcgtatcagagtgttctcattggagccctgaaatccgatatcgtggttgacagatttgtcgatttaaaacaagcagttgataatggatattcatttggaggtagagcgggggtattgccacactttgaacatgatccgtttatccgtgacggatatgaagtaatacaagaagaaggattcgaaagggcttttcaagaagtgttagagggcaagaaaatgtttatatttgctatatccctcgaatatgtttgggcttactgtatgtcgcaagggatacatgagaatgaatgtggtcacattcttcctgattctattatgacagttcctttagtaatatggatgcctaaaaactctccttttaagagactgttgtctgtttggcttatacgtttcttggaaagtggcttattagaaaaagatacaataaaaaagtctagtactgtgtctgtattaaaatcaactgaNcctagtgcactcgaaattgaacaatttctaNNNNNNNNNNNNNNNNNNNNNNNNNNNNNNNNNNNNNNNNNTGTTGTATTTATTCTTGAAATAATATTATTCAAATTGAAGCAATCTTCCATAGTTCAGAAAAGTAGTATTTTTTTAAAACATATTTCAAAATAG
>HclysonymousIR7d3
ATGCGCATCTTAGTGTCCATTTTATTTATTTATAAGTTTATAAATATCTTAGAATGCACTGTTACAATTAACAAAGCAGTATCGGTCGCGAACAAAGTGTTTACTTATCACTATAAAACCGCCGTTGTATGGTGGACCTGTGACGTCAGCGATGTAAATAAATTTCTCTATCAGTTCAAGGGTACAGTACTTACTGTTTCAATAGATAATCACGCAAATTTTAATGATATTCATTTTCATAAAAAAATTACATACACACAAACAATCTTTTTTGCTAAGAATCCATACGAATTTGATTATTTCCTTGAAAAAATAAACAATGTTAGAATAATTCCTATAAATGTTATTCTAGTTCTTAACAATGAAAACGACACAAATCTAACAATGTATACTAAAATAGCGTGGGAAAAGGACGTGAGTGATATATTGATAGTAAGTAACAATTCAAGCAACAAAGTAGTTGTTTCAAGTTACAAACCCTATGGAGACGGTGTTTGCGGTGACTATACTCCAATGCACTTGAACACGGAATCAAAACAATTTTTTATGAGAAAATATACCAACTTTTATAAATGTCCAATAAGAGTTACTCTTCTTGAGTACAAGCCTTACGTTTCATTACAATTTGAAAACGATACCGTCACTTCAGTTACCGGCTTGGAAGGCAATCTTTTGATGTTGCTATTAATTGTTTTAAATTCCACTGCCGACATAGTGTCCTGCCGGGACCACGGCGGTTTCAGCGGCACCATCAACGGGACGATGGGGTTCAGTGACCTCTACCACAACAGAGCGGACTTAATGGTGCCCGCCCTCATCATGCTTGTTAACAGATACTTATATTCTCAAATTTCTTATGCTCATGACTCAATGAATATCGTTTGGTGCATGCCCACGAGACGGGAAATCTATGAGTGGGCCAAAGTAATACTTCCTTTTTTTAATATATTAACACCGTTTATAATTGCGTCATTTCTTATTATGCATGCTACGATAAGAATCGTTAAAAAATATGCTCTTCTGCAGGATAACTCCAAAAACGACGTAGCATTCAGGTTGCTTGGAATATTTATGGGACAGGACACAACATATATGTCACGATATTGGCTTGTCAATAGTCTATTTGTGTGTTGGATATGGCTTTGCATGATTATCCGTATTTCTTACCAAGGGAACCTCGTCGACGGCTTACAAAAAACTATACTAGAACCTAGACTGTCAACTTTAAATGAAGCTGTGGACGCGGTCGACCAAGTCGGTGGTATGCGCGTATTCGTTGATTTTTATAGAAATACGACACTTGAGAAGAAGTACGTGCAGTTCTTGGTAAAGGATGTCCCTAATGAATTGCAAAAGGTTGGAGATGGAGAAAGGAATTTAATTGCTGCTGATAAGATACTGGTTGAATTTTATAGATATAAATTAGAAATTCTCGATGAGCCTGTGATGACTACACCGATATGTATTCATATGCGGCCACGATGGCCTGCAGCACCAGAAATTTCTCAACTGATTGCCCGTGTAGTGGAAGCAGGCTTGTATACAAAAATAATGAGAAACGATTATTCGACATGGATGATTTTATACGGAAACTTAACTGAAACATATGAATTTAAGCCCATAAAATTTAAAACATTTCATTCATGTTTTTATGGCCTTATTATAATGTATGTGATAAGCTCGTTAATGTTTGTTGGGGAAATTTGTTGGAATAGATATAAGAAAAGGGAGAAATATTAA
>HclysonymusIR8a
ATGGATTTGCAGCTTTTGTTTCTCTTTTTGTTAATAAATTTCGGCTGTGTGGTTTCGGAACTTAGTTTGAGATTCGtttttataacagaaaatcatgaaatcgagctaccgcaagaaatcagtcgtgcaataaaagaaacggaacaaaattcgccaggtttacttattagcgaagatatcatacaactagacagagaaaaagacgaagaaagttctagcaaattatgcgcctctttatccaaaggcgtttcttctataattgacctatcctggtcaccatgggaaaagattgaggagttatcttcgtctaccgggttggtggtagtccgttctttactggggtcacaacaaatggttcgtggctttgatgaatatttagagtccagaaatgcaacagatgcagcaattatattggagagcgaaagtgatgtagaccaagctctgtatgagcttctcggccgttcccacatccgcatttgggttcacgccggtctaactagagactcggctaaggcgttaaagagtatgcgaccggaacccagtttttatgttatagtcggcgataataactttgtttcttctacttataagcgggcagtaaaagaaaaattggtgaaacgaccatatcgatggaacctcttaataactgattacaatgctctagatccgtctatacttgtgctacccactgtcgtactgcaatctgatgaagcggattgttgtaaattattagaaatgaaagaatgcagttgtgctacggatatgcagaaaaaacaacacattcttaacaatctcataaaatatatggctgacaccctatcgagaattgattcggaccaaatagtgaatatagactgtgacaaccaacaaggtcagatgaatgcaactaaggataaattatatcagatattcgacgaggatagcctaagtaatgagactttgttttattgggatgaagaaaggtttggaattttccatcgatcgcattttgttctgtcaacttataaacctgagagtggtctgcaaaggatagcgtcgtggtctgcggacgaagaatataagttgtttccaggcgttatattggagccattgaaaaatttctttcgtattggcacttctgcggccgttccatggacattaccaaagtacgatccagaaactggtcaaccaatgttcacagaggacggaaacccaatatatgaaggatattgtattgatctcatagataaaatagctgaggcaatggattttgattacgagatagtaacgccaaaaacgggatcattcgggaaaaggctgcccaatgggtcgtgggatggtattattggagatttgatgactggggaaacagatatagcaatagcagcattgaccatgacggctgaacgagaagaggtagttgattttgttgccccatattttgaacaaactggtattcttatagtaatcaggaagcccatcagaaaaacatcgcttttcaaattcatgacggtcctcagaactgaagtgtggctcagtatagtggccgcgttgctcctcaccggtttcatgatctggctgttggagaaatactctccatattctgcgaggaacaatcctgatgcatatccttatccttgcagggaattcaccctcaaagaaagtttttggttcgcgcttacttcattcacaccgcaaggaggcggggaagccccgaaagctctatctggaagaactttagtagccgcatattggctattcgtcgtactaatgttagctacgtttaccgcaaacttggctgcttttttgactgttgagaggatgcagacacctgtatcatcattagaacagttagctagacagtctcgtatcaactacactgtggtagagagttcgacgattcaccaatattttataaatatgaagtttgctgaagatactctgtacagggtgtggaaagaaataactctgaacgctacatcagaccagtctcagtatagagtttgggattatccgattcgcgagcaatatgggcatatcttgctagctattaatgcttcaggtcctgtgccagatgccaaaactggtttccaacaagtcaacgaacaccctgaagccgattttgcttttatacacgattctgccgaaatcaaatacgaaataactcgcaactgcaacttgacggaagtcggggaagtcttcgcagaacagccctacgctatcgctgtgcaacaaggctctcggttacaggaggacttgtctagaacattgctggatctccagaaggaacggttcttggagcagatggcttccaaatattggaacgagtcagcccgacaagcttgtcccgacgcagatgaatcagaaggcataactttggagagcttgggcggtgtattcatagccacgttattcgggctaggcttagcaatgataactttggcttgggaagtgttctactataagcgtaaagaaaaaaataaagtgacaaccatagacgcgactttagaaaaaaaagaggctttcatagagaaaatacctaaaaaatttgaaggaattgtaaaattgaaaaagaggaacaagaagagtggtaacatagttaaaaacgtaactatcggagatcattttaagccggctgacaaaggaatttcatatattagtgtttatcctaaaaatagtgactatagaccataa
>HclysonymusIR21a
atgaaatttataatactaactttatttattttaaatttgaaatgtgttttaatttctagtaataaaaattatattactaagtttggtttgaataatttaggggaaaaatcaattttgcgttatcatcaactattttctaagacttatagaagatccagaaatgttcttaagtatattaaagaaacgaaaattaaaaaaagaaggttttttgttgatagttctataaaaactataacaaccaaaagaaatgctgatccagtttttcacggacatcctaagacaagagaggaaaagtggcacgaaatgtttttaggtcaagctaagactttcgatcagaacccttctcttattcagttgatacacaatataacattgacctatctaaatgattgtactccagtgattctttatgatgaccgaatcaaagtacgtgaaggatatcttttcaaagatttatttaaaagtttcccagtgtcgtttatacacggctatattgatgatagagacatgataaaagagccaaggcttcttcagccgaaatatgaatgctttcacttcattgtttttctaagtgatgtcaaaagcagcgctaaagtcctgggtaaacaatctaagagtaaagtattagtagtcgctagatcttcgcaatgggctgttcaagaatttttagcagggcctttatccagatattttatcaatttagtagtgattggacagagttttaaggatgatgatagctcggaagctgcatacatcttgtacacgcatattttatacactgacggtttaggtgctagtaggccaaaagtactatgttcttggagccatggaaagttttcccgacatgtcaatctattcccaacaaaaatggcgaaaggttatgccggtcacagatttgttgtagctgccgccaatcagccaccatttacttttaggagaattcatacagatgccgatggtggaaatcctaaagtcatctgggatggacttgaaattagaattctacatttattagcggaaagaaacaatttttccgtagaaattattgagcctcagaatagcggagaattagggccaggcgatgcagtcacaaatgaagtagccaagtctagagcagacataggagtggcgggaatgtacgtaacgagtgaaaggactagtaatatagacatgagtttttctcactcccaagattgtgcggtatttattacgttgacatctacggcattaccccgataccgcgcaattctaggtccatttaactggcacgtatgggtagcattaacatttacctatttaataggaatttttccattagctttctcagacaaacacactttacgccatttgattaatgataaaggagaaatcgaaaacatgttttggtacgtctttgggacattcactaattgtttcacttttgttggaaaaaagtcttggagcaaaacaaccaagattactacacgacttttaattggttggtattgggtatttaccatcatcattacaagttgttatacaggatcaattatagcatttgtaactttacctatttttcctgagacagtggacactatagaacaactattgtcaggcttctatcgtgttggtactttggaccgtggaggctgggaaagatggtttttcaattcttcagactcgttaacaaacaaactgtttaaaaagatagaatttgtaccagatgttacagctggtatacgtaatacgacgaaggcatttttctttccatacgcgtttttaggatctcaagcagaattggaatatattgttcaatcgaatttctctatgtctgaatcaaagcgctcggtgctgcatatatccaataaatgctttgtgccgtttggagttagtattggatttccaaataattccctatatggtgcaaaattaagcaatgatattagaagaatggtacaggcaggaattttagataaattaaatgatgaggtgcgctgggaaatgcagcgatcgagctctggaaaacttttatcggttggaaacagtgatttattgaagatagcttcgatagaagaaaaaggacttacgttagaagacactcaaggcatgttcttattactcggagctggttttcttttggctgctgtagctcttctttccgaatggatgggtggtttctcaagatgtcccatagttggtagaaaaattaaatctagtaaaacatccgccaaaatattaatcaatacacctcaggattctgtggatgatatacattttaatagtggatcgcagaatcatttacatttgttatcgagatcgccaagtaatgagtctcaagatacggttgaaggccatataatagacgttacacaggaaaacataaccgtacataataattttgatgagcacgaatggggttcaaggcgttctagttcagtcaatttggatggagaggttcaggtgattttccaaaaaaacctatcaaatggcataaaagatttggtgaatgataagacagattacactgcaaaaaatgtctttggagaacatctataa
>HclysonymusIR25a
atggctaacacgtttcaaattaagtttgtatttgcgatttatagtttgtatttaattccaataaccgttacacagactacacaaaatattaatgttttgcttgtaaacgaagaaaataatgctctcgctgagaaatcgtttgaagtagccaaagaatatgtccgacggaacccaagcttaggtcttgctgtggaccccgtcgtcgtggtcggcaaccgtactgacgctaaagcgttcttagaaaacgtttgcagaaaatacaatgacatgctgtctgcgaagaagaccccgcacgtagttttagatttcacgatgacaggcgtcgggtcggaaactgtaaagtcgtttaccgcggctctggctttgccgactatttctggatcattcggccaagccggcgacttgcggcaatggcggtcgctgaacgtaaaccaaactaaattcctgttacaagtgatgccccccgcagatatccttcctgaatcgattagagcgatcgtcacgaagcaggatatcaccaacgccgcaattatattcgacgaatacttcgtcatggatcataaatataaatcgctcctgcagaacattccgacgcggcacgtcataacacccgtgaaaagtttcaataaagacgaaataaaagcgcaacttcgaagtctaagggagctggatatagtcaatttctttgtggtgggaagtttgagaacaataaagaatgttctagacgcggcgaacgacaatcagtatttcggcaggaaaaccgcgtggttcgcattgtcactagacaaaggggacattagctgcggctgcaaagacgccaccattgtgtacatgaggccgacgccagacgccaagagccgggaccgtttggggaaaattaaaacgacgtacagtatgaacggggagcctgaaataacgtctgcgttttacttcgatctttcgctgcggacgtttttggcgatcaaatcgctgctggactctggcaaatggccaaatgacatgaaatatatcaattgcgatgattacgacggtaagaatactcctgacagggccttggatctcaaatcagcttttcaagaggtaaaggaaacgccggcttacgcgccattctttatacctgaagatgacccgatcaatgggcgcagttacatggaatttaatactgatttgaatgctgtcaccataaaagatggagcttcaattggtagcaaatctctaggctcttggaaagccggtctctccaaccctctgttgctaactgatcccgacaacatgagcgactattcagcccaactcgtttacagaattgtgacagtcgagcaacaaccgttcattatacgcgatgacgaagcaccgaaaggttttaaaggctactgcatagatttaatagaagaaatacgtcaaattgttaaatttgattacgaaataagcctatctccggacggtaactttggtactatggacgagaacgggaattggaacggagtaatcaaggagttgatcgaaaaacgcgcagacatcggcctcacttcattgtcggtgatggctgaaagggaaaacgtcgttgatttcacagtgccctactacgacttggtcggcattacgattttgatgaaattaccgaggacgccaacgtcgctgttcaagttcctgacggtgttggaaaatgatgtctggctgtctatattagctgcttatttctttacaagttttctcatgtgggtattcgacaaatggagtccatacagctatcaaaataaccgggacaagtacaaagatgacgaagaaaaacgcgagtttacattaaaggagtgtttatggttttgtatgacgtcactgacgcctcaaggtggcggggaagccccgaaaaatctctctggtcgccttctagctgctacatggtggctttttgggttcataataatcgcgtcgtacacggccaacctggccgccttcctcacggtgtcgcgcctcgacacgcccgtggagtcgctggacgacctgtccaagcagtacaagatccagtacgcgccgctcaacggctcctccgccatgacctacttcgagcggatggccaacatcgaagtcaggttttacgagatatggaaggaaatgagtctcaacgacagcttgagcgacgtggagcgcgccaagctggccgtgtgggactaccccgtgagcgacaagtacagcaagatgtggcaggccatgaaggaggcggggctccccaactccatcgacgaggccatccaccgcgtgagggcgtccaagagctccagtgagggcttcgcctggctcggggacgccaccgacgtgcgctaccacgtgctcaccagctgcgacctgcagatggtgggcgacgagttctccaggaaaccgtacgccatcgcggtgcagcaaggctctccgctgaaagatcagtttaataatgctatactgcagctcctaaacaaacgaaagctagaaaagctgaaagagaactggtggaacaataatcccaaggcaataaaatgtgagaagcaagacgatcaatctgacggcatttccatacaaaatatagggggagtgtttatagtcatctttatggggattggcctcgcgtgcgtcactttgggtgttgagtactggtggtacaagtggaggaaaaggcctactattggcgaaatcacacaggtgatgtatggaaatatatag
>HclysonymusIR31a
ATGTTACCATCTAGGGTTATTACTGATTTATTTCGTTACCAAGCCATTAGCAGTGTAATTGTTTTAACCTGTTGGCCTAATTTTGatcgtgttcaattcattagggaaattaacaaacatgacatacttgtaacgttttcctgtgatccggccattcttgatgtaattgatccgtacaagctgcaaggagttttgtatataccatcaccgaaaatcttggaacataaaattaaacataaatatttctcaaattggtacaaatggacagtattaagcaataccataccacattttatacagaacgcccgatacgatgctgatattttactattgaaacctttatcaagagataacaacagtagtttcataacagaagacattttcatttacgatgtctatacacacccaagagatgacgctagtgtctctctctgggcccattggaacttacacgcgggtgtccaagtattatttaataaagaacgaattcataggcggcgtaatttagcaaaatatcctttgaaaattgcagcgccgctgggttcgtattcaaatgattcataccatggtggtttcttggagtatctaatggacatgtctattcgtgaacgagattctggagtgcgcgttggatacagttcgtcgagccttataattgaaatgcttaatgctactgaaatactattacccactttactttggagcaccgaaatcaacaacagcagcatgatattggagctaaagtatggaagctcagagctgagtggtggagtgctacgactgttgaaagaaagatttgaaaaattagattacatcatgcctatatggccatttcatgtcggcttcacatatctggctgagcgcgaaagcagtagcaatatgttcctagaaccattcacagtgaacgtatggtggtgttgcctgattctcttcttaatcttggcggcagctcagaaagtaaccgccaaaagtgaagaggagaaagaaggagcgtacattgctacacttgctaccttcatgcaacaagatgctagtgcggtgccaaaaggtatatcaggcagatggaacttcttagtgctgtccatatcagccatgctcatccatgcttattacacttcagctattgtgtcggctcttatgagcacaggtagaagcggcccagactccctcaggtctttgggagactcgaaatattctatagcctcagaagactatgattatatgagatatttaatgtttgatgtaaagacaaatcgtgacgacttggagtacctgaagaaaaggaaactaacaccaaaattttaccaagacgttcacactggagtgaagctaatacaaacagggagcacggcatatcatacagagtataatcagctctatccacatttgaaaagttttaccgatgaccaattgtgcaagttgcagtacgtagatactgttccagaggtgttatcctggataacgacaaccaagcgtggacagtggacaaacactttcaaagtggctggcgcttggcttcaagaaacaggattagcacgtcgtttggtcagccgggttaggatcaaaccaccgccttgccgagctgccctcttagcggagagggtcaatatagatgatatagcgccagtactgatatgtacgtttgctggagttgctatatctttgattctgttaggcatagagatacttgttagtaagtttaaaggaaaatgctttaaaaaatcaatcaatggttcaattgaagtgttcgatgttgatgattga
>HclysonymusIR1
ATGTGGCGAACTGCAGTACTTGTAGCGTATCTAACTTTAAAACCTGGAGCACCTCACGGCGCTGGCAGCGCAGCCGTGGATTATTTTGTGCAAAAGGGAGCACCCTACCTTTGCTACATGACATttgaaaacaagaagttagtacacgacttcatggacaaaggcatcagggtttcgttgcagctaattgataaaagttgcgatctcgaaaggaacttgctacaatggaatgtacctgttggagtacttttggatgctggatgtgaaaataccgaaaatattttaaatacggcatctcgaggtattctttttgacgccatgcatatgtggcttattatggagacagcggaacacgagagcggttatactttgaacgtgttacaacgaatgaacctcagtgtagacgctgatgtcgtcgttgcttttgataaaggcgaccgcgtagagctaatggatgttttcaactatggaaagatacagggaaatgatttagagaagaaatatttaggagagtggagaccagagagcggtgaNNNNNNNNNNNNNNNNNNNNNNNNNNNNnnnnnnnnnnnnNNNNNNNNNNNNNNNNNNNNNNNNNNNNNNNNNNNNattttaggcaacccaaaggatttcaagcctgaaatgctatccgacgtgggatataaagtgggagtgccgctcttgactaaaataccgacacaactactgtatatactcaaggatatacataattttaggttcaagtacacagtggcggggcgttggatcggatcgccggagaggaactccactttggcggtcaccaactccctgttctggggagaacaagacatctcgtgcacttgcgcgaggatgttcaagcattggttggagtgggtcgatgtattctttccacctgctactagttttgagacaaaattctattacctgatcctagaccaaggtataggtagctatgagaataggttcctgaagcctctatcaagcggcgtgtggttctggacggcagtatcaggagttgcttgtacagtactattgggtatagctgctgtgctagaagcaagaagcgagcccggactgtatgcattttttagcgtttttgctgttatttgtcaacaggcatatgaagatggagtcaatttatttgaagaaatatcctcgagtcaaggtcgtcgtcttatcctcctcgtcgtcggtataactagtatgttactatacaactactacacgagcagcgtagtgtcgtggttgctgaacgcggccgcacccaccctcgctgatatggacgcgctcatcagtagcgaccttgaactagtctttgaagatattggatataccagggggtggcttgataacccaggtttcttctactacagcgggtacaagaaccccaaggaggacgagctccggctgaagaaggtgactcgagcacgtcgcaccaccgcgttattgcagcccgccgccgccatcagccttatacggactgggacatatgcgtaccacacggagccctacaccgcctaccaggtgatctcccgcacgttctcagagcgcgagctgtgcgagctcggcgccttacggatgctgggacccgataacgtctacatatttggtcagaaacgaagtccgtacaaacaattctttgtttggagTCTCTTGCGTCTCCTCGAGCGCGGTCACACATCTTTAGCGAGCGCGCGCGTATCTGGTCCACGTCCTACATGCTCAGGAAGAGCACCGCGCGCACTCGCTTTAGGACAGGCGGCGCCGGCCTTTGCGGTGTTAGGTTTCGCTGCGTTGCTGTCTGTTATTATAGCCGTGGTGGAGGTTTGGTTTCACAACGCCCAAAACAAAAAACTAGCCCGCGGAGAGTTCAATAATCGCGCACATAACGCAGAGCGGAGTGATTTTTGTGAAGCATAA
>HclysonymusIR40a
atgaaaatgaaaatattactattattatttcatacatttatgtactgtagaaatactgaatgcttacacgatataggaaatatgacgaatagaagtcttgagcgtctcccaaaagatttttcaaaggcgataatggacatagctatcggattaccgacgaacactcttactattgttactagcaacaccacaaatttgagatcagaagatttattcaaaatagtgtgcctattagctgaaaataatatacaagtgatcaatttagatataaccagtgagaacaaggaagtgtatttcagttatctcaaaaatggtttagacacatcggaggaacgaactagtctaatattttgtgactcatatgaatgtgaaaatttgttgtttgagataactataaacaacttcatacatagatccatgctgtacatatttttttggccacggggtgaaatcagcacgctcttcctctcaggcattaaagaggctattagagtagctgtgatcacgaatccgagaccgggggtatttaggctgtattacaatcaggcatcgccgaataagctgaaccatctaacactagtaaactggtggtccggcagtctttacaaatcccccgcattgcctcccgctgataaagtctatcaagacttccaaggaagaatctttgacgtgcccgtgttacacgcaccaccttggcattttgtgatgtataacaacgattctacagtgaacgtcactggtgggagagacgacaaattactttcgttgttggcgaagaaacttaactttaaatacaaatactacgatccgccagaaaggagtcaaggatcaagaatcgctggcaacggtacgtttaaaggaactctagggttaatttggaaacgtaaggcagatttcttcctgggagatgtaaccatgacatgggagcgattgcaagctgtggaattctctttcttgaccctcgctgattctggagcgttcttgactcacgcacctgacaagctgagtgaaacattagctatcatcagaccgttccgatgggaggtttggccattagtgggtgcaacgcttctcataacaggtccagctctttggatagtaatagcggctccatcgctatggcaacgacgtaaaacagatcaattaagcctgttgaataattgctgttggttcactacttctttatttctcagacaagcatccacaaaagaaccatcgaaaacacataaggctcgtctcgtaggcatccttatatccttaggagctacatatgtgataggcgacatgtattctgcaaatctaacaagtcttttagcgagaccagcaaaagaacagcctattggaactttacaagccctagaagaggctatgagagacaaaggctacgaattggtcgtggaaagtcatagctcaactttggctatattgcagaatggtaccggcgtctacggtcggttagctcgtctcatgcgtcgtcagcacatacaacgtgtacgcagcgtagagaatggagtgcgtttggttttatcaaagcgtcgcgtcgctatattaggtggaagagaaacattatattatgatactgagagatttggttctcacaattttcatctaagtgaaaaactatatacaagatattcagctattgctctacaaattggatgtccttatttggaaacatttaacaatatagtaatgactttgttcgaagctggaatattagctaaaattactacagatgaatataagaaccttccagaacaatctagaaggtccaatccagtgacggagagtgatagaaaggaaagtactgccgttaccgaaaacaatcagaacgctcaaccacaatctgaatctactataggtctggaacctgtatcgctaataatgcttcgaggagcgttttgccttctaggcattggatattttctcgcagcaactgttctcatcatggaaatccatatatatcgtaagaagaaaaatcaaaacttaattaaaataacagacgaatccaccaaccagatgaacccctcgaggttttacttgaaacatcatgttgaaaagatgcttaaaataatgtatatccttattgatagagctctaagacacgatgcatga
>HclysonymusIR41a
atgatacctttacctgaagcgtcgacgccaatacaaatattattgaaaataataattggtcattatctaaattcatcggattgtgtaacaattatttctgacgaatacttgtttcccatatcaccaaagagttttatgtatatatttgcaagaaataatgagtcgctaaccaacctgatgcttaacgcatcagaaatgggttgttccgattatattctacaactgaatgagccggatatgttttttgtagcatatgagaacgttgcgcgtatgggtaacgtaaggaaaggtgacagaaaaataattatgtttcccactttacaccatcttatcaatggaagttcagatgtgcttttaaatgtattatcaaatagagaagccagcttcgttgctaacatattgttaataatacgagcagaatcatctccggagtgtcatatttacgacttagtaactcataaatttgttggcattgaacaaaatgatgagcctatcgttttagatagttggaattcctgcacagaaaaatttgaaaagaatgtaaacttatttccacatagtatgtccaatttatatggaaagatagttaaagtcacagcatttacttacaagccttatgtcttgttagatcttgaacccaatgttacacctaatggtcgagacggcttggatattagaattgtcgaggagttttgCagatggatcaattgtacaatagaaatggttggagacgatggtagacagtggggagaaatttacgataacagaaccggtataggtgttttagggaaagtattcgaagatcgagctgatcttggtataactgcactatattcctggtacgaagaatacattgtaatggatttttcgactccttatgtaagaactggagtcacttgtatcgcgccttcaccaagattattagcaagttggcgaatgcctttactgccttttaatttgtatatgtggattgccataattttcacatttatatatgcgtcgttggctttgatgattgcaaaaggattttctaccactgatatatttttgacaacttttggtattatggtaacacagtcacagcctgaatctggattttcgtcatggcgaacgcgcagcgtaatcgggtggatgatgatgactggcttagttttggacaatgcatatgggggtggcctggcatccacattcaccgtacccagatatgaaccttctattgatacaattaaagatattgttgaccgtaagctcatatggggcgctactcatgacgcttggacgttttctttaatactttctcaagagcctttgcttaaaaagttagtaaagttattccgtacatatccatttgatgacttaaagcgtagaagttttaatcggagtatggcgttcagcattgaaaaattacctggtggtacttttgctattggagaatatataaccaaagaagcaacttttgatttgactattatgttagaagaatattattttgaacaatgcgttgtaatgatgcgaaaaaattccttttatacgcataaattaagcaaacttataggacgtcttcatgaatcaggcttgttgctggcgtgggaaacacagatagcgttgcagtacttggacttcaaggttcaattggcagttaaactttcacggtctaaaaaagatgttgaaaacatagagcccttggctctaagacatgttgaaGGAATTTTTATAATTTATGGTGTGGGAGTTTTGATATCACTTATGTCCTTCGTGATAGAAATTTTACAAAAAAAGAGAAGTAACAAGCGACGTTAA
>HclysonymusIR64a
atggattggttgaaggttgcacttatattaaattttactctgataatggctttacctgtctatatagaaattttgaaatcaagaaacatagaaaatgtagttttatttaattgtaatcgaaacataattgaaactcaaaaaaatttaattgcaaacaatataagatcacttattctggctaactccacggatttaccaaatttaagttattccaaattaggcttcatattagacgcatattgtgaatcttggaaccaaatcttgaagtttgttgatgaaagtttttttaggggttctcttacgtggttggtaaatactgatgacctcagtactacagtcgatgttctgtcaaaatatcccgtagatatcaattctgattttattgtagttacaaaaaatctaaatgtgtttaatttgtacgaagtgtatagtaaagggttctataccaatggttcctttattgtcacggatataggttattttaattcggaattgcatttaaaacggaatattagggctgatttaactggtgtcgttttaaaatgcgtcgtagtagtggtcgatcctatagtagaccagacgttcgaacattacttggataaaatgaaacctggagagttagttgattcggtgcataagctgaagttttatacgttggtgaaatatcttcaaaatatttataattttagtcttatgcttcggaggaccaattcatggggatatttccgcaacggtagctttgatggacttgtcggatcccttcagcggcgNNNNNNNNNNNttgggggaacccccatcttttttagatctgatagatctaagttgattgactacgtaactcatacttggcaatcgaggccctgttttattctaagacatcccaagtatccaggtggtttctacacaatatatactcgaccattaactaacgttgtctggtattggatcctcttcgttctaactctggctggtttggtcctatcaataatgttgaaaataagagccattaagcgccctagggacgatgaggactcttcgtcgtcaatggctctcatttttataatgagcgctataagtcaacaaggcactacgttaaatagaggctcgatatcaataaagattgttatttttgtgacatttatatttacgctgacattgtatcaatactataacgccacagtagtgtcgacgttgttgcgggaacctccaaaaagtatcaggaacctaaaagatttacttgaaagcaatttgaaggtcggtgtcgaggatgtattgtacaataaggactatttcaggcgtacaacagacaccgtagctctagagctttaccacaaaaaaattgtaaccggaaaagagtacaattacttcaagcccgacgacggcatgcggctggtgaaggccgggggcttcgcgtaccacattgacagcatcaacgcttaccgtataatgaggaacacgtttaccgaacgagagatttgtgatgcccacgaaatttatttatacccaccccaaaaaatggcggccactttgcagaagaattcgccgtatagagaacacgttgttattggaatacgaaaaatatacgaatctggactaatgtatagattgaagtctgtatgggacgagcccaagccgccctgcgtgcacactccagacagtagtgtgttttcagtttctttgagagaattctcaagtgctctccttatgttagctttaggcatacttttatctatttctatattgtttttagaaatcattgtggatagatacaaagttaaagtttatgatttttgtcattaa
>HclysonymusIR68a
NNNNNNNNNNNNNNNNNNNNNNNNNNNNNNNNNNNNTCTTCCTGTACAGTCAAAGGCGATGTAGGCGCTATAATCAAAGATTTACAAATTCACAAGGACTTGGAAGTCCTTCTAATAGATATATTAAATGGCTTGGCCAGAAACGATGCGGTTACATGCTTAACGATTATATGCGATGATGTATATTTGAATGTATTTGAGGGAGCTTTGTTTAAACGTACTTTGGATGTTCCGTATATTATGattgtagtagaagactatgaagatttgttatctccgaattacaacacattagaaccgttgcgacaagcgagaaacgatggatgtaatgtatatgctatattgatggcaaatggcctgcaattgactagacttctgagatttggcgacagatatcgtgttctagacaccagagctaaatacataatgcttcacgatataagactatttcacagtaatctacatttcatttggaaacgtatagtcaacgttgttttcattaaataccatagaaaagtttcatctaaaagtgaagcttggttcgaactttcaacagtacctttcccaaatccaattaaaggaattttcatatcgcgacgcgtagatatttggaagaatggaatgttacactatggaagagatctatttgctgataaaactggtgatcttaaaggggaattgttaaatgttgtgtattttgatcatttgccatctgttgttattatgaagtctagtaacaaagttggtggtgttgagattgagatcctcaacacactagcacaaaaaatgaaattccaacccaaattgtatcaatctatcgaccctgataagcacaaatggggtcaaaagctcagcaacggatcctactccggtcttctcggcgagatggtccacggtaaagcggatatggcgttgggcaacttgcaatacacgactaaccatttggaattgactgatttgagtatcccgtatacgacacagtgttggaccttcttgacaccggaagcgttaagtgataattcgtggaaaacactgattttgccattcaccttatatatgtgggtagctgtattgatggtgctattcgtgactggatcaatattttatgggctcgccatgtattacataaaccttttagattacagaggggaaagcgttcatgtcaagaaagaaaaaatacattatgatgcaaaaccagtcggcttatatttatttggcgaaataactaacagtatactttatacctatggaatgttactcgtcgtgtccttacctaagctacctactggttggtccatacggctattgaccgggtggtactggctgtactgtatacttctagtggtctcttacagagctagtatgacagccattctggccaacccagctcctagagtcactattgacacgttaaaagagctaggcgacagtcaaatagcgtgtggaggctggggtgaacaaactaaagtgttttttcaacagtccttggatgaaatagggcaggatatagcgaaaaagtttgtggaggtctacgacccggaagaagctgcacgaaaagttgcgaaaggcgtcttcgcatattatgatagctctgattatttgaaatatttaggtgtgaaacgcaaaaatgatatgaactttaataattctatattaaatgaaacttttagttacgattcaagtgaaaggaacttgcacataatgacagattgcgttgtaaatatacctatttcgatcggtttccataagaattcgcctttgaaaccgctagctgatgtttatataaggagaatagtcgaggttggtttagttgaaaaatggttgaacgatgcaatgtatagaataatatctatggatactacagaagaggaggtcaaagctttgataaacttgaaaaaactttattgtgctttcattgcacttgctataggctatactataagcttattttgcctcatcggagaatggttacactggcactacatagtgatgaaagatccaaattttgataaatatgccttagatatgtattataagaacaaaaataaaaagacatag
>HclysonymusIR75d
ATGGACTTCCTCAGTTTCATAGTTGCATATTTCGTCTCTAAAAAGCTGACGCTCATCACAGCGTTCTTATGTTGGGGACCAGaagatataaacaaactcctgcggctcagtcgcgacgccggcttgcgagtgcgcgtccacactgacctcctcgacctcccggacttgcctgcgtaccgcaccttcagagaagggatgctacttgatacgcgctgcgataatgtatcacaagttttaaataaagcatcagtcacacgcgcttttaacttacgacactcttggatgttaatcgacgattctttctacaacattacaaatgttgataatatattatcagatagtctgatactccccgacggggacgtcacgtgggtcgctaaggatctcatggtagatgtgtaccgcgttaagagggaccaggatttaatggctttaaacctaggatttcgggatagtcaattggaccttgagcttctttggttgaaattgcctactgcagtcacgaggagaaagaatcttaataatgtgtatttggagtcggctactatcgtaacacaaccacaatacttcaaaggctggtctgatctcagcaatcgtcaaattgatacttttccaaaggtcacttatccgttgcttatgctttgcggtcaggacttaaattttaggttcaacttgaagcaagtagacctatacggcgaggagcacaacggcacgttcgacgggctggtggggcgcatgcagcgcggcgagctcgaggtcggcatcacctccatgttcatgcgcgcggacaggtggcgcgtggtgcactactccgcggagactgttgaactcaagggggcattcctcttccgtcaaccgtctcgctcggcggtctctaacgtgttcgtgctgccgttcagccgcggcgtgtgggcggcgtgcgcggcggtcttcgtcggcgctggtcttctgctcaccatcttcgggcacgttgctcggcgaaacgtgctggacccgactgcgcagaggctgacgctgcctgagaacctgacttatgctattggcactatatgtcagcaaggctcagacctgtcgccccagctgtggtccgtgcgtctgttaatgttctgcactctgctggcgtcgctgttcgcattcacatcctactccgctaaaatagtagcgatattgcaagcgccgagcgacgcgctgaatacgatcgcggacttgacacgctccccgatggacatgggggtgcaggaaaccacatacaagagagtgtacttcgctgaaagcaacgaccctgcgacacaggcgctgtaccgccgcaagctgctgccgctgggcgagcgcgcctacctcagcgtggtggacggcatcgcgcgcgtgcgcaccggactgttcgcgttccaggtggaacagagttcagcatacgacatcatcagcaagacatacacggagcgcgagaagtgcgggctgaaggagatcaaggccttcactctgccgatggtggcggtgccgctgcgcaagcactccggctaccgcgatctgttcgcgtcacgacttcgttggcaacgcgaagtcggtcttatggaccgtttccgtcgagtgtggatgagctctcgtcccaaatgcgacgaagggcgcggcggcttcgtcagcgtggggctggtggacgtgctgcccgcggcgcaggcactcctcgctggcatgttgttggccacaaccgtgttactcgttgagaggctttattacttcgttaaatccaaatctttggcctgtagcagacgtggcaaagacgaaa
>HclysonymusIR75p1
atgaatagaacggagtattttctacaccaaattgttatattagctgatttatcttgtccagagtcagatcggtttttaatacaggccagtgacgatggatatttcaagtcaccatacagatggcttctcttggatccagaccgaggacctctcaaatttaatatattggagaaattagatttaccgcttaatagtgatgtggttatagctaagaaaattgatggagaatattatcaactgattgaagCATATAAAATATCGGATAATTCAAACGTTATTTACACAACAAGAGGCGCTTGGACACCTGCCAGTGAACTGAGAAATCTATACAAGTCTAAAATAATCACAGATAAACCAAAAAATATATCTTTTAGTGTGACAGAGGACTGTAATAGCAAAAATGTGATGataacaaaatatggcaaaattgaggactatagagattccaaaataatttccgtcaggcgcaggaatctacgcaagcacactctaaccatagccaacgttataaccgacagcaacgagacgaggaaacatatggatgatagattaaatcttcatcaggactccataacaaaaatgtcgtacatggtcgtcaagatatgctttgaaatgctgaactctacagaaaaacgtattttcactcatacttggggatacaaggataagaatggtaattggcagggcattatcgatcatcttttgaaaaaggaggctgatctaggtactctaacaatattcacccaagagcgtatgatggcgatcgactatatagccatggtggggtccacggcagtacggttcgtgttccgggaaccccctctcgctttgctggagaatatcttcactttacccttcactggcgctgtatggattgccatagctatatgtgtgctaggatgtgctgtgttcttgtatatcacttcgaaatgggaggcttctgttgatatgcatccacttcaactaaatggctcgtgggcggacgtgctcatactgataataggcgctgtactccaacagggatgtacactcgaaccgagatatgctgcaggtagatgcgtaactctgctcctcttcgtggctcttacaatactgtattcagcatattctgctaatatagtggtgttacttcgagctccaagttcctcagtgagatctcttacggaccttctagattctcctttgaaacttggtgccagtgattttgaatataatcgatatttcttcaagaagctaaatgaacctataagaaaagctatttacaacaagaaaatagcgcctaaagggaagaaacccaacttttatacaatgaaagaaggagtagagaagataagacggggcttgttcgcgttccacatggaactgaatccgggatacaggctaatacaagaaacttaccaggaagatgagaagtgtgatcttgtggaaattgattatatcaacgaaatagatccctgggtcccggggcagaagcgatcaccgtacaaagatttatttaaaattaatttcatccgtattcgagaaacgggcgtgcagtccaatatccaccaccgtctccacgtcggcaagcctcgctgttccggcagcatctccgcgttcagcagtgttggcatcacggacatgtacccggccgtcatcgccactttgtacggcatgctcatatctgttgtcgtgctgtgcctcgaaattgtttataagagatt
>HclysonymusIR75p2
atgaaactgttttcttcattgattttactatttcttatatgcttagttaaaactaaagatgaaaacgaaattaattttattaaagagttcgtaaataatgaaagcaaatcaactattgttatttttcctaatttatgttggaaggattctaaaaaaattatattatttaaaatattaaacgaagctgacattagaggaactacaaattttaaagcaatatcagcactacaagatcatgccttgttgttttatgtcgatttggactgtcctagagctgaacaagtattaaatgtatcagaactcctccggcctccttacagatggctcgcagtgcatgataggaattcaaacaaattcaatatttctaaactatgggagttgccgatattagctgatagtgactttgtgcttgctgaaaaggaacaaaatattttcacattaagtgaattacataaaccgtctccaagtggtcctacatacactaatcctcgaggcttttacaacgaaactctaaaggacacgagaccccacagagaactgttcaggcgacgacagaacgtgatgggccacccgctaactatggccaatgtcatacaggatagcaatactacgcagtatcacttgcccagagaggatcgattaaaacttcatttcgatgccacagctaagatggcgtggataaatgttcatatagcgtttgatatgctcaacgctacaccgcgatatatattcagccacaggtggggctataagaagaatggtcagtggtcagggatgatcaatgacatcaagactgggagagccgatttaggtacaaactgcgttgccagtacagaacgcctgagcgtcgtcgtattcacagattcgatagccaagttcaaagttcggtttgttttccgacaaccccctttatcgtatgttgccaatattttctcgttacctttctctgtgaacgtttggatcgctttagttctttcaataataggttccactttcacaattttgctggcgtcaaaatgggaagctgtaaagattggcacgaatcaaacacaactagatgggagtattggagatgcaatgctgctaaccatgagtgctttaagtcaacagggctgttctaaggagccccaaaagttatcaggtcgtataatgctgtgggtaatatttacagcactaatggcattgtatgctgcatactctgccaatattgttgttcttctccaagcaccttctacttctattagaacgttggaacagctggccaattctcaaataactcttgctgcgttggaagtggactataatcattttgtattgaaggctggaaaggatgcagtgagacgcaaaatttataagaaaatagagccagacaaaggaaaagcacagttctatgatttgaatgaaggcgttgaaagagttcgaaagggtctgtttgcattccacgtaatgtccgatcaattctaccgtcgtgttgaggaaactttcttggagacggagaaatgtgacttagtcgaagtggacttcatgaatattgtagatccgttcgtgccagtgtacaaacactcaccttatttagaattgctgcgagttgctttcaaacgcatccacgaatctggtatccaaatggctgtctacagacgactgagtgttaggaaacctcgctgcgccaataaaatatcttcgtttagcagcgtcagccttttgaacattcgaccagttttgatattcatgttgattggcattagcatttctgttttgacactcttattggaaattttacacaagaagtaa
>HclysonymusIR75q1
gcaaatatgacaaagagatttcgtagtccttatcgctggataataatgacgaaatcaagtgacattaataaaaatatactaaaagatttcaaagatttccatctacttatcgacagtgaggtactaatagctgtaaatatgggtgacaaattttctttatacttagcttacaaactacagtcgaacaacagcgactggaaaatagaaagtttcggcacttggactcttgaacatcgcttaaacaatactatggatatgtcatctggattgtcaattagacgaagaaatctagaacatttagttgtagcagcgtctatagttatcaccaacaataatactaaaaaacatttatttagtctcaaagatcctcacatagacttagtatccaaagctggctttagacagctcatgcctttgtatcagtttatgaacgccacgcctgtgttggttttcactaacacctggggatatcttgccaatggtactgttaatggtatgcttggggatttgattagtggaaaaactgaaattggaggtattgttatctttatgacacgcgaaaggatagaattattagagtgcctatcagttccttcaatacccagagtcaaatttgtgttccggaaaccacctttaacatatgataataatttatttatcatgccttttacgccgatggtctggtgttgtcttttgggactcttactcctaatatttgctattacgtacattaacgctctctgggaaggtgccaagatgaaaaataaagatgatcagacagacagaagcacgcgaaccgacacaagcgaaattgcaatgatggtcatcggcgcaattacacaacaaggaagctatactgaatcaaaaggaactctcggccgagtagtgatgttcttgacacttttcgtatttttatttttttacacgtcatattcagcgaatattgtagctttattacaaacgagttcgaatcagattaaaaccttatcagatttgttgaactctaatctagagttgggtgttgaagatactccgtataatcgattttttttctcggttgcaactgacccagttaaaaaggctatatatgaaaagaaaatagcacctcgtggatctaaatcgagatcgaatttcatgactttaaacgaaggtgtacttagaatacaaaagagacccttcgcttttaacatgtttctgggaagcggttacatatttttggaaaaatattttctagaacatgaaaaatgtggtttacaagagatagagtatttggaccaaatttcactgtggcagacgtctcgtaaaaactcgccttttaaagaaatatataaacttggGTTAGTAAGAAATGTAGAGCACGGAATAAACTCTCGAGAAAGTCGTTTATTATTTGGAAGGAAGCCATCTTGTATTTCCAGTGGTGGAAATTTCGATTCGGTGTACATGAGAGACTTCTACCCCGCATTACTAATATTAGTTTATGGAACAGTTTTGTCTTTTATTTTATTGATACTAGAATACTCTTACTGGCGGCGCTTTCAATAA
>HclysonymusIR75q2
atggtgaaaatcgattttattttgtttttattgttttttaaatatgttttttcaggaaaagtcatagaaactcatataatagcaaacattatacagaccttggaaagaccaacatccattattgccttaacatgttggacgccatgtaagaaagtccagttccattcaacgctgactggtcgagacagtgataagagaaatctaattgagttcatacacccaggacaaatgccaaaaaatattgagaataagcatcatattttatttctggctgatcttggatgcccgaatgtcttggattccttaaaaatttacgataatttgaaattaatccgatcgccttttcgatggatattttttaataaatattgtgataataacaatgttacaactaccgtagaaaatatcaccgatctaaatattttgctcgattcggaagttttagtaatacagcaatattgtagttatttttgggaaaaatattacatttacaaaagaagtcctgagagtcagtgggaaacagagctatatgaaaaatggaatattacaaacaaaatggaaaaaaaatctatccaaaacgaagccactgctattagacgactcaatttacataattacgaactaaaaatttgctatgtcctgaccgataacgatagtattaaccacttggccgatggagtaaacgaccacatcgacactataacaaaagtcaatttcccaacaacaaatcaactattggattttttaaacgcaagcagaagatacgtatttacggaaacctggggctaccgtcataaaaacacgtggaacggcatgactgggtatttggtaaggcaagaagttgatataggaggttctcccatgtttttcacgtctgaaaggatgtcagtaattgaatatatatcaagtccaacaccaactcgctctaagttcgtctttcaacagccaaaactttcatatgaaaataatttatttttattatcatttaaatattctttatggattggatctattgccttgatatgtttactctatttagttatttgtgctgtgacggtctgggagtggaaaaagaaatcatcttcgagaaatggcttaaaaagtccaggaatcttacgtccaaatttagttgacattgccttatttattttcggatgtacctgtcaacaaggaagcgttgttgaacttaaaggttccctaggtcgaatggtgttattactgttattcgtatctctaacattcctgtacacgtcgtattctgccaatattgtagctttattgcaatcaagttcatcccaaattagaacattggaagatttgctacgatcaaggatgaagtttggcgttcacgatactgtgtttaataaatattactttacgactgaaacggaacctatacgtcgggctatatatgaaactaaagtagcaccaccgggtggtacaccacactttatgaatatggaagatggagtcaaagagatgcaaaagggattatttgctttccacatggaaactggcgtcggttacaagtttgttggaaaatattttgaagagggagaaaaatgtggtttaaaggaaatacaatatctaagagtgatagacccgtggctggcagttcagaaaaatacacaatttatggaaatgtttaaaataggaacgaaacgtctccaagagcacggcttgcagcaacgtgaaaaccacttgttatacgagaagcggcccaaatgttccgggagacaggctaacttcgtctccgtcagcatggttgattgctatccagcattactaattcttacatatggagccctactagcagctatggttggcgttatagagattttgtaccatagacgagcgaaaataattaataaaattaaataa
>HclysonymusIR76b
atggctggtgtacaattaatactggctacgatatgcaatgcaaccttttgtaataatgtatttgataatccgcttttggacagccaactgacggcgaggcaggaggagatacaggtcttaaaggacgaagttaatggcaaacatctaaaaatagccacgttaaataattatccattaagttggacggaaaagcaggaaaatggcactatcgtcggacgtggtgttgcgttcattatcattaatgttttgcggcaaagattcaatttcaccttcgaaattgtattgccggagaagaacatcgaaatggggacggggaagaagcccgaggaatctgtaatcaatcttgtcaatagcagtaaagcagatatggctgccgcgttcctaccgacgctcgttaaatacaataaatttgtgacattctcgaacgatctcgacgaaggtgtttggatgatgatgttgaagcgaccgaaggagtctgccgcgggttctggtctcttagcaccctttgctacttatgtttggtatttaatactagccgccgttctgtgctacggcccgtgcataactttgctcacttggctgagggctaaatgtgtgaaagacaatgagtatcacatatcactgtctccgagcgtctggttcgtgtacggggccttcattaaacaaggaaccaccctgtcgcctgaagctaacactacacgcgtattattcgcgacgtggtggctgtttgtgatcctgctctccgcattctacacggcaaatcttacggcttttctgactttatccaaatttacactggacattgaaaatcctattgatctgtacaagaaaaactatcgctgggtcgccaccgaggggggcgccgtacagaatactattaagagccctgaagaagatctctactacctcagccggatggtatcgaacggccgcgctaggttccgcacaataaaattcaacgaggacttcctgccatcagtgacgggcggagcagttctggtcaaagaacaagacgcaatcgacaatctgatgtacaatgattatttgaggaaaacaaaggaaggcgtggctgaaactgagaggtgcacctacgtagtggcgcccaacgccttcatgaagaaacgtagagccttcgcgtatcctagaaacagtactttgaagatattgtttgatactgtGCTTTCCCATTTAATACAATCTGGTATTGTCAAATTTCTGGAGAGAAGGGATTTGCCGAGCACTAAAATATGTCCACTCGATCTTCAATCTAAGGACCGACAGCTTAGAAATAGTGATCTTATGATGACTTACTTGATAATGGTGACAGGGTTAGCCGCGGCTATAGCAATTTTTATTGGGGAGATCACTTACAAACGTTACTTGAACAAAAAACTCGTTAACGAAGTTCCAACCAAAGCGAGTAAGATAAACAAAAAGCAAAAAAATAAAATCACTCGCAGCCAATACGATGACAGTCGTCCGCCGCCATACGACTCCTTATTTGGGAAAACGAAATATAAATTCGATGATTCCGAGAAAAGAATTGTAAATGGAAGGGAATATTACATTGTTCATAACGCTATGGGGGACACACGTTTGATTCCTGTTAGAACACCATCGGCTTTCCTTTATCATTAA
>HclysonymusIR85a
atgtttaaagtaattttagctttaaatgtttttaaactgtgcttatgtttgaacgaatcaagcgctctctatacagaagtttttacctaccatagcgaaacgtatttaaaagccgatttcgctttccaagttgtaaataaaatatttaacgcgttcgagcaatggtttttcacgatcaccttctgtgagttcacttattttgaaaacaggatcttaaaatacaccgagaactacggccatggatatcccgtcatgctcttgaacggttgccaagatccaaacgctactaaagtgaaacctaaactggatacacacggaaatacagcgtacctagtgacttctaagagtttgacgatagaaagcagtgaatatgcattacaagcattaataagaactggagtattcaagccaagatcgtcaataatcttcgtggtaaacacaccagttgaaatgaacagctactttaactatgacatgtttaaccatttccaactattatggagtagaagtgtaacgaattcaataatcattgtatggacagataaattgagaatgtactcatacaatccattttacggcaaaattaaagatgtaactgatgtacgtgacatagctcacgtgctggctaaacaacacgaagatctaaatggacatgagatacgattgagcgtatttaggaaaatatatatttccgatgaaattggactagtttactgcaattcaaaactagcatcgactgtaatgctgttattaaatgctacatgtaagcccttggcaccgagagacggaaacacagtaggagacttgttgcctaacggcacggcaacaggggtcacggcggatttaatagatggctataccgacatggaattaaattcccgaatattaaaaaactcgtactacggctatatagatacgacgtatccgcttgtccaagatgaactatgttttcttataaaaaaatcgatgagccaatccactttcatgactaccataaaattaatttcaattgacatgttattcgtatttatttttatagtaataatttttattggagtgagccttgtaattcgcaaagtcgaaacgagaatatgggaaatcaaggacagacgatcacaatccgaaacagttttagacctaataaaatgttttataagacaaacggtagacgtaaagtatcccgggccacttttcagagctattgtactattaattatgatatattctctaattgtagactgtgctattgatggcatcataacatcagccatagcatatccaaggtataaagaagatataaatacactaaatgaattattagcaaccaatttaactttaggagttcacaaccgccatataagaatatacaaaagaagtataaacccagaacttcttgataaaattatggaaagaaccgaagttatcaacgataagaaaattaaacagataatagaagaaagacagtacaattacgcagtattactaaggaaatctgatgctcaatatataagtcgcaggccgtctaatatgaagaatgggagaccgctttatcacacggttggggattgtcctgtaccctgttctgtggtttacggtctccgttatggaagtccgtatttaccaagacttaactatttgctaaaacatcttaatcaaggtggcattcttcgtcattggactgaatctaatgaatatacgcttttacaaacaaaaaataaagtgtcctacgtggaaaacaataaggaaaagaaaccattggatatgaaaaatatacaagaagttataatagtatggagtttcgggcttttcataagtactacagtatttataattgaattaataacaaattctcttaataaaatacctgttatataa
>HclysonymusIR87a
atgcgcttcagatgtttgttcaaatatttactttttataaaattagtactcatagcgtctagcgagaacccgttcctgatagatgccgagaatgtcgagcaaataacaaacagcgcggagtgtgttttgagactatctggaaaatacttcgtggagaagaaggctctaagtggcagcatcatcattgtcagcgtgaattctaaagcgtctgcagctgaaaacttcctattgaaaactatgcacggcgggaaaaattatagtataatggttaaaaacgctttcagacaacacgcgaacgcatcccatttccctgaaaaggcgaaaaattatttgatgatattaaaaaagaaattcgaactactaaaccatttgatacaattaagcggtctaccttcttggaaccctttagctaaggccattatttattatcgattgaaaacgggtgagaggggcgaggatgtctccaaagcattcataaacgagctacgtcattataaattattaaaaagcatagcatttatatactcacccgtgacagacgaagtcacttcctactcttggacaccgtacgacagcaaaaattgcgcgggaaaatgtaaatatgtttatatattagacgtttgcaaaaacaacaatataagacaattagaggttcaaagggatatgtttccattagacttgaaaggctgccctttaataacttatgccataatatctgaaccgtacgtgatgccgcctgaaaggaaagttgcgaacacaatgtggaacgacgcttatgaatttcaaaagggcggagagataaatcttgtgaagattataagtcaattcacaaacatgagccttattattcgtatgtcagagagagtagaaaattggggtgagatctaccctaatgggaccgcgggtggaggctacgggttgttgatgaacgattccgtagacctccttataggtaatatagaggttactaggaaaactcgcaaattatttcacccgactataagttatactcaagacgaaatgacttggtgcgtgcccaaagcgaggcaggcggtgacttgggataatctaatcattatattccaatggacaacgtggctcgccacgttctctagcgtcctgataatgggtttaatattccactatttgcattatcaagaaaatagagacacaaaatggccaacgtacacaatattaatgacattatgcatgctcctaggctgggcagccaaattcgacgcgaaatcatcccagttccgcatactaatgttcggatggctttgtttcgctttgaacatgggtattacgtacgaatcgttcctgagaagcttcctaatgcatccgagattcgataagcagataagcagtcaatccgagctcatcgactctggcattcctttgggagggaggcagatttaccgtgcctatttcgagactaataacgctagctcgttttatttgtaccgcaaatacaactccaccacgttcgctgagggcataagacgggcggctttgtctagaaatttcggtgttgttgcgtcgagaaagcaagccgagtacatggatcaggaattaggcaaaggtgccggcttgatttactgcttcccggagagcgataacctgtacaagtacggtgtagtgctgttgtttagaaaatggtttcccatgttggcgaggttcaataatattatacgaagcgtttcggagaatggtctgattgataaatggaatgaggagttgtttatccacaggatcagctccgatggtacgggaactatattgccgttaagtattcaacatttgcttggggctttcatgttgattggcatcttgtatggtgtaagcgttgctgtttttttgtttgaaatatttctaggttgttttaagaataagaatcgtatacaagatgtcagtgttagaacaccgtcattttag
>HclysonymusIR93a
ATGAAGCTATGGATGCTAGTGTGTGTTATTTGGTCTTCATTTCaATGTGGTCAGGCGGAGGATTTTCCGTCGCTTATCACTGCGAATGCATCAATAGCTGTAGTATTAGATCGACAGTTTCTAGGGGACGAGTACCAAACTACATTAGATGAAATAAAGGATTATATCAAAGAACTAGCGCGAGTTGAGCTCAAGCATGGTGGAGTCAATGTACATTATTTTTCTTGGACAGCTATCAGTCTAAAGaagggttatttagcagtattcagcgtagcttcgtgtgaagatacctggtcattatttcaaaaaacggaggaagaacagctcttgttgttcgcactgaccgaagtcgattgtccccgactaccaacggattcagctgtaacggttgcattcgctggtgcaggacaggagttaccacaactgttcctagatttgagaactcaaaaagctatgatttggaaatcggctattatactacatgatgatacgttaaacagagacatgatatctcgcgtcgtcgaatcactgaccactcagatagacgacaccgacgtgccgtcgatatctgtcacggtgtttaaaatgaaacacgaagttaacgaatacttgagaagaaaggaggttaaccgagtattgtcgaagttacctgtaaaatatataggagaaaaattcatagcaatagtaacaacagctgtgatggccacgatagcggaaacggcgcgagaacttctaatgtcgcatacgcaggcacaatggctatatgtcatatctgacacgaggggacgtgacaacttttccaatctgatcaacgatttgtatgaaggagagaatgttgcttatatttataatgttacggagaatgacgaaggatgcgaggtgtgtattaaatgctacgctaaggagatgatgagtgcattcatatcagcgttggactcggctgtacaagaggagttcgatgtggcggcgcaagtatcagacgaagagtgggaagcgatacggcccactaagctacaacgacgagatacgttattgaaacatatgcagcaatacataatgttaaaaagtaaatgcggcaactgtagttcgtggcgggcgctcgccgccgacacctggggggccacttacagggaaaaaacatatgaaactaaacgaaacgtgacgtccatcgttattgaaaacgttgaattattgaatgtcggtatttggcgaccaatcgatggtataaaatttgaagacgttctgtttcctcatattgcacatgggtttcgtggtaaagagcttcctatcatcacctatcataatcccccatggacatatttacaatcaaacgaatctggatctatcgttagctatcgtggtctacttttcgatattgtagaacaactggcaaaaaataaaaattttaccattcgaatagttttacccggaaatataaaacaaaatcacactaacgacactgcgacggatatgtctcacagcgtaagttccatgttgactctgtctgcgattgcgaaggggcgtgcggcacttgcggccgctgctttcactgttcacactgatcggaacccaggtataaactacacaataccgattagtactcaaacctattcgttcatgatcgctcgtccaagagagttgagtagagcgctactatttctactgcctttcactacagacacatggctgtgtttaggttttgctgttattttgatgggccccacgctttatataattcataggctgagtccatattacgacgctatggagattacacgagaaggtggtttgtccacaattcacaactgtttatggtatatctatggagctttgttacagcaaggaggtatgtatcttcctcgagcggacagcgggcgtctcgtagttggtacttggtggatagtcgttttagtagtggtcactacttattcaggaaatttggtcgcttttttgacttttcctaaacttgaaataccagtcactactatatctgagcttttggaaagtaaatcgtatacttggtctattagtaaaggatcatttttggagatgcagttgaagagttctgacgagccaaagtatatagcgctggtgaaaggggcggaagtgactggcggcattaacgttgttgaaggcagcctcgtttccggctcagagatattaaaccgggtccgcaatcaacgccacgcgctgatagactggaagctgcgtctcagttatctcatgagagctgagaccgtcaaaactgatacctgcgattttgctttgaGTGCCGAAGAATTTATGGATGAGCAGATAGCAATGATAGTACCTGCCGGAAGTCCGTACCTCCCTGTGATAAATAAAGAattaaatcgtatgcataaagcggggctcatcacaaagtggctgagcgcctatttgccaaaacgcgaccgctgttggaagacctctactgtggaggaagtcaataaccacactgtaaatcttagagatatgcagggctcattcttcgtgttatttcttggtgttttttcagcaacaacagttttattattagaatggattttcaaacgacgtcagaagaaggtcgagcagattatcataaagccttatacagattaa
>HclysonymusIR143a
ATGTGGTCTATGTATAACCTACAAATGTTAGAACGTACAAAAAAAATCCTATATACGTATTATGTAGTTAAAAGTTTGAGCACAACCATCTCGCTGAGAATTTCTTATAAAGAACTCTTAATATTTTTAATGACAGCGCGAATAATAGCTGGAATAAACAAAGGAATATTCCAGGTTGAAGAAAACAACGAAAGCCTACAGTTTATGAAATGTTTCAGTATTATTACTAAAGTTCATCAAATGAGCTTCAAAAGAACTATTGTTATTTATGAAGATGATAATATTCTTGATGATAATATGATTGATGCTTTTATGGATaaacttatagaaaatcaaatgccttttatgaaaataaacacaagagaagaattactaaaacttagcaaggtatatgatggcactatgttaattgttagttattataaaaattgtgaagaaacattgaatgttgatctgtcaattttctatctcaacttcaaatacatttttattattgattcatatatagaggaaatgtgtattcaagccctagaacacactctatctcccgttctatattatggtattacatttcttacaaaggatcgagatgataattataaattggcaacattaattccggaaatcgatgaacgttcgtgtcgtgtatctgataatgcaccgatgaaagttataaacacatgtcataatggtactctagaaaaaactaaaataaccgatatatttccagtaaaaacaccaaaaaatttgaaaaaatgtaattttaatgtcggaatggcgacactatttccatattcagtgttggataagaaagagacctataaagatcttgatcttgttaacgataaaatctatggcgcagacatagaatatatgaaaatatttgcaaatatatttaatgctacactaaaaatgtattacatatttagagaagaagaaaatccctatttagatttccattttttaaaatatctgtttaatggaacattagacgcctgtgcaggtggtctctatagaatatatggtgacgtcgtaacctactctggtatatattcaggacagtcagtaatttggacttacacagtagaaagacaaataagatcttggcaatcattaatcgttaaaataacgggtctttatatattttttgtattttatataatctacacagcgctttggaaactgattaataaatatgataatagttctgattcaatacaagatacccttatctacgcctggggagcgttaatgggtacgtcggggttacaggacgctcgttgtctaaagcagaaaatcttaaatgttgtttacttgatcatgtgtatacatctatcatcgtatattggaactcagctttattactatctaactatagaacaaccgccgcaaacatttaagactgtagatgaattggcgctttcagatagaacaccatacttaagatccctaactaaatattttatcgatgacaaaaagcacaaggcatttgcgaatacgtcactcgaatgtaataattttaaggattgtgaaagggcaatgctaaagcataaaggttcgactattataatagatggacagctgccttcactacaagcagccacatcagtaaacgacgaggcgagagttttgggtgttcctcaagtaatactgtttgtttatcacgaaatgcttatgagaaaggatcacatgctcgtaacaaaattcgataaaatagccgggagattattcgaagccggtatctgtcacaaattgtatatagaggctattggcattacagtagtggacagagctaggattgcaaatgagaatatattgtcgaacagctatagttgtatcgtcggctgccaaattaccttgcgggagtcggcgggcgcattttatatatggattattggttgcgctctttcttgctgtgtctttgtgattgaaattattttaaatagataa
>HcydnochioneusIR7d1
atgaatagtagttcttcagaaaatcttttatatacagatttatctgttttagaaaatatgggaagagccgctgcaaaaattgcgttttacaattttgattggcgatatgtggctcttgttgttcacaatgctttgaatataatttcactagaaatttttcttaaaaactataacaaatcagttgtattaaaatttgggaaatttattccacaaagacgtctcacagtgataccacagtttgttattttcggcaaggactctaacgatgtaattaacataattttgtggcttaataaattaaaatatgataattctggaaaatatattataatatgtgcaccatatggatatgaagataagtgtgatgaaattgatatttttgttacattatcacgtgtctatatagtaaatgctatatacatcagaccaaagagcgaagctgactttgaaatgtttgcatacgatattgtagtcccagaaaaatgtatcaataatgtaccttataagcttgatgttagcaacaattgcactaatgatgattgtttcataaatttatacccgaggaaattaacaaatttttacaaatgtcctctcactgtatcaacttttcaccagccaccttttatgattttaaataatgaaacttctgagccttctggaggtgatggagaaatattaaaaatcttaatcgNNNNNNNNNNNNNNNNNNNNNNNNNNNNNNNtcctgctgaaggaaatacgtggggtcgatattacaacggcaactggactggctctctgggtgacgtgtacaacaaccatgctcatatgtcggtatgctcactgcctgtctctgcccgaaaatatgccaattttactacatcattcatatacaattccatggacattgtctggactgctgcaattccttcgcaaaagccctcttgggaaaagcttatgaatcctctagacactagtataagagtggggttatttctaatattttcttgcattgccataataaacgctgtgacaagattagatatttggagacgaattagaatggttcttaaaattgggcctataagatcaagtttattattttactcatgggcgctgtttctcgggatgtcaatattaaaattgccgaaaaatagatctcttctaatgttagtttatagctggatttggtactgttttgttattcggagtgcttatcaagccgccttgatgaattcgttaaaaaacaaaatatatgaagaagattacacctctctcgacagtgttttaaaaggtcgtcatctctacggtggtttgcctgcactgcgtcaatattactccgacgacccgttcatctatgaaaattggaaagtcttggatttcaacgagtcttataacattttggatcaaatttctgaaggtacatcagattttgttttagcgtttaataaggaaaatataatagaatatttgatggagagtaatggtgataagcgtttgcaaattatacctgaaaagattattagtagtcctatagcgatgtactttaagaaacattcgcttatggcaagtccagtcaatcgtattttaagtttcgcggttgaatctggtttttctcaaatagtgcatagaaattatttaagacataagaaatatctttttcaattgactagagataaagaatataactcacttactttagataattttaaatcatgtatgcttttaatggttgctgggtggttgttaagtcttatattttttgtagttgaaacctactgtggacagttggaagaggatgaataa
>HcydnochioneusIR7d3
atgcgcatcttagtgtctattttagttatttctaaaattataaatattttagaatgcacttttacaattgacaaagcagtatctgtcgctaataaagtgtttacttatcactacaaaactgccgttgtatggtggagctttgacgtcagccatgtaaataaatttctccaacaattcaagggtacagtccttactgtttctatagaaaatcacgcaaattttaatgatagtaattttcataaaaaaatcacatacgcccaaacaatattttttgctatgaacccatatgaatttgattatttccttgaaaaagtgaactatgttagaacagttcctataaatgttattcttgttcttagcgaggaagacacaaatctaacgatgtatactaaaatagcatgggaaaaggacgtaagtgatatattgataataagtaacaattcaagcaacgaagtaattatttcaactttcaaaccctatagagatggtgtatgcggtgactatactccaatgaacttaaacactgatttagaacaattctttatgagaaaatacaccaacttttataaatgtccaataagaattactcttctcgagcacaagccttacgttatattaaaatttgaaaatgatactgtcacctccattaccggtatggaagggaatctattaatgttgttattaaatgttttaaattccactgccaacatagtgtcttgcagggaccacggaggatttagcggcaccatcaatgggacaatgggttttagtgacctctactacaacagagcggacctaatggtgccggccctcatcatgcaagtcaacagatacttatattctcaaatttcctatgctcacgactcaatgtatatcgtttggtgcatgcccacaagacgagaaatctatgaatgggccaaagtaatacttcctttttttaatatattgacaccgttcataattgtctcatttcttattatgcttgtaacgataaacactgttaaaaaatatgcacttctgcaagataactccaaaaacgacgtagcattcaggttgcttggaatatttatgggacaggacaccacatacttgtcacgatactggctcgttaacagtctctttgtgtgttggatctggctttgcatgatcatccgtatttcttaccaagggaaccttgtcgacggcctacaaaaaactatactagaacctagactgtcaacgttaaatgaagctgtggacgcggtcgaccaagtcggtggtatgcgcgtattcgtggatttttatagaaatacgtcacttgagaagaagtacgtgcaattcttggtaaagaatgtccctagtgaattgaaaaaagttggagacgggaaaaggaatttaattgctgctgataggacgctggttcaattttatagacataaattggaaattctcgatgagcctgtgatgactacgccaatatgtattcatatgcggccgcgatggcctgcagcaccagaaatttcccaactaatttctcgtgtggtggaagcgggcttatatacaatgataataagaaaagagcattcgacatggatgatattatacggtaacttaactgaaacatatgaatttaaacctataaaacttaaaacatttcattcatgtttttatggccttattataatgtacgtgataagctcgttagttcttatcggggaagtttgtttcaatagatataagaaaaaggagaaatactaa
>HcydnochioneusIR7d2
atggtggctaatagatatatggaaagcaatattcaatttaatgattgtgtgcatattgaaatgttggcgaagagtgcagcgaggatagcgcttcataactttagatggcaatatataaccctggttctattaaatacaactgtattctgtggtgtcaatgcgttcttagaaagttataataaaacagcagtcatcgctactaaaaaatggaaaccagatttacataagattacaaaacaatttgtgcttttcagcaatgacttgggaagtatactaaatttattagcttggatgaatgaccataagttcgataatacaggaaagttcttaatcatatgccaatcaatggtcgacggagattgtgatgagttaaaggctgttgaaatgttttggcatcataaaatagtgaatatcatttttataaacaatatgccaaattttggtgctaaaggatatacctacgactatggaagtaattgtcaaaatagccctgccactgaagttaaagattggaataattgtattaaaatggatcaaaagtattgtaaaaataaatatcctataaaattacgaaatttacacggttgccctatcatagtgtctacgtttatgcagaaaccttacatgaattttagtactggtactccaacaggagctgatggcgatttgttaaatattataatcacagcattaaatgcaagccttacgataagaacaccttttaaaggcgatggttggggaaatctcgatgaaaacggcacgtgggtaggttctctcggtgacctattctatgatttggcaaacttctcaatgacatcagcaagtattactgaaaccagacatagagattttcaaatttctaacttttattattctatagttttaggatgggtaactcaccccccagaaaaagaaatggcatcatataaacttttaagaccttttaaaatggacacaagaattgcgataattatttcctttggaatcgttgtttgcattgtattatttcttaaaactaaattttgcacgattcttttcaagcaatttagttctggacgtgacccagagaatgttctttttttatcatggctaatgtgtatgggacaaccaacattaacttttccttctaaaatggctttgtcttacttagtattaatatggatttggtactgtttcctaatgagaactttttatcaagttcatctaataaattccttgaaaaatgatatctatttaaatgatttttcgagcataaacgatgcaatcaaagctaagtatccattcggtggaggttcagctttaaaagactattatatcgatcaacatataatttataataactggaagcataaagatagctcagaatacgaatcgttgatgcttaatttaactcatggtatgagatttgttttagccatgaatttagcaactgctcaagattttcttaaagaacctggaagaaacttgcatattttaccacaagttattttaaattgtccatcatctattttcttcaaaaagttttctccattggctaaaccaataaataaaatattggagcgtttaattgaatttggatggactgatatgtttttcaaaaatagtacaatgggaaataacattcaaaaaactgcaagtgaagataaacctattactttaagtaattttgcaggatgctatttaatattaatatgtggttggttgtcatctctaactttcttttttcttgaaattcatttgatgaaaaggcacactcaacccattattccttatagaaattaa
>HcydnochioneusIR7d4
atggctgtttttgtagtttttgtcctttcttttttcataacttctgcaactgcaaatttaaaaataaaaaatgaacttaatccgcgaagcgagcgtgttattgatagtgccactgatatcgctaatagttatttcaatttcagaacaccaactgtagtcgtgtctaaagaagtcgatgaagttctagtcaccaagtttattcaggcatatcgaggccttattatcttagatcatacaattggagggccgcctaagcaagtagtcattataattgaatcatattactctctaataagaactcttggaaaattgaagcccgatttgaaaggaaagacgctgctgcatagcggagcccatttcttgatcgttgtcctcgctactccgcacagacttcagcgtattaatagtattttatgggattattatgcgactaacgttgtaattgttattatgaacaaaaataataaaattgttctttacacgtattatccatataaaaatcatttggattgtcaaaatatagaacctacactcattggtttttgggatgacggagctgttcttgaaaaagatttatttccagataaaatgagtgacatgaaaggctgtcctctttatatatcaaccaacaaagtataccatcctgctgcagaacagaaaattcctctggaaataattaaaagggcaatcatcaggtatctcagagatgtgatgaattttacaccaataatttcaagtagggattatttaagcattgattcggatggtgctaaaaattggtcggagacgctggacgacatattaactggatctgcaaacatttctacgtgcagtatatctccaggcatggacagagttggtattttagactattctataccatacttcagaataagtatagcttggctcggtcctcctttacctcccggcccaatatggtggcgattgctgtcgcctttaaatggatacttgtggttagccattttactggttataattattgttaaatctattccgttcattatgaaaatcggacgagtaaaacagttctgttcgcaatattttaaaaattcaaatatattagatggcgttgtcatacgaatatgggctgtgatgatgggtcaatccattagggtaaaaccgagacgttttagagatttatatattttaagtctttggatatggttcacattcgtagttcgaagcgcatatcagagtgttcttattggagcgctaaaatccgatgttgcggtagtcagatttgtcgatttacaacaagcagttgataatggatattcatttgggggtagagcgggcgtattgccacatttcgaacatgatccgtttatccgtgacggatatgaagtattacaagaagaagaattcgaaagAGTTTTCCAAGAAGTGTTAGAAGGCAAGAAAACATTTATATTTGCTATATCTCTCGAATATGTTTGGGCTTACTGTATGGCGCAAGGGATAAATGAGAATGAATGTGGTCACattcttcctgattctattatgacagttcctttagtaatatggatgcctaagaactctgctttcaagagatctttgtctgtttggcttatacgtttcttagaaactggtttattagaaaaagatacaatgaaaatgtctagtactgcgtctgtattaaaatcaactgatcctagtgcactcgaaattgaacaagttgtaagcagcattttgtgcctagctgtaggctatcttatatcaattattgtgtttattgttgaaataatactatttaaaatgaaacaatcgtccatagttaagaaaagtagtaattttttaaaacatatttcaaaatag
>HcydnochioneusIR8a
ATGACAGCAATCAATAGTATCAATAAAAAAATATACCTAAAACTTCTATTTAAATATACTAATTACTTTCATTTATTTGTAGTTTTTACaacagaaaatcatgaaaccgagctaccgcaagaaatcagtcgtgcaataaaagcaacggaacaaatttcgccaggcttacttattaacgaagatgtcatacagctagatagagaaaatgacgaagaaagttttagcaaattatgcgcctctttatccaaaggcgtttcttctataattgacctctcctggtcaccatgggaaaagattgaggagttatcatctaccggtctggtggtagtccgttctttactagggtcacaacaaatgattcgcggctttgatgaatatttggagtccagaaatgcaacagatgcagcaattatattggaaagcgaaagtggtgtagatcaagcgctgtatgagcttctcggccgttcccacatccgtatttgggttcacgccggcttaactagagactcggctaaggcgttaaagagcatgcgaccggaacccagtttttatgttatagtcggcgataataactttgttacttctacttataagcgggcagtaaaagaaaaattagtgaaacgaccgtatcgatggaacctcataataactgattacaatactctagatccttctatacttgtgctacccgctgtcgtactgcaatctgatgaagcggattgttgtaaattattagcaatgaaagattgcagttgtgctactgatatgcagaaaaaacaacacattcttaataatcttataaaatatatggctgaaagcctatcgagaattgattcggaccaaatagtgaatatcgactgtgacaaccaacaaggtcagatgaatgcaactaaggagaaattatatcaaatattcgacgaggatagcctaagCAATGAGACTTTGTTTTATTGGGATGAAGAAaggtccggaattttccaccgattgcattttgttctgtcaacttataagcctgagagtgggttgcaaaggatagcgtcgtggtctgctgacgatgaatataagttgttaccaggcgttatattggaaccattgaaaaatttctttcgtattggcacttctgcggccgttccttggacattaccaaagtacgatccggaaactggtcaaccaatgttcacagaggaaggaagtccaatatatgaaggatattgtatcgatctcatagataaaatagctgaggcaatggattttgattacgagatagtgacgcccaaaacgggcacattcggtagaaggctgcccaatggttcgtgggatggtattattggagatttgatgactggggaaacagatatagcaatagcagcattgaccatgacggctgaacgagaagaggtagttgattttgttgccccatattttgaacaaactggtatccttatagtaatcaggaagcccatcagaaaaacatcgctcttcaaattcatgacagtcctcagaactgaagtgtggctcagtatagtggccgcgttgctcctcaccggtttcatgatctggctgttggagaaatactccccatattcagcgaggaacaatcctgatgcatatccctatccttgcagggaattcaccctcaaagaaagtttttggtttgcgctaacttcattcacaccacaagggggcggagaagctccgaaagctctatctggaagaacattagtcgccgcctattggctttttgtcgtactaatgttagctacgtttaccgctaacttggctgcttttttgactgttgagaggatgcagacacctgtatcatcattagaacagttagcgagacagtctcgtatcaactacacggtggtagagagttcgacgattcaccaatattttataaatatgaagtttgctgaagacaccctgtacagggtgtggaaagaaataactctgaacgctacatcagaccagtcacagtacagagtgtgggactatccgattcgcgagcagtatgggcatatcttgctagctattaacgcttcaggtcctgtacaagatgccaaaattggtttccaacaagtcaacgaacatcctgaagccgattttgcttttatacacgattctgccgaaatcaaatacgaaataactcgcaactgcaacttgacggaagtcggggaagtgttcgcagagcagccctacgctatcgcggtgcaacaaggctctaggttacaggaggacttgtctagaacattgctggatctccagaaggaacggttcctggagcagatcacttctaaATATTGGAATGAGTCAGCCCGACAAGCTTGTCCCGACGCAGATGAATCGGAAGGCATTACTTTGGAGAGCTTGGGCGGTGTATTCATAGCCACGTTATTCGGACTAGGGTTAGCAATGATAACTTTGGCGTGGGAAGTGTTCTACTATAAGCGTAAAGAAAAAAATAAAGTGACAACTATAGACGCGACTTTAGAAAAAAAAGAGGCTTTCAtagaaaaaatacctaaaaaattagaaggaatcgtaaaattgaaaaagaggaacaagaaaagtggtaacatagttaaaaatgtaacaattggagatcattttaagccggctgacaaaggaatttcatatattagtgtttatcctaaaaacagtgattatagaccataa
>HcydnochioneusIR21a
atgaaatttataatactaactttattaactttaaatttgacatgcgttataatttcttgtaatgaaaaatacattacaaagtttggtttgaataatttaggtgaaaaatcaattttgcgttatcatcaactattttctaagacttatagaaagtccagaaatttccataagcatattaaagaaacgaaaattcaaaaattgttttccatgaatactactatgaaaactgtaataaccaagagaaatgccgatccagtatttcatggacaccctaagacaaaagaggaaaagtggcacgaaatgtttttaagacagactaagactttcgatcaaaatccttctcttattcagttgattcacaatataacattgacgtatctaaatgaatgtactccagtgatcctttatgacgatagaatcaaagcacgtgaaggatatcttttcaaagatttatttaaaagtttcccagtgacgtttatacatggctatattgatgagaaggatataataaaagagccaaggcttcttcagccaagatatgaatgctttcacttcattgtttttctaagtgatgtcaaaagcagcgctaaagtcctgggtaaacaatctaagagtaaagtagtagtggtcgctagatcttcgcaatgggctgttcaagagtttttagcggggcctttatccagatattttatcaatttagtagttattgggcagagctttaaggatgatgataactcggaagctgcatatatcttgtacacgcatattttatacaccgacggcttaggtgctagtaagccaaaagtactgtgttcttggagtcatgggaagttttcccgacatgtcaatctattcccaacaaaaatgacgaaaggttatgcaggtcacagatttgttgtagctgccgccaatcagccaccttttacttttaggagaattcacacagatgccgacggtggaaatcctaaaatcatctgggatggacttgaaattagaattctaaatttattggcagaaagaaataacttttccgtagaaattattgagcctcatagcggagaattagggccaggcgacgcagtcacaaatgaagtagctatgtctagagcagacataggtgtgtcaggaatgtacgtaacaagtgaaaggactagtaatatagacatgagtttttctcattcccaagattgtgcagtatttataacattgacatctacggcattaccccgataccgcgcaattctaggtccgttccactggcacgtatgggtggcattaacatttacctacttaataggaatttttccattagctttctcagacaaacacactttgcgccatttgattaatgataaaggagaaatcgaaaacatgttttggtacgtctttgggacattcactaattgtttcacttttgtggggaaaaaatcttggagcaaaacaacaaagattactacgcgattgttgattggttggtattgggtatttaccatcatcattacaagttgttatacaggatcaattatagcatttgtaactttacccatttttcctgagacggtggacactatacaacaattattatcaggcttttatcgtgttggtactttggatcgtggaggctgggaaagatggtttatcaattcttccgacccgttgacaaataaactgtttaaaaagatagagtttgtgccagatgttaaagctggtatacgtaatacgaccaaggcatttttctttccatacgcgtttttaggatctcaagcggaattggaatatattgtccaatcgaatttctccatgtctgaatcaaagcgctcggtgctgcacatatctaataaatgctttgtgccgttcggagttagtattggatttccaaataattccctatatggtgcaaaattaagcaatgatattagaagaatgctacaggcaggaattttagataaattaaatgatgaggtgcgctgggaaatgcagcgaacgagctctggaaaacttttatcggtaggaagtagtgatttattgaagatagcttcgatagaagaaaaaggacttaccttagaggacacacagggcatgttcttattactcggagctggttttctattggctgctgttgctcttctttctgaatggatgggtggtttctcgagaggttgtgtgattggtaggaaaaaaactaaatctagtataacctccgccaagaaactgattaatacgccacagaattctgtagaagatatacactttaatactggagcgcggagtgacttacttttcatatcaagctcgccaagcaatgagtctcaagatacgctcgaaggccatataatagacgttacacaggaagccatcatcgtccataaaaattttgacgagcataaatgggattcaagacgttctagttcagtagagttggatagagaggttcaggtgatattccaaaaaaattctccaaaggaccttgaagatttggtaaattacaagtcagaatacacagctaaagatgtctttgattatctctaa
>HcydnochioneusIR25a
ATGGCTAACATGTTTGAAATGAAGTTTGTATTTGCCATTTATAGTTTGTATTTAATTCCAATAACTGTTGCACAAACTACACAAAATATTAATGTGTGGCTTGTAAACGAAGAAAACAATGCTCTTGCTGAAAAATCGTTTGAAGTAGCCAAAGAATATGTCCGAAGGAACCCAAGTTTAGGTCTTGCCGTAGACCCCGTCGTCGTGGTCGGCAACCGTACTGACGCTAAAGCGTTCTTAGAAAATgtttgcagaaaatacaatgacatgctatctgcgaagaagaccccacacgtgattttagatttcacgatgaccggcgttgggtcggaaactataaaatcgttcaccgcggctttagctttgccgactatttctggatcattcggccaagctggcgacttgcggcaatggcggtcactaaatgcaaaccaaactaaattcctgttacaagtgatgccccccgcagatatccttcctgaatcgattagggcgatcgtcacgaagcaggatatcaccaacgccgcaattatattcgatgaattcttcgttatggatcataaatataaatcgctactccagaacattccgacacgtcacgtcataactcccgtaaaaagttttaataaagacgaaataaaagcgcaacttcgaagtctccgggagcttgatatagtcaatttctttgtggttggaagcttgagaacaataaagaatgttctagacgcggcgaacgataatcagtatttcggcaggaaaaccgcgtggttcgcattgtccctagacaaaggggatattagctgcggctgcaaagacgccaccattgtgtacatgaagccgacaccagacgctaaaagccgggatcgtttggggaaaattaaaactacctacagtatgaatggggagcctgaaattacgtctgcgttttatttcgatctttccctgcggacgtttttagcgatcaaatcactgctggactctggcaagtggccaaatgacatgaaatatatcaattgcgatgattacgacggtaagaatactcCCGACAGGGCCTTGGATCTCAAATCTGCTTTTCAAGAggtaaaagaaacgccggcttacgcgccattctttatacctgaagatgacccgatcaatgggcgaagttatatggaatttaatactgatttgaccgctgttactataaaagatggtgcttcaattggtagcaaatctctagggtcttggaaggccggtctctccaaccctctgttgctaaccgatcccgacaacatgagcgactattcagcccaactcgtttacagaattgtgacagtcgagcaacaaccattcattatacgcgatgacgaagcaccgaaaggttttaaaggctactgtatagatttaatagaagaaatacgtcaaattgttaaattcgattacgaaataagcctatctccggacggtaatttcggtactatggacgagaacgggaattggaacggagtaatcaaggaattgatcgaaaaacgggcagatatcggccttacttcattatcggtgatggccgagagggaaaacgtagttgatttcaccgtgccctactatgatttggtaggtataacgattttgatgaagttaccgaggacaccaacttcgctgttcaagttcctaacggttttggaaaatgatgtctggctgtctatattggcagcttatttctttacaagtttcctcatgtgggtgttcgacaaatggagtccatacagctatcaaaataaccgggaaaagtacaaagatgacgaagaaaaacgcgagtttactttaaaggagtgtttatggttttgcatgacatcactgacgcctcaaggtggcggggaagccccgaaaaatctctctggtcgccttctagctgctacttggtggctctttggcttcataataatagcttcgtatacggccaaccttgccgcgttcctcacggtatcccgcctcgacacccccatagagtcgctggacgacctgtccaagcagtacaagatacagtacgcgccgctcaacggctcctccgccatgacctacttcgaacggatggccaatatcgaagttaggttttatgaGATATGGAAGGAAATGAGCCTCAACGACAGTCTGAGCGACGTGGAGCGCGCCAAGCTGGCCGTGTGGGACTATCCGGTCAGCGACAAGTATAGCAAGATGTGGCAAGCCATGAAGGAAGCTGGTCTCCCTAATTCTATAGAGGAAGCCATAGAAAGGGTCAGATCGTCCAAGAGTTCTAGTGAAGGGTTCGCCTGGCTGGGGGACGCGACTGACGTGAGATACTACGTACTGACAAGTTGTGACTTACAAATGGTGGGCGATGAGTTCTCTAGGAAACCGTATGCGATCGCCGTGCAACAAGGATCACCTTTGAAAGATCAGTTTAATAATGCTATACTCCAACTCCTAAATAAACGTAAACTAGAAAAGCTGAAAGAGAACTGGTGGAATAATAATCCCAAAGCAATAAAATGTGAGAAACAAGACGATCAATCTGATGGCATTTCCATACAAAATATAGGGGGAGTGTTTATAGTGATCTTTATGGGGATTGGCCTAGCGTGCGTCACTTTAGGGGTTGAATACTGGTGGTACAAATGGAGGAAAAGGCCTACTATTGGCGAAATTACACAGGTAATGTGTGGAAATCTATATTAA
>HcydnochioneusIR31a
ATGTTACCAACTAGGGTTATTGCTGATTTATTTCATTATCAAACCATTAGCAGTGTAATTGTTTTGACGTGTTGGCCTTATTTTGaccgtgctaaattcattcgggaaattaataaatataacatacctgtaacgttttcctgtgatccagccgttcttgacgtggtagatccatacaagctgcaaggagttttgtacataccatcaccgaagatcttagaacataagattaagcaaaaatatttttcaaattggtacaaatggatgatattaaacaatactataccacattttatacaaaacgcccgatatgatgctgatattttactgttgaagccatcaccaacatataataatagtagcttggaaacagaggacattacgatttacgatgtctacacccacccaagagatgacgctagtgtctccctttggtcccattgggacttacacgctggtctccaagtactatttgacaaggaaagggtcggtagacggcgtaacttatcaaaatatcctttgaaaattgcagcaccgCTGGGTTCGTATTCAAATAACACATACAATGGTGGTTTCTTGGAGTATTTAATGGACATGTCCATTCGTGAGCGAGATTCTGGTGTGCGCATCGGATACAGTTCGTCGAGCCTCATTATTGAAATACTCAACGCTACCGAAATATTATTACCCACATTACTTTGGAGCACCGAAATTCACAACAGCAGCATGATATTGGAGCTGAAGtatggaagttcagagctgagcggaggagtcctgcgactgatgaaagaaagattcgaaaaattggattacatcatgcctatatggCCATTTCAtgtcggcttcacatatctggctgagcgcgaaagcagtagcaatatgttcctagaaccattcacagtgaacgtatggtggtgttgcctaattctcgtcttaatcttggcggcagctcagaaagtaaccgctaagagtaaagaggagaaagaaggagcgtacattgccactcttgctaccttcttgcaacaagatgcaagtgcagtaccaaaaggtatatcgggcagatggaactttttagtgctgtccatatcagccatgctcatccacgcttactacacatcagctattgtgtcggctcttatgagcacagggagaagcggcccagactccctcaggtctttgggagattctaaatatgctatagcctcagaagattatgattatatgagatatttaatgtttgatgtaaagacgaaccgtgacgacttggagtacctgaagaaaaggaaactaacaccaaaattttaccaagacgtcaacgctggagtgaagttaatacaaactgggagcactgcatatcacacagagtataatcagctctacccacatttgaaaagctttaccgacgaccaactgtgcaagttgcaatacgtagatactgttccggaggtATTATCCTGGATAACGACAACCAAGCGTGGGCAGTGGACTAACACCTTCAAAGTGGCTGGTGCCTGGCTTCAAGAAACAGGCTTAGCACATCGCTTGgttagccgcgtcaggatcaagccgccgccttgtcgagctgccctcttggcggagagggtcaatatacatgatataatgccagtattgatatgtacttttgctggagtcgttatatctttgatattgttagggttggagttatttgttagtaaatgtaaaggaaagtggtttaaaaaatcatccagtgattcaattgaagtgttcgatgttgatgatccaatttattga
>HcydnochioneusIR1
ATGTGGCGAACTGTAGTACTTGCAGCGTGTCTCACTTCAGACCCTGGCGCGTCTCTCGGAGCCGGCAGCGCCGCCGTggattattttgtgcaaaagggagctccctacctctgctacttgacatgtgaaaacaaaaagttagtacacgagttcatggacaaaggcatcagagtttcgttgcagctaattgataaaagttgcgatctcgaaaggaacttgctgcagtggaatgtacctgttggagtcatgttggatgctgggtgcgagaataccgaagatatattaaatacggcatctcgaggtattctgtttgacgccatgcatatgtggcttattaaggagattgcagaccacgagggcgggaatattctgaacgtgttacaacgaatgaacctcagcgtagacgctgatgtcgtcgttgcttttgataaaggcgaccgcgtagaactaatcgatgttttcaactatgggaggatacagggaaatgatttggagaagaaatatataggggagtggactccagagggcggcctgaacgtttcgctgaacaggttcaagtattatgatcggtgggacttccacaatttaactctgcgagccgttactgtgattttaggcaacccaaaggatttccagcctgaaatgctatcggacgtgggatacaaagccggagtgccgctcttgactaaaataccgacacagctcctgtatatactgaaagatatacataattttagtttcaagtacacggtagcggggcgctggatcggagcgccggagaggaactccactttggcggtcaccaactccctattctggggagaacaagacatctcctgcacttgcgcgaggatgttcaagcattggctagagtgggtcgatgtgttctccccgcctgctactagttttgagacaaaattctactacctgatattagaccaaggtataggtagctacgagaataggttcctgacgccactgtcaagcggcgtgtggttgtggacggcagtcgcgggagtcgcttgtacagtactactggggatagctgcggtgctagaggcaagaagcgagcccggattgtatgcattttttagcgtttttgctgttatttgtcaacaggcatatgaagatggagtcaatttatttgaagaaatgtcgtcgagtcaaggtcgtcgtctcatcctcctcgtcgtgggcataactagtatgttactatacaactactacacgagcagcgtggtctcgtggttgctgaacgcggccgcgcccaccctcgctgacatggacgcgctcatcaacagcgaccttgaactggtctttgaagatattggatataccagggggtggcttgacaacccaggcttcttctactacagcggctacaagaaccctaaggaggacgagctccggctgaagaaagtgacgcgagcgcggcgcacaaccgcgctattgcagcccgccgccgctatcagccttatacggactgggacctacgcgtaccacacggagccctacaccgcctaccaggtgatctcgcgcacgttctcggagcgcgagctgtgcgagctcggcgccttgcggatgctgggacccgataacgtgtacatatttggtcagaaacggagtccgtataaacaattctttgtttggagtctcatgcgtctcctcgagcgcggtcacacatctttagcgagcgcacgcgtgtctggtccacgtcctacatgctcggggagagcgccgcgcgcactcgctttagggcaggcggcgccggcgttcgcggcgttaggttacgctgcgttgctgtctgttattatagctgtagtggaggtttggtttcacaaagcgcaaaacaaaaaacaagcccgcggagagttcgataatcgcgcacataacgcagagcggagtgatttttttagcgaagcataa
>HcydnochioneusIR40a
atgaaaatgaaaatattactattattgtttcatatatttatatactgtagaaatactgaatgcttacacaatatcgaggctatgacaaatagaagtcttgaacgtctcccaaaagatttttcaaaggcgataatggacatagctattggattaccgacgaacactcttactattgttagcagcaacacaacaaatttgcgATCAGAAGACTTATTCAAAATAGTGTGCCTATTAGCTGAAAATAACATACAAGTGATCAATTTAGATATAACCAGTGAAAACAAGGAAGTGTATTTCAGTTATCTCAAAAACGGCTTGGACACATCGGAGGAACGAACTAATCTAATATTCTGTGACTCATATGAATGCGAAAATTTGTTATTTGAGataaccataaacaacttcatacatagatccatgctttacatatttttttggccgcggggtgaaatcagcacgctcttcctctctggcattaaggaggccattagagtcgctgtgatcacgaatccgagacccggggtatttcggctatattacaatcaggcaaccccgaataagctgaaccatctaactttagtaaactggtggtctggcagtctttacaaatcccccgcattgcctcccgctgataaagtctatcaagacttccaaggaagaatttttgacgtgcctgtgttacacgcaccaccttggcacttcgtgatatataacaacgattctacagtgaacgtcactggtgggagagacgacaaattactttcgttgttggcgaagaaacttaactttaaATACAGATACTACGATCCGCCAGAAAGGAGTCAAGGATCAAGAATCGCTGGCAACGGAACGTTTAAAGGAACTCTAGGCTTAATTTGGAAACGTaaagcagattttttccttggagatgtgaccatgacatgggagcgattgcaagctgtggaattctctttcttgaccctcgctgattctggagccttcttgactcatgcacctgacaagctgagtgaaacattggctatcatcagaccgttccgatgggaggtttggcctttagtaggcgcaacgcttctcataacaggtccagctctttggatagtaatagcggctccatcgctatggcaacgacgcaaaacagatcaactaagcctgttgaataattgctgttggttcactacttctttattcctcagacaagcatccacaaaagaaccatcaaaaacacataaggcacgtctcgtaggcatcctcatatccttaggagctacatatgttataggcgacatgtattctgcaaatttaacaagtcttctagccagacctacaaaggaacagcctattggaactttacaagccctagaagaagttatgagagataaaggttacgaactggtcgtggaaagccatagctcaacgctggctatattacagaatggtaccggcgtctacggtcgtctagctcgtctcatgcgtcgtcagcacatacaacgtgtgcgcagtgtagagcatggagtccgcttggtcttatcaaagcgtcgcgtcgccatattaggtggaagagaaactctctactatgatactgagagatttggttctcacaattttcacctaagtgaaaaattatatacgagatattcagctattgctctacaaattggatgtccttatttggaaacatttaataatatAGTAATGactctattcgaagctggaatattagctaaaatgactacagatgaatataagaatctaccagaacaatctagaaggtccaatccagtaacagagagtgatagtaaggaaaatactgacgttaccgaaaacacccagaacgctcaaccacaaaacgaatctactataggtctggagcctgtctcactaacaatgcttcgaggagctttttgccttctaggtatcggatattttcttgcagGGACTGTTCTCATCACCGAAATCCATATACATCGTAAGAAGAAAAATCAAAATTTAATAAAAATAACCGACGAGTCCACCGACCACATCAAATCCTCGAGATTTTATTTGAAACATCATTTTGAAAAGATTTTTAAAATCATGTATATCCTTATTGATAGAGCTCTAAGACACGATGCACGAGATTAG
>HcydnochioneusIR41a
atgatacctttaccagaagctttgacggcagtagaaatattattgaaaatattaattggccaatatcttaattcatcgtattgtattacgataatttctgacgaatgcttatttctccaatcacccaagagttttatgtatatatatgcaagtaataatgagtcgctaatcaaccagatgcttaacgcctcagaaatgggttgctccgattatatcgtacaactaaatgacccggatatgttttttgtggcgtataagaacgttgggcgtatgggtaacgtaagaaaaggtgacagaaaaataattatgcttcccactttccaccatctcatcaatggaagttcagacgtgcttataaatgtattatcaaatagagaagccagctttgttgctaacatattgttaatcatgaaagcagagtcatctccagagtgtcatatttacaacttagttactcataaatttgttggcattgaagaaaatgacaagcctgtcgttttagatagttggaattcatgcacagaagaatttgaaaggaatgtatacttatttccgcataatatgtctaatgtatatggaaaaatagttaaggtcacagcatttacatacaagccttatgtcttgttagatcttgaaaccaatgttacacctaatggtcgagatggcttggatataagaattgtcgaagagttttgcagatggatcaattgtacgatagaaatggtaggagacgatggtagggaatggggagaaatttacgataacaggaccggtataggtattttagggaatgtatatgaagatcgagctgatcttggtataactgcactatattcctggtacgaagaatacattgtaatggatttttcgactccttatgtaagaactggagttacttgcGTTGCGCCTTCACCAAGattattagcaagttggcgaatgccgttactaccttttaatttgtatatgtggatttgtatatttttcacattcatatatgcatcgttggctttgatgattgcaaaaggattttctaccactgatatatttttgacaacttttggtattatgataacacagtcacaacctgaatctggattttcgacatggcgaacgcgcagcgtaatcgggtggatgatgatgactggtttagttttggacaacgcatatgggggtggactagcatctactttcactgtacccagatatgaaccttctatagatacaattaaagatatcgttgaccgtaaactaatatggggcgctacacacgacgcttggacattttccctaatactttctcaagagcgtttgcttaaaaagttagtaaaattattccgtacgtatccgtctgaagacttaaagcgtagaagctttaatcggagtatggcgttcagcatagaaaaattacctggtggtactttcgctattggagaatatataaccaaagaagcaacatttgatttaactattatgttagaagaatattattttgaacaatgcattgtaatgatgcggaaaaattccttttatacacataaattaagcaaacttataggacgtcttcatgaatcaggcttgttgctagcgtgggaaacacagATAGCGTTGCAGTACTTGGACTACAAGGTTCAATTGGCAGTTAAACTTTCACGGTCTAAAAAAGATGTTGAAAACATCGAGCCCTTGGCCTTAAGACATGTTGAAGGAATTTTTATAATTTATGGTGTTGGAGTTGTGATATCAATTATTTCGTTCGTGATAGAAATTATACAAAAAAAGAGAAATAACAAGCGTCGTTAA
>HcydnochioneusIR64a
atgaatttgttgaagtttgcacttatattaaattttacttttataatggttttaccattacctgtctatatagaaattttgaaatcaagaaacattgaaaatgtagttttatttcattgtaatcgaaacataattgaaagtcaaaaaattttaattgcaaacaatataagatcagtttttctggctaattccacggatttatcaaatttaagttatgccaaagtaggcttcatattagatacgcattgtgaatcttggaatcaaatctttaatgttgttgatgaaagattttttgggggtccctttacgtggttggtaaatactgatgacctcaattctacagtcgatgttctgtccaaatatcctgtagatatcaattctgattttattgtaattacaaaaaatcaaaaactttttaacttgtacgaagtgtacagtaagggtttctacaccaatggttcctttattgtcagggatttgggtcattttgattcggaattgcatttaaaacgaaatattagggccgatttaactggtgtcgtcttaaaatgcgtcgtagtaatagtcgatcctatagtaaacgagacgttcgaacattacttggaaaatacgagtcctgggaaattaattgattctgtgcataagctgaaattttttaggctgatgaaatatcttcaaaacatttataattttagtcttatgcttcagaggaccaattcatggggatatttacgcaacggtagttttgacggcctcgtcggatctcttcagcggcgcgatgcggacattgggggaagctccatcttttatagatcggatagattaaagataattgactacgtaacttctacttggcaaacaagacactgttttattctaagacatccgaagtatccaggtggcttctacacaatatatacgggacctctgactgacatcgtctggtattggatcctctttgttttaactctggctggtttagttacatgtattatgttaaaaataagagccattaaacggcctggggacgacgaggactcttcatcatcgatggctttgattttcatatttagcgctataagtcaacaaggcactacgttaaatagaggctcggtatcaataaagattgttactttcgtgacatttatatttacactgacattgtatcaatactataacgccacggtagtgtcgacgttgttgcgggaacctccgaaaactatcaggaacctaaaagatttacttgaaagcaatttgaaggttggtgtggaggatgtactATACAATAAGGACCATTTCAGGcgtacaacagacgccgtaactctagagctctaccacaaaaaaattgtaaccggaaaagagtacaatttcttcaagcccgaccacggcatgcgactggtgaaggccgggggcttcgcctaccatattgacagtatcatcggttaccgtataatgaggaacacgtttaccgaacgagagatttgtgatgcccacgaaatttatttatatccaccccaaaaaatggcggtcactttgcagaagaattcgccgtatagagagcacgttggtttcagaatacaaaaaatatacgaatctggactaatgtatagattgaagtctgtatgggacgagcccaagccgcagtgcgtgcacacaccagacagtagtgtgttttcagtttctttgagagagttctctagtgctcttattatgttagctttaggcatggttttatctgtttcaatattgtttttggaaatcattgtgggtagatacaaagttaaagtttatgatttttgtcattaa
>HcydnochioneusIR68a
ATGGCAGGAGCTTTAGTTAAATTTGTTATACTTATAACAATTGTATTatcttctacggtcaaatgcgatgtaggcgctatagctgaagatttacaaattcacaaagacttggaagttcttcttatagatatattaaacggcttggccagaaactattcggttacatgtttaacgattatatgcgatgatgtatatttgaatgtatttgaaggagctttgtttatacgtactttggacgttccgtacattatgATTGTAGTAGAAGAATACGAAGACTTATTATCTCCGAATTACAACACATTAGAACCGTTGCGACAAGCGAGGAACGATGGGTGTAACGTATATGCTATATTGATGGCGAATGGCTTGCAGTTGACTAGACTTCTGAAATTTGGTGACAGATATCGTGTTCTAGACACCAGAGCTAAATACATAATGCTTCACGACGTAAGACTATTTCACAGTAATCTACATTTCATTTGGAAACGTATAGTCAACGTTGTTTTCATTAAATATCATAGAAAAGTTTCATCTAAAAGCGAAGCTTGGTTCGAACTTTCAACAGTACCTTTCCCAAATCCAATTAAAGGAATTTTTATATCGCGACGCGTAGATATTTGGAAGAATGGGAAgttacactatggaagagatctgtttgctgataaaactggtgatcttaatggggaattgttgaatgtagtgtattttgatcatttgccatctgttgttattatgaagtctagtaacaaagtggggggtgttgaggttgagatcctcaacacactggcccagaaaatgagattccaacccaaattgtatcaatctatcgaccctgataaattcaaatggggtcaaaaactcagcaacggctcctactccggcctcctcggtgagatggtccacggtaaagcagatatggcgctaggcaacttgcaatacacgcctaatcatttggaactgactgatttaagtatcccttacacaacacagtgttggactttcctgacaccggaagcgttgagtgataattcttggaaaacattgattttgcctttcaccctatatatgtggatagctgtattgatggtgctattcgtgactgggtccatattttatgggctcgccatgtattacattaaccttttagattacagagcggacagcgttcatgtcaagaaacaaaaaatacattacgatgcaaaaccagtcggcttatatttatttggcgaaataactaacagtatactgtatacctatggaatgttacttgtcgtatcattacccaagctacctactggctggtcgatacgactattgaccgggtggtactggctgtactgcatacttctagtggtctcttacagagctagtatgacagccattttagccaacccagctcctagagtcactattaatacgttaaaagagctagtcgatagtaaaatagcgtgtggagggtggggtgaagaaactaaagtgttttttcaacagtccttggatgaaatagggcaggatatagcgaaaatgtttgtggaagtcaacgacccggatgaagctgcacgcaaagttgcgaaaggtgtcttcgcatattatgatagctcagattacttgaaatatttaagtgtgaaacgtaaaaatgatatgaattttaataattctacaataaatgcaagttttagttacaattcaaatgaaagaaatttacacataatgacagattgcgttgtaaatatacctatttctatcggttttcataagaattcgcccttaaagccgctagctgatgtttatataaggagaatagtcgaggttggtttagttgaaaaatggttgaacgacgcaatgtatagaattagatctatggacactacagaagaggaggtcaaagctctgataaacttgaaaaaactttattgtgctttcattgcacttgctataggctatacaataagcttattttgcctcttcggagaatggctacactggcactacatagtaatgaaagatccaaattttgataaatacgccttagacatatattataagaataaaaataaaaagacttag
>HcydnochioneusIR75d
ATGCGGGGTCGCGCCAAGCGTACGTTCAATTTGTCTGCTAACATGGACTTCTTCAGTTTCATAGTCGCATATTGCGTCTCCAAGAAGCTGACGCTCATCACAGCGTTCTTATGTTGGGGACcagacgatataaacaagctgttaaagctgagttgcgacgccgggctgcgcgtgcgcgtccacactgacctgactgacccccatctcctcccggacctgcctgcgtaccgcaccttcagagaggggatgctacttgatacgcactgcgacaatgtgtcgcaagttttaaataaagcgtcagacacacgcgcctttaacttgcgacatgcttggatgttaatcgacgattcgttctacaactttacaaatgttgataatatactaacagacactctgatactacccgatggggacgtgacgtgggtctccaaggataccatggtagatgtgtaccgcgtcaaaagggaccgggatttaatgtgtttaaacctaggatttcgggatagtctactggagcttgagcgcctttggttgaaattgccgactgcagtcactagaaggaagaatcttaataatgtttatttggagtcggctactatcgtgacacaaccacaatacttcaaaggctggtctgatctcagcaatcgtcaaattgatacttttccaaaggtgacttatccgttgcttatgctttgcggccaggatttaaattttaggttcaacttaaagcaagtagacctatacggagaggagcacaacggcacgttcgacgggctggtggggcgcatgcagcgcggcgagctcgaggtcggcatcacctccatgttcatgcgcgcggacaggtggcgcgtggtgcactactccgcggagacggtcgaacttaggggggcatttctcttccgtcaaccttctcgctcggcggtctctaacgtattcgtgctgccgttcagccgtggcgtgtgggcggcgtgcgcggcggtcttcgccggcgctggtcttctactcaccgtatttgggcatgttgctcggcaaaacgtgctggacccgactgcgcagaggctgacgttgcctgagagcctgacttatgctattggaactatatgtcaacaaggctcagacctatcgccacagctgtggtccgtgcgcctgttaatgttctgcaccttgctggcgtcgctgttcgcattcacatcctactccgctaaagtagtggcgattctgcaggcgcccagcgacgcgctgaatacgatcgcggacttgacacactccccgatggacatgggggtgcaggagactacatacaagagagtgtacttcgctGAGAGCAACGACCCCGCGACACAGGCGCTGTACCGCCGCAAGCTGCTGCCGCTGGGCGAGCGCGCCTACCTCAGCGTGGTGGACGGGATCGCGCGCGTGCGCACCGGCCTCTTCGCGTTCcaggtggaacaaagttcagcatacgacatcatcagcaagacgtacacggagcgcgagaagtgcggcctgaaggagatcaaggcgttcacgctgccgatggtggcagtgccgctgcgcaagcactccggataccgcgacctgttcgcttcacgactgcgttggcaacgcgaagtcggtctaatggatcgtttccggcgagtgtggatgagttctcgtcccaaatgcgacgaggggcgcggcggcttcgtcagcgtggggctggtggacgtgctgcCGGCGGCGCAGGCGCTcctcgccggcatgctgctggctacggccgtgctgctcgctgagaagctctattactttgttaaaaccaaatctttggtctgtagcagaggtggcaaatat
>HcydnochioneusIR75p1
ATGAATAGAACGGAATATTTTCTACACCAAATTGTAATATTAGCTGATTTGTCCTGTCCAGGGGCAGATCGGTTTTTAAAAAAGGCTAGTGACGACGGATATTTCAAGTCACCTTACAGATGGCTACTCCTAGATCCTGAACTAGGACCTCTCAAATCTAATATACTGGAGAAACTAGATTTACCGCTAAATAGTGATGTGGTTATAGCTAAGAAAGTTGATGGAGAAAATTATCAACTGATTGAagcatataaaatatcagaaagctcaaacgttatttacacaactagagccgcttggacacctgccagggaactaagaagtctatacaaatcagaaataattagagaaaaatcaaaaaatatgtcttttagtttgagagaggacgataatagcaaaaatctgatgACATCAAAATATGGTACAATCGAAGACTATAGAGATTCCAAAATAATTTCTGTCAGGCGCAAGAACCTACGCAAGCACACTCTGACTATAGCAAACGTTATAACCGACAGCAACGAGACGAGGCAACATNNNNNNNNNNNNNNaaatctccaccaggactccataacaaaaatgtcgtacatggtcgtcaagatatgctttgaaatgctgaactctacagagaaacgtatttttactcatacttggggatataaggataagaatggcaattggcagggcattatcgatcatcttttaaagaaggaggctgatacaggtactctaacaatattcacccaagaacgtatgaaagtaatcgactatatagccatggtggggtccacggcggtacggttcgtgttccgggaacctcctctcgcgttgctggagaacatcttcactttacccttcactggcgctgtctggattgccatagctatatgcgtgctgggatgtgctgtgttcttGTATATCACTTCGAAATGGGAGGCTTCTGTTGATATGcatccactacaactaaacgggtcgtgggcggacgtgctcatactgataataggcgctgtactgcaacaaggatgtacactcgaaccaagatatgctgcaggtagatgcgtaactctgctcctcttcgtggcacttacaatactatattcagcatactctgctaatatagtggtgttacttcgagctccaagctcctcagtgagatctcttaatgaccttctaaactctcctttgaaacttggtgccagtgattttgaatataatcggtatttctttaagaagttaaatgaacctataaggaaagctatttacaacaagaaaatagcacccaaaggaaagaaacccaacttttatacaatgaaagaaggagttgagaagataagacggggcttgttcgctttccacatggaactgaatccaggatacaggctaatacaagaaacttaccaggaagacgagaagtgtgatctcgtggagatcgattatatcaatgaaatagatccttgggtcccggggcagaagcgttcaccatataaagatttatttaaaatcaatttcatccgtatccgagaaacgggagtccaatcaaacatccaccaccgtctccacgtcggcaagccgcgctgttccggcagcatctccgcgttcagcagtgttggcatcactgacatgtacccggctgttattgccactttgtacggcatgctcatatctgtggtagtgctgttcctggaaatagtttataagagattgTTGCTCCTGAAAGAGAGGAGAATGGCGGTGAAAAATCTTTATTTTTAA
>HcydnochioneusIR75p2
ATGAAACTGTTTTCTTTATTTATTATACCAATTTTTATATATTTAGTTCATactaaagatgaaaatgaaattagttttattaaggagtttgtaaataatgaacgtaaaccaacttttgtagttttttcgaatttatgttggaaacattctaaaaaaataatattatttaaaaagttaaacgaagctggtataagagcaactacaaattttaaagcaatctctgcactacaagatcatgccttcctgttttatgtcgatttggactgtcctaaaggtgaagaagtattaaatgtatcaaaactccttcgttctccttaccgatggctcgcagtccatgacaaaaattcaaacaaattcaatatttctaagctgtgggagttgccgatattagctgatagtgactttgttcttgctgaaaaggatcaaaacatttttatattaagtgaattacacaaaccgtctccaaatggtcctacatacaccaatcctcgtggtttttacaatggaactctaaaagacaccagaccccacagagaattgttcaggcgacgacagaacgtgatgggtcacccgctaactatggccaacgtcatacaggatagcaataccacgcaatatcacttgcccagagaggatcgattaaagcttcatttcgacaccatagccaagatgtcatggataaatgttcatatagcatttgaaatggtcaacgccacaccacgttatatattcagccacaggtggggatataagaagaatggtcagtggtcaggaatgattaatgatattaagactgggagagccgatttaggtacaaactgcgttgccaataccgaacgcctcagcgtcgtagtattcacagattcgatagccaagttccaagtaaagtttattttcaggcaaccccctctgtcgtatgtcgccaatatcttcacattaccattctctgtgaatgtttggatcgctttagttctttctataataggttccacttttactattttgctggcgtctaaattggaagctgtgaagattggcgcgaatcaaacacaactagatggaagtattggagatgcaatgttactgacaatgagtgctttaagtcaacagggctgttataaagagcctaaaaagttatcaggtcgtttaatgctatgggtaatatttacagcacttatggcactttatgctgcatactctgccaatattgttgttcttcttcaagcaccttctacttctatcagaacattggaacagctggccaattctaagatgacactcgctgcgttggaggtggactataaccattttgtattaaaggctggaaaggatgcagtgagacgcaaaatatataagaaaatagagccagataaaggaaaaccacagttttatgatttgaatgaaggcgttgaaagagttcgaaagggtctttttgccatccatatattgaccggtcaattgtaccgtcgagttgaggaaactttcttggagacggagaaatgtgacttggtcgaagtggacttcatgaatattgttcatccattcgtgccagtgtacaaacactccccatatttagaattgctgcgagttgctttcaaacgcatccacgaatctggtatccaaatggctgtagacagacgactgagtgttagaaagcctcgctgttctaataaaatgtcttcgtttagcagcgtcagccttttgaacattcgaccagttttaatattcatgttgattggcattggcatttctgttttaattcttatattggaaattttgcacgataagtaa
>HcydnochioneusIR75q1
atgtctgaatttaacaaactgactccaccaaagagaattcaatttattgacgacatcgacgacatattcgattcttttcaacaacacaacacattgtttattgttgatacggactgtcctcatagtggagagtttctggaaaaagcaaacagatcacaaaaatttcgcaatccatatcgttggcttatgatgacaaaaccagaaaaaaataaaacttcattgtcactaaaaataataaaaaacttgcatattttaatcgacgctgacgtcctgatatctgaaagacatggcgacgcgttctcgttatttacagcttacaagttacagtttaacaacagcgaatggaaaatagaaaatttcggcacttggacccgtgaacggtgtttaaataataacaaggaaatgttctctgaattatcaatgagacgcaaaaatgtacaaaacttacctttaccgacatctattgttataacaaacaataaaaccaagaaatctttacttagtctcaaggaacctgacatagatctggtagcaaaagcaagttttagacaacttgcaCCTCTATATCAATTCATGAATGCAACTCTCGTGTTACATTTTACTGATAGTTGGGGTTATCCTGTAAATGGTACCGTCAACGGCATGATGGGTGCTTTAGCTAATGGTATTTGTGAAATAGGAGgaacggtgatcttcatgagacctgagaggcttagtttagcagattttatagcagcaccgataatgcccacagtcagatttgtgttcagacaaccatctttatcacagcagaataatttgtttttcttgcctttcaaacctgtagtctggggttgtattttaggacttatattttttatatttataatagcccttataatcacaaaatgggaaaatagcaaaacggaaaaagaaaatagtaagacagacacaaccatacaagccgactcaagcgaaattgctatgatgatcataggcgccattacacaacaaggaagctatactgaattaaaaggaactcttggacggatagtgatgtttataacattatttgtatttgtttttctttatacatcctattcagcaaatattgtcgctttattacaatctacttcaaaccaaattaaaacattagcagacttgttaaattccaatcttgagttgggctgtgaagatactttatataatcgatattatttcaagatggtaactgatcctgttaaaaaagcaatatatgaacaaaagatagcgccgcgtggatctcagccgaatttcatgagtttacacgaaggaatactaaaattacaaaagaaaccattcgctttcaacatgtttctgggtagtggatatgccgcagtagaaaaatattttctggagcacgaaaaatgtggactgcaggagataacttacgttgacgaaaaattaccgtggctaacatgtcgtaagaactcgcatttcaaggaaatttacaaaattggGTTTACAAGAATCTTAGAACACGGAATGAACTCCCGCGAGTACAGGAAATCCTTTGTAAAGAAGCCAGTGTGTATCTCCCGTGGGGGGACTTTTGATTCTGTTTATATGAGAGATTTTTATCCTGCGTTACTGGTGCTAGCTTACGGAATAGCTTTTTCCGTCATTTTAGTGCTTTTGGAAATATTGTATTGGCGACGTTTTAAAACAATACAATTTACTCTTTAA
>HcydnochioneusIR75q2
ATGTCAATTGGTTACGTAATGGCGAAAATCCCTTTCATTATCTTATTCTTGTTTTTTAAATATGCTTTCACAGAAAAAGTTATCGATACTAATATAATAGCGAACATAATACAGACTTTGGAAAGACCGACAACCATTATTGTGATAACATGTTGGACGCCATataacaaagtccagttccattcaaagctggctggtagaaacagtgataagaggaatttaatagagttcatacacccaggagaaataccgaaaaatattgagaataaccatcatattttatttatagctgatctgggatgccagaatgttttggattccttaaaaatatatgataatttaaaattattccgatcgccatttcgatggattttctttaatagatattgtgataataacaattttaaaagaaccatacaaaacatcaccgatataaatattttgctcgattcggaagttttagtaatacaacaatattgtggttatttttgcgagatatattatacttacaaaagaagttctgagagtgagtgggaaacagagctatatgagaaattgaatattacaaatggaatggagaaaaaatctaggcataacgaagccactgctattagacgactcaatttacataattacgaactaaaaatttgctatgttttgaccgataacgacagtattaaccatttgacagatgaagtcaacgaccatatcgacactataacaaaagtcaatttcccaacaacaaatcaactattggattttttaaacgcaagcagaaagtatatatttacagaaacttggggctatcgtcataataacacgtggaacggcatgactgggtatttggtaaggcaagaagtggatataggaggatctccaatgtttttcacctctgaaaggatgtcagtaattgaatacatatcaagtccaacaccaactcgctctaaattcgtctttcaacagccaaaactttcatatgaaaataatttatttttattatcatttaaatattctttatggattggatctattgccttgataggtttactctatttagttatttgtgctgtgacgatctgggagtggaaaaagaaatcatcttcgaaaaatggcttggaaagtgcaggaattttacgtccaaatttagtggatatagccttatttattttcggatgtacctgtcaacaaggaagcgttgttgaacttaaaggttccctaggtcgaatggtgttattactgttattcgtatctctaacattcctgtacacgtcgtactctgccaatattgtagctttattacaatcaagttcctcccaaattagaacattggaagatctgctacgatccaggatgaagtttggcgttcacgatactgtgtttaataaatattactttacgactgaaacggaacctatacgtcgagctatatatgaaactaaagtagctccaccgggaggtacaccacacttcatgagtatggaagatggtgtcaaagcaatgcaaaagNNNNNNNNNNNNNNNcacatggaaactggcgttggttacaaatttgttggaaaatattttgaagagggagagaaatgcggcctaaaggaaatacaatatctcagagtgatagatccgtggctggcagttcagaaaaatacccaatttatggaaatgtttaaaataggaacaaaacgcctccaagaacacggcttgcagcaacgggagaaccacttgttatatgaaaaacggcccaaatgctccggaagacaggccaacttcatctccgtcagcatggtggattgttatccagctttgttaatacttacttacggagcccttctagcagctatggttggcgttatagaaattttgtactatagacgagcggcaattatgagtaaaataaaataa
>HcydnochioneusIR76b
ATGGCTGGTCTAGAGTTAATACTGGCTACGATATGCAATGCAACCTTTTGTGATAATATATTTGATAATCCGCTTTTGGATACCCAACTCACGGCAAGGCAGGAGGAAATACAGGATTTAAAGGACGAAGTTAATGGCAAGCATCTAAAAATAGCAACGTTAAATAATTATCCATTAAGTTGGACGGAGAAGCTAGAAAATGGAACTATCGTTGGAAATGGGGTTGCGTTCATTATCATTGATATTTTGCGACAAAAATTCAATTTTACCTTCGAAATTGTATTGCCGGAGAAGAATGTTGAAATGGGGACGGGGAAGAAACCTGATGAGTCTGTGATCAATCTTGTCAATAGCAGTaaagcagatatggcggccgcattcctaccgatgcttgttaaatataataaattggtaacattctcgaacgatctcgacgaaggtgtttggatgatgatgttgaagcgaccgaaggagtcagccgcgggttctggtcttttagcaccatttgctacttatgtttggtatttaatactggcagcagttttatgctacggcccgtgcataactttgctaacctggctgagggctaaatgcgtgaaagacaatgagtatcatatatctctatctccgagcgtttggttcgtgtatggggccttcattaaacaaggaaccactctgtcacctgaagccaacactactcgtgtattgttcgcaacgtggtggttgtttgtgatcctgctctccgcgttctacacggccaacctgacggcttttctgactttatccaaatttacactggacattgaaaatcctatagacttgtacaagaaaaactatcgctgggtcgccactgagggaggcgccgtacagaatactattaagagtccagaagaagatctctactacctcagccggatggtatcaaacggccgcgctaggttccgtacaataaaattcaacgaggatttcttaccatcagtgacgggaggagcagttctggtcaaagaacaagacgcaatcgacaatcttatgtataatgactatttaaggaagaccaaggaaggcgtggctgaaactgaaagatgcacttacgtagtggccccgaacgccttcatgaggaaacgaagagcattcgcgtatcctagaaacagtactttgaagatattgtttgataccgtgctttcccatttaatacaatctggtattgtcaaattcctggaaagaatggatttaccaagcactaagatatgtcctctcgatcttcaatctaaggaccggcagcttagaaacagcgatcttatgatgacttatttgataatggtgacggggttagccgcggctatagcaatttttattggggagatcacttttaaacgttacttgaacaaaaaactcgttaacggagtatcaaccaaaccaagtaagaataataaaaaactaaggaataaagtgactcgcactcactacgacgacagtcgtcctccgccatacgattccttatttggaaaaacaaaatataaattcaatgattccgagatgagaattgtaaatggaagggaatattacattgttcataacgctatgggggacacacgtttgattcctgttagaacaccatcggcttttctttatcgttaa
>HcydnochioneusIR85a
atgtttaaagtaattttagctgtaagcgtttttaaactttgtttatgtttgaacgaatcaagccctctgtatacagaaatttttacctaccataacgaaacgtatttaagagccgatttcgctttccaagttgttaataaaatatttaacgcattcgagcaatggtttttcacgatcactttctgtgagttcacttattttgaaaacaggatcttaaaatacactgagaactacggccatggatatcccgtcatgctcttgaacggttgccaagatccaaacgctactgaagtgaaacctaagctggatacacacggaaacacagcgtacctagtgacttctaagagtttgacgatagaaagcagtgaatatgcgttacaagcattaatcagaactggagttttcaagccaaggtcgtcaataattttcgtggtaaacacaccagtcgaaattaacagctactttaactatgacatgtttaaccattttcaattattatggagtagaagtataacgaattcaataataatggtatggacagataaactgagaatgtacttatacaacccattttacagtaaaattaaagatgtaacagatgtacgtgatatagctcatatactagctaaacaacacgaagatctgaacggacatgagatacggttgagcgtatttagaaaaatatttatttccgatgaaactggaccagtttactgcaattcaaaactagcatcAACAGTAATTAGTATATTAAATGCTACGTGTAAACCCTTGGCACCGAGAGACGGAAACACCGTAGGAGACATGTTGCCTAATGGCACAGCAACTGGGGTTACAGCGGATTTACTGgatggttatactgacatggaattaaattcccgaatattaaaaaactcgtactacggctatatagatacaacgtatcctcttgtccaagatgaactatgtttccttataaaaaaatcaatgagccaatccactttcatgactaccataagattaatttcaattgatatgttattcgcatttatttttatagtaatagctttaattggagtgagtcttctaattcggaaagtggaaactagaatatggaaaatcaaagacagacgatcgcaatccgaaacagttttagacctaataaagtgttttataagacagacggtagatataaagtaccctgggccactttttagagctgttgcactattgattatgatatattctttaattgtagactgtgctattgatggaatcataacatcagccatagcatatccaagatataaagaagatataaatacactagacgaaatattagctaacaatttaactttaggagtacacaaccgccatatgagaatattcaaaagaagtataaacccagaacatctcgaccaaattatggaaagaaccgaagctatcaacgaccagaagattaaacaggtaatagaagaaagacagtaccaatacgcagtattactaaagaaatctgatgctcaatatataagtcgcaagccgtctaatatgaggaatgggagaccgctttatcacacagctggggattgtcctgtaccctgttccgtggtttacggcctccgttatggaagcccatatttaccaagacttaactatttgctaaatcatcttaatcaaggtggaattcttcgtcattggagtgtatctgatgaatatacgcttttacaaacaaaaaataaagtgtcctactccgaaaacaataaggaaaagaaaccgttgaatatgaaaaatgtacgagaagtcataatagtatggagtttcgggcttttcataagtactacagtatttataattgaattaataacaaattttgttaataaaatacctgttttataa
>HcydnochioneusIR87a
atgcgcttcagatgtttgttcaaatatttactttttataaaattagcactcatagcgtctagcgagaacccattcctgaaagacgccgagaatgtcgagcaaataacgaacagcgcggagtgtgttttgagactatctggtaaatacttcgtcgagaagaaggccctgagtggcagcatcatcattgtcagtgtgaattctaaagcgtctgcagctgaaaacttcctattgaggactatgcacggcgggaaaaattacagtataatggtaaaaaacgctttcaggcaacacgcgaacgcatcccattttcctgaaaaggcgaaaaattatttgatgatattaaaaaagaaatttgaactgttgaaccatttgattcaattaagcggcctcccttcttggaaccctttagcaaaagccattatttattatcgattgaaaacgggtgagaagggcgaggatgtctccaaagcatttataaacgagttacgtcattataaattattaaaaagcatagcatttatatactcgcccgtgacagacgaagtcacttcctactcctggacaccatacgacagcaaaaattgcgcgggaaaatgtaaacacgtttacgtattagatgtttgcaaaaacaacaatataagacaattagaggttcaaagggatatgtttccattagacttgaaaggctgccctttaataacttatgccataatatctgaaccgtacgtgatgccgcctgaaaggaaagttgcgaacacaatgtggaacgacgcttatgaatttcaaaagggcggagagataaatcttgtgaagattataagtcaattcacaaacatgagccttattattcgtatgtcagagaaagtagaaaattggggtgagatctaccctaatgggaccgcgggtggaggttacgggttgttgatgaacgattccgtagacctccttataggtaatatagaggttactagaaaaactcggaaattatttcatccgactataagttatactcaagacgaaatgacttggtgcgtgcccaaagcgaggcaggcggtgacttgggataatttgatcattatattccaatggacgacgtggctcgccaccttctctagcgtcctggtaatggggttaatattccactatttgcattatcaagaaaatagagacacgaaatggccgacgtactcaatattaatgacattatgcatgctcctgggttgggctgctaaattcgacgcgaaatcatcgcagttccgcatactaatgtttggatggctttgtttcgctttgaatatgggtattacgtacgaatcgttcttgagaagctttctaatgcaccccagatttgataagcagataagtagtcaatccgagctcatcgactctggaattcctttgggtggcaggcagatttaccgtgcctatttcgagactaataacgctagctcgttttatttgtaccgcaaatataactcgacaacgttcgctgagggcataagacgggcggctttgtctagaaatttcggtgttgttgcgtcgaggaagcaagccgagtacatggatcaggaattaggcaaaggtgccgggttgatttactgcttcccggagagcgataacctgtacaaatacggtgttgtactgttgtttagaaaatggtttccaatgctggcgaggttcaataatattatacggagcgtgtcggagaatggcctgattgataaatggaatgaggagttgtttatccacaggatcagctccgatggtacgggaactataatgccgttaagtatccaacatttgcttggggctttcatgttgattgggattttgtacggtgtaagcgttgctgtttttttgtttgaaatatttctaggtttttttaagaaaacgaatcgtgtacaagatgttagtgttagaacaccatcactttag
>HcydnochioneusIR93a
ATGAAGCTATGGATGGTAGCGTGTGTTATTTGGTCTTCACTTCAATTTGGTCAGGCGGAGGATTTTCCGTCCCTGATCACTGCGAATGCTTCAATAGCTGTAGTATTAGATCGACAATTTCTAGGGGAGGAGTATCAAACCACGCTGGATGAAATAAAGGATTATATCAAAGAACTAGCGCGAGTTGAGCTCAAGCACGGTGGAGTCAATGTGCATTATTTTTCTTGGACAGCTATCAGTTTAAAGAAGGGTtacttagcagtattcagtgtagcttcatgtgaaggtacctggtcgttatttcaaaaaacggaagaagaacagctcttgttgttcgcattgaccgaagtcgactgtccccgactaccaacggattcagctataacggttacatacgctgctgtaggacaggagttaccgcaactgttcctagatttaagaactcaaaaaggaatgatttggaaatcagctataatactacacgatgatacgttaaaccgagacatgatatctcgcgtggtcgaatcactgaccacccagatagacgacgacgacgtgccctcgatatctgtcacagtgtttaaaatgaaacacgaagtcaacgaatacttgagaagaaaggaggttaaccgagtgttgtcgaaattacctgttaaatatatagGAGAAAAATTCATAGCAATAGTAACAACAGCTGTGATGGCCACGATAGCGGAGGCGGCGCGGGAACTTCTAATGTCGCACACACAGGCACAATGGTTGTATGTCATATCTGACACGAGTGGACGAGGAAACTTTTCGAATCTGATCAACGATTTGTACGAAGGAGAGAATGTTGCTTATATTTATAATGTTACGGAGAGTGACGAAGGATGCAAGGTTTgtctgatatgctacgctaaggaaatgatgagtgcattcatatcagcactggactcggctgtgcaagaggagttcgatgtggcggcgcaagtgtcagacgaggagtgggaagcgatacgacccactaagctgcaacgacgtgatacgttattgaaacatatgcagCAATACATAATGGTAAAAAGTGAATGCGGCAACTGTAGTTGGTGGCGGGCGCTCGCCGCCGACACCTGGGGGGCCACTTACAGGGAAAAGACATATGAAACTAAACGTAACGTGACGTCCATCGTTATTGAACATGTTGAATTATTGAATgtcggtatttggcgtccaatcgacggcataaaatttgaagacgttctgtttccacatatagtacatgggttccgtggtaaagagctgcctattatcacttatcatAATCCTCCATGGACATATTTACAATCAAACGAGTCTGGATCTATTGTTAGTTACCGTGGTCTACTTTTCGATATTGTAGAACAACTGGCTAAGAATAAAAATTTTacCATTCGAATAGTTTTACCCGGAAATATAAAACAAAATCATACTAACGGCACCGCGACGGatatgtctcacagcgtaagctccatgttgactctatcagcgattgcgaaggggcgtgcggcgctcgcggccgctgcgttcactgttttatctgatcNNNNNNNaggtataaactacacaataccgattagtactcaaacttattcgttcatgattgctcgtccaagagagttaagtagagcgctgctatttctactacctttcactacagacacatggctctgcttagggtttgctgtcattttgatgggccccacgctttatataattcatagactgagcccatattacgacgctatggagataacacgagaaggtggtttgtccactattcacaactgtttatggtatatctatggagctttgttacagcaaggaggcatgtaccttcctcgagcggacagtgggcgtctcgtggtcggtacttggtggatagtcgttttagtggtggtcaccacttattcagggaatttggtcgcttttttgacttttcccaaacttgaaataccagtcactaccatatctgagcttttggaaagtaaaacgtatacttggtctattagtaaaggatcatttttggagatgcaaatgaagagttctgacgagccaaagtataaagcactagtgaaaggggcggaagtgactggcggcattaacgttgttgaaggcagcctcgtttccgGCTCAGAAATATTAAACCGGGTCCGCAATCAACGCCACGCGCTGATCGACTGGAGGTTGCGTCTCAGTTATCTCATGAGAGCTGAGACCGTCAAAACTGACACCTGCGATTATGCATTGAGTgctgaagaatttatggatgagcaaatagcaatgatagttcctgccggaagtccgtatcttcctgtgataaataaagaATTAAATCGTATGCATAAAGCTGGGCTCATCACCAAGTGGCTGAGCGCTTATTTGCCAAAGCGGGACCGCTGTTGGAAGACCTCCACTGTGGAGGAAGTCAACAACCACACTGTAAATCTTAGTGACATGCAGGGCTCATTCTTCGTGTTATTTCTTGGTGTTTTTTCAGCAATAACAGTTTTATTATTAGAATGGATTTTCAAACGCCGTCAGAAGAGGGTCGACCAGATTATTATAAAGCCTTATACAGATTAA
>HcydnochioneusIR143a
atgtggtctatgtataacctacaaatgatagaacgcacaagaaaaatcttatatacgtattatgtagttaaaagtttaaacgcaaaaatgttactgagaaattcttacaaagaactcttaatatttttaatgacagcacgaataatagctggaataaacaaaggaatattccaggttgaagaaaacaacgacagcgtacagtttatgaaatgtttcagtattatatctgaagttcatcaaataagctacaaaagaactatcgttatttatgaagatgagaatactcttgaagataatataattaatgtttttatggataaacttatagagaatcaaatgccttttatgaaaataaatacaagagaggaattactaaaacttagcaaggtatatgatggcactatgttaattgttagttattataataattgtgatgaaacattgaaagttgatctgtcaattttccatcttaatttcaaatatatttttgatattgaatcatatataagtgaagtgtgtattcaagccctagaacacactctatctcccgttctatattatgatattacatttcttacaagggctcaaaacgatacttataaattggcaacattaatcccggaaatcgatgaacattcgtgccgtgtatctgaaaatgcaccgatgaaagttataaacacatgccataatggtacgctggaaaaaactaaaataaccgatatatttccaataaaaaccccaagaaacttgaaaaaatgtaattttaatgtcggaatggcgacactatttccatattcagtattggataacaaagagtcgtataaagatcttgacctcgtaaacgacaaaatctatggcgcagatatagaatatatgaaaatttttgcaaatatatttaatgcgacactaaaaatgcattacatatttagagaagaggaaaatccctacttagatttcaattttttaaaatatctgtttaacggaacattagacgcctgtgcaggaggcttatatagaatatatggtgacgtcgtagcctactctggtgtatattcagggcagtcggtaatttggacttacacagtagaaagacaaataagatcttggcaatctttaatcgttaaaataacgggtctttacatattttttatattctatataatttacacagcactttggaaattgattagcaagtatgataataggtctgattcaatacaagacaccctcatctacgcttggggagcgttgatggggacgtcggggttacaggacgctcgttgtcttaagcagaaaattttaaacgttgtttacttgatcatgtgtatacatttatcatcgtatattggaactcagctttattactatctcactatagaacaaccgccgcaaacttttaaaactgtagatgaattggcgctttcagatagaacaccatacttaaggtccttaacaaaatattttatcgatgaaaaaaagcacaaggCATTTGCCAATACATCACTGGAATGTGACAATTTTAAAGATTGTGAAAGGGCGATGCTAAAAcataaaggttcgactattataatcgatggccagctgcctccactccaagcagccacatcagttaacgacgaggcgagagtcttgggcgttcctcaagtaatactatttgtttatcacgaaatgcttatgagaaaagatcacatgctcgtgacgaagttcgacaaaattatcgggagattattcgaagctggtatttgtcacaaattgtacatagaggctattggcatcactgtagtagataaagctaagattgcaaatgagaatatattgtcgaacagctatagttgtctagttggttgccaaattaccttgcgggagtcggcgggcgcattttatatatggattattggttgctgtctctcttgctgtgtgtttgtgattgaaattcttttaaaaagaaaattaaagagtaagacgacctga
>HdorisdorisIR143a
atgtggtctatgtataacctacaaatattagaacgtacaagaaaaatcttatatacgtattatgtagttaaaagtttaaacgcaaacatgttgctgaaaatttcttacaaagaactcttaatatttataatgacagcgcgaataatagctggaatagacaaaggaatattccaggttgaagaaaacaacgacagcttacagtttatgaaatgtttcagtattatatctgaacttcttcaaataagctttaaaagaactatcgtcatttatgaatatgataatattcttgaagataatataatttatgtttttatggataaacttatagaaaatcaaatgccttttatgaaaataaacacaagtgaaggattactaaaacttagtaagatatatgatggcactatcttaattgttagttattataaaagctgtgaagaaacattgaaagttgatctgtccatattctatctcaacttcaagtatatttttgttattgattcacatatagatcaaatcttgtgtattcaagccctagaacacactctatctcccgctctatatcatgatattacatttgttacatgggatcgaaatgatacctataaattggcaacattaattccggaaatcgatgaacattcgtgccgtgtatctgaacatgcaccgatgaaagttataaacacatgccataatggtacgctggataaaactaaaataaccgatatatttccagtaaaaactccaaaaaacttgaaaaaatgtaattttaatgttggaatggcgacactatttccatattcagtattggataacaaagagtcgtataaagatcttgatctcgtaaacgacaaaatctatggcgcagatatagaatatatgaaaatatttgccaatatatttaatgccacactaaaaatgcattacatatttagagaagaggaaaatccctacttagatttcaattttctaaaatatctgtttaatggaacactagacgcctgtgcaggaggcctatataggatatatggtgacgtcgtagcctactctggtatatattcagggcagtcagtaatttggacttacacagtagaaagacaaataagatcttggcaatctttaatagttaaaatatctggtctttacatattttttatattttatataatttacacagcactttggaaactcattaataggtatgataatagatgtgattcaatacaagatacgcttatctacgcttggggagcgttaatggggacgtcggggttacaggacgctcgttgtcttaagcaaaaaattttaaatgttgtttatttgatcatgtgcatacatttatcatcgtatattggaactcagctttattactatctcactatagaacaaccgccgcaaacttttaaaactgtggatgaattggcgctttcggatagaacgccatacttaagatccctaacaaaatattttatcgatgataaaaagcacaaggcatttgccaatacatcattcgaatgtgacaattttaaagattgtgaaagggcaatgctaaagcataaaggttcgactattataatcgatggacagctgcctccactacaagcagccacatcagttgacgacgaggcgagagtcttaggtgttcctcaggtagtactgtttgtttatcacgaaatgcttatgagcaaggatcacatgctcgtgacgatgttcgacaaaattaccaagacgttattcgaagccggtatttgccacaaattgtatatagaggctattggcatcaccgtagtggacaaagctaagattgcaaatgcgaatatattatcgaacagctatagctgcatagttggctgccaaattaccttacgggagtcggcgggcgcattttatatatggatcattggctgcggtctctcttggtgtgtctttgtgattgaaattcttttaaaaagaaaattaaagattaattga
>HdorisdorisIR21a
ATgAAATTTATAATACTGACTTTATTTACTTTAAATTTGACATGCGTTTTAATTTCTTGTaatgaaaaatacattacaaagtttggtttgaataatttaggtgaaaaatcaattttgcgttatcatcaactattttctaagacttatagaaagtccagaaatttccataagcatattaaagaaacgaaaattcaaaaattgttttctatgaatactagtatgaaaactgtaataaccaagagaaatgccgatccagtatttcacggacaccctaagaccagagaagaaaagtggcacgaaatgtttttaagtcagactaagacctttgatcaaaatccttctcttattcagttgatccacaatataacattgacgtatctaaacgactgtactccagtgatcctttacgacgatcgaatcaaagcacgtgaaggatatcttttcaaagatttatttaaaagtttcccagtgacgtttatacatggctatattgatgagaaggatataataaaagagccaaggcttcttcagccaagatatgaatgctttcacttcattgtttttctaagtgatgtcaaaagcagcgctaaagtcctcggtaaacaatctaagagtaaagtagtagtggtcgctagatcttcgcaatgggctgttcaagaatttttagcggggcctttatccagatattttatcaatttagtagtgattggacagagttttaaggatgatgataactcggaagctgcatatatcctgtatacgcatattttatacaccgacggcttaggtgctagtaagccaaaagtgctatgttcttggagtcatggaaagttttcccgacacgtcaatctattcccactaaaaatgacgaacggttatgcaggtcacagatttgttgtagctgccgccaatcagccaccatttatttttaggagaatacacacagatgccgacggtggaaatcctaaagtcgtctgggatggacttgaaattagaattctatacttattggcagagagaaataacttttccgtagaaattattgagcctcatagcggagaattagggccaggcgatgcagtcacaaatgaagtagccatgtccagagcagatataggtgtgtcaggaatgtacgtgacaagtgaaaggacaagtaatatagacatgagtttttctcactcccaagattgtgcagtttttattacgttgacatctacggcattaccgcgataccgcgcaattctaggtccgttccactggcacgtgtgggtagcattaacatttacctatttaataggaatttttccattagctttctcagacaaacacactttgcgacatttgattaacgataaaggggaaatcgaaaacatgttttggtacgtttttggaacattcacgaattgtttcacttttgtgggaaaaaaatcttggagcaaaaccacaaagattactacgcgattgttgatcggttggtattgggtatttaccatcatcattacaagttgttatacaggatcaattatagcatttgtaactttacctatttttcctgagacggtggacactatagaacaactattgtcgggcttctatcgtgttggtactttagatcgtggaggctgggaaagatggtttttcaattcttccgatccgttgacaaataaactgtttaaaaagatagaatttgtaccagatgttaaagccggtatacgtaatacgaccaaggcatttttctttccatacgcgttttttggatctcgagcagaattggaatatattgtccaatcgaatttctccatgtctgaatcaaagcgttcggtgctgcatatatccaataaatgctttgtgccgttcggagttagtattggatttccaaataattccctatatggtgcaaaattaagcaatgatattagaagaatgctacaggcaggcattttagataaattaaatgatgaggtgcgctgggaaatgcagcgaacgagcactggaaaacttttatcggtaggaagcactgatttattaaagatagcttcgatagaagaaaaaggacttacattagaagacacacaaggcatgttcttattactcggagctggttttttattggctgctgttgctcttctttccgaatggttgggtggtttctcaagatgtcgcatgattggtagaaaaattaaatctagtgaaacatccgccaaaaaaattattaatacgcaacaggattctgtggaagatatacattttaataatggatctcagagtgacttaaattttttatcaagatcgctaagtaatgagtcgcaagatacggttgaaggtcatataatagaggttacacaggaaagcataactgtacataataattttgatgagcacaaatgggattcaaggcgttctagttcagtcgatttggatggagaggttcaggtgattttccaaaaaaagacaacgaacagcttacaagatttagtgaatgaaaagatggaaaacacagctaaagatgccttcggagaacatctataa
>HdorisdorisIR25a
ATGGCTAATATGTTTGCAATGAAGTTTGTATTTGCGATTTATACTTTGTATTTAATTCCAACAACTGTTACACAGACTACGCAAAATATTAATGTGTtgCTTGTAAACGAAGAAAATAATGCTCTCGCTGAAAAATCGTTCGAAGTAGCCAAAGAATATGTCCGACGGAACCCAAGCTTAGGTCTTGCCGTAGACCCGGTCGTCGTAGTCGGCAACCGTACTGACGCTAAAGCGTTCTTAGAAAATGtttgcagaaaatacaatgacatgctatctgcaaagaagacccctcacgtggttttagatttcacgatgacaggcgttgggtcggaaactgttaagtcgtttaccgcggctttggctttgccgactatttctggatctttcggtcaagccggcgacttgcggcaatggcggtcactaaatgcaaaccaaactaaattcctgttgcaagtgatgccccccgcagatatccttcctgaatcgattagagcgatcgtcacgaagcaggatatcaccaacgccgcaataatattcgatgagttcttcgttatggatcataaatataaatcgctcctccagaacattccgacgcggcacgtcatcacacccgtaaagagtttcaataaagacgaaataaaagcgcaacttcgaagtctccgtgagcttgatatagtcaatttctttgtggtgggaagcttgagaacaataaagaatgttctagacgcggcgaacgataatcagtatttcggcaggaaaactgcgtggttcgcattgactctagacaaaggggatattagctgcggctgcaaagacgccaccattgtgtacatgaggccgacaccagacgctaaaagccgggatcgtttggggaaaattaaaactacgtacagtatgaatggggagcctgaaattacatctgcgttttacttcgatctttccttgcggacgtttttagcgatcaaatcactgctggactctggcaagtggccaaatgacttgaaatatatcaattgcgatgattacgacggtaggaatactcctgacagggccttggatctcaaatctgcttttcaagagGTAAAAGAAACTCCGGCTTACGCGCCATTCTTTATACCTGAAGATgacccgattaatgggcgaagttatatggaatttaatacagatttgaccgctgttgctataaaagatggtgcttcaattggtagcaaatctctagggtcttggaaggctggtctctccaaccctatgttgctaactgatcccgacaacatgagcgactattcggcccaactcatttacagaattgtgacagtcgagCAACAACCATTCATTATACGCGATGACGAAGCACCAAAAGGATTTAAAGGCTATTGTATAGATTTAATAGAAGAAATACGTCAAATTGTTAAATTCGATTACGAAATAAGCCtatctccggacggtaatttcggcactatggacgagaacgggaattggaacggagtaatcaaggaattgatcgaaaaacgggcagatatcggccttacttcattatcggtgatggcggagagggaaaacgtagttgatttcacagtgccctactatgatttggtaggtataactattttgatgaaattaccgaggacgccaacttcgctgttcaagttcctaacggttttggaaaatgatgtctggctctctatattggcagcttatttctttacaagTTTTCTCATGTGGGTATTCGACAAATGGAGTCCATACAGCTATCAAAATAACCGGGAAAAGTACAAAGATGACGAAGAAAAACGCGAGTTTACTTTAAAGGAGTGTTTATGGTTTTGTATGACGTCACTGACGCCTCAAGGTGGCGGGGAAGCCCCCAAAAATCTTTCTGGGCGCCTTCTAGCTGCTACTTGGTGGCTTTTCGGcttcataataatagcctcatacactgccaacctggcggcgttcctcacggtgtcacgcctggacacccccatagagtcgctggacgacctgtccaagcagtacaagatacagtacgcgccgctcaacgggtcctccgccatgacctacttcgaacggatggccaatatagaagttatttccaacaggatatggaaggaaatgagcctcaacgacagtctgagcgacgtggagcgcgccaagctggccgtgtgggactatccggtcagcgataaatatagcaaaatgtggcaagccatgaaggaagctggtctacctaattctatagacgaagctatacagagggtcagggcatccaaaagttctagtgaaggcttcgcctggctgggggacgcgactgacgtgaggtaccacgtactgaccagctgtgacttacaaatggtgggcgatgaattctctaggaaaccgtatgcgatcgccgtgcaacaaggatcacctttaaaagatcagtttaataatgcTATACTCCAGCTCCTAAATAAACGTAAGCTCgaaaaactgaaagagaactggtggaataataatcccaaggcaataaaatgtgagaagcaagacgatcaatctgatggcatttccatacaaaatatagggggagtgtttatagttatctttatggggattggcctcgcgtgcgtcactttaggggttgaatactggtggtacaagtggaggaaaaggcctactattggcgaaattacacaggtaatatgtggaaatctacattaa
>HdorisdorisIR31a
atgttaccaactagggttatggctcatttatttcgctaccaaaccattagcagtgtgattgttttaacgtgttggccttattttgaccgtgctaaattcattcgggaaatgaacaaatataacatacctgtgacgttttcctgtgatccagccattctcgatgtggtagatccatacaagctgcaaggagttttgtatataccatcacggaagatcttagaatataaaattaagcgaaaatatttttcgaactggtacaaatggataatattaagcaataccataccacgttttatacaaaacgcccgatatgatgctgatattttactcttgaagccattatcgacacataacattagtagcctgaaaacagaagacattacgatttacgatgtctacacccacccaagagatgacgctagtgtctccctttgggcccattggaacttacacgctggtctccaagtactatttgacaaagaaaggatcgataggcggcgtaacttatcaaaatatcctttgaaaattgcagcgccgctgggctcgtattcaaataatacttacaatggtggtttttgggactatttaatggatatgtcaattcgtgagcgagattctggcgtgcgcatcggatacagttcgtcgagccttataattgaaatactcaatgctactgaaatattactacccacattactttggagcaccgaaattcacaacagcagtatgatattggagctgaaatatggaagttcagagttaagcggaggagtgctgcgactgatgaaggaaagattcgaaaatttggattacattatgcctatatggccttttcatgtcggcttcacatatctggctgagcgcgaaagcagtagcaatatgttcctagaaccattcacagtgaacgtatggtggtgttgcctaattcttttcctaatactggcggcagctcagaaagtaacagctaagagtaaagaggagaaggaaggagcttatattgctacacttgctaccttcttgcaacaagatgcaagtgcagtaccaaaaggtatatcaggcagatggaacttcttagtgctgtccatatcagctatgctcatccacgcttactacacttcagctattgtgtcagctcttatgagcacaggtagaagcggcccagactccctcaggtctttgggagactcgaaatatgctatagcctctgaagattatgattatatgagatatttaatgtttgatgtaaagacaaaccgtgacgacttggagtacctaaagaaaaagaaactaacaccaaaattttaccaagacgttcacgctggagtgaagctaatacaaactggaggcactgcatatcacacagaatataatcagctctacccacatttaaaaagttttaccgatgaccaactgtgtaagttgcagtacgtagatactgttccggagGTATTATCCTGGATAACGACAACCAAGCGTGGGCAGTGGACTAACACCTTCAAAGTGGCTGGTGCCTGGCTCCAAGAAACAGGCTTAGCGCATCGCTTGGTTAGCCGCGTCAGGATCAAACCACCGCCTTGCCGAGCTGCCCTCTTAGCGGAGAGAGTCAACATAAATGATATAACGCCAGTATTGATATGCACTTTTGCTGGAGCCGTTATATCTTTGATATTGTTGAGCGTGGANNNNNNNNNNNNNNNNNNNNNNNNNNNNNNNNNNNNNNNNNNNNNNNNNNNNNNNNNNNNNNNNNNNNNNNNNNNNNNNNNNNNNNNNNNN
>HdorisdorisIR1
ATGTGGCGAACTATAACACTTGTAGCGTATCTAATTTTAAAACCTGGAGCGTCTCACGGAGCTGGCAGCGCAGCCGTGGATTACTTTGTGCAAAAAGGAGCACCCTACCTTTGCTTCTTGACTTTTGAAAACAAGAAGTTAGTACACGACTTCATGGACAAAGGCATCAGGATTTCGTTGCAACTAATTGATAAAAATTGCGATCTCCAAAGAAGCTTGCTACAGTGGAATGTGCCTGTTGGAGTACTTTTGGATGGTGGATGTGAAAATACCGAAACTATCTTAGATACGgcatctcgaggtattctttttgacgccatgcacatgtggcttattgaggagactgcagagtacgagagcgggaatactttgaacatgttacaacgaatgaacctcagtgtagacgctgatgtcgtcgttgcttttaataaaggcggccgcgtagagctaatggatgttttcaactatgggaagatacagggaaatgatttggagaagaagtatgtgggggagtggagttcagagggtggcctgaacgttttgctgaacagattcaagtattatgatcggtgggatttccacaatttaactctacgagccgttacagtgattttaggcaacccaaatgatttcaaacctgaaatgctatcggacgtggggtataaggtcggcgtgccgctcttgactaaaataccgacacagctactgtatatactcaaggatattcataattTTAGTTTCAAGTACACAGTAGCAGGGCGATGGATCGGCTCGCCGGAGAGGAACTCCACTTTGGCGGTCACCAATTCCCTCTTCTGGGGAGAACAAGACATCTCCTGCACTTGCGCGAGGATGTTCAAGCATTGGTTGGAGTGGGTCGATGTGTTCTCTCCGCCTGCTACTAGTTTTGAGACAAAATTCTACTACCTGATCCtgacccaaggtataggcagctatgagaataggttcttaaagcctctttcaagcggcgtgtggttgtggacggcagtatcgggtatcgcgtgtacagtactactgggattagctgcagtgctagaagcaagaagcgagcctggattgtatgcattttttagcgtttttgctgttatttgtcaacaggCATATGAAGATGGAGTCAATTTATTTGAAGAAATGTCCTCGAGTCAAGgtcgtcgtcttatcttcctcattgtgggccttaccagtatgctgctatacaactactacacgagcagtgtggtgtcgtggttgctgaacgcggccgcacccaccctcgccgatatggacgcgctcatcaatagcgaccttgaactggtctttgaagatattggatataccagggggtggctcgataacccaggcttcttctactacagcggctataagaaccctaaggaggacgagctccggctgaagaaagtgacgcgtgcacgacgcacaacctcgttattgcagcccgccgccgccatcagccttatacggactgggaCATACGCGTACCACACGGAGCCCTATACCGCTTACCAGGTGATCTCCCGCACGttctcagagcgcgagctgtgcgagctcggcgccctacgcatgctgggacccgataacgtgtacatatttggtcagaaacgaagtccatataaacaattctttgtttggagtctcatgcgtctcctcgagcgcggtcacatatcgttagcgagcgcacgcgtgtctggtccacgtcctacatgctcgggaagagcgccgcgtgcgctcgccttaggacaggcggcgccggcgttcgcggcgttaggttacgctgcgttactgtctgttgctatagctgtggtggaggtttggtttcataaagcccaaaacaaaaaccaagcccgcggagagttcactaatcgtggacatagcgcagagcgaagtaatttctgtgaagcataa
>HdorisdorisIR40a
atgaaaatgaaaacattactattattgtttcatatatttatatactgtagatatactgaatgcttacacaatatcggaactatgacaaatagaagtcttgagcgtctcccaaaagatttttcaaaggcgataatggacatagctatcggattaccgacgaacactcttactattgttaccagcaacaccacaaatttgcgatcagaagatttattccaaatagtgtgcctattagctgaaaataacatacaggtgatcaatttggacataaccagcgaaaacaaggaagtgtatttcagttatctcaaaaacggcttggacacatcggaggaacgaactagtctaatactttgtgactcatacgaatgtgaaaacttattattccagataaccataaacaacttcatacacagatccatgctttacatatttttttggccgcgtggtgaaataagcacgctcttcctctctggcattaaagaggccattagagtcgctgtgatcacgaatccgagacccggggtatttcggctatattacaatcaggcaaccccgaacaagctgaaccatctaactttagtaaactggtggtcaggcagtctttacaaatcccccgcattgcctcccgctgataaagtctatcaagatttccaaggaagaatttttgatgtgcctgtgttacacgcaccaccttggcactttgtgatatataacaacgattctacagtgaacgtcactggtgggagagacgacgaattgctttcgttgttggcgaagaaacttaactttaaATACAGATACTACGATCCGCCAGAAAGGAGTCAAGGATCAAGAATCGCTGGAAACGGCACGTTTAAAGGAACTCTAGGATTAATTTGGAAACGTaaagcagatttcttccttggagatgtgaccatgacatgggagcgattgcaagctgtggaattctctttcttgaccctcgctgattctggagccttcttgactcatgcacctgacaagctaagtgaaacattagctatcatcagaccgttccgatgggaggtttggcctttagtaggcgcaacgcttctcataacaggtccagctctttggatggtaattgcggctccgtctctatggcaacgacgcaagataaatcaactaagcctattgaataattgctgttggttcactacttctttattccttagacaagcatccacaaaagaaccatcgaaaacacataaggcccgactcgttggcattcttatatccttaggagctacatacgttataggcgacatgtattctgcaaatctaacaagtcttttagcgagacctacaaaggaacagcctattggaactttgcaagccctagaagaagttatgagagataaaggctacgaactggtcgtggaaagccatagctcaacgctggctatattacagaatggcaccggcgtctacggtcggctagctcgtctcatgcgtcgccaNNacatacaacgtgtacgcagcgtagagaatggcgtccgcttggtcttatcaaagcgtcgcgtcgccatattaggtggaagagagacactgtattatgatactgagagattcggttctcacaattttcatctaagtgaaaaactatatacacgatattcagctattgctcttcaaattggatgtccttatttggaaacatttaataatagaataatgactttattcgaagctggaatattagctaaaatgactacagatgagtataagaaccttccagaacaatctagaaggtccaatccagtgacagaaagtgatagtaaggaaagtactgacgttaccgaaaacacacagaacgctcaaCCACAATCCGAATCTACTATAGGACTGGAACCTGTCTCGCTAACAATGCTTCGAGGAGCTTTTTGCCTTCTAGGCATCGGATATTTCCTTGCAGGTACTGttctcgttaccgaaatacatatacaccgtcagaagaaaaatcaaaacttaataaaaatatcagacgaatccatcaaccagatcaaatccacgaggttttatttgaaacatcattttgaaaagatttttaaaataatgtatatccttattgatagagctctgagacacgatgcacgagattag
>HdorisdorisIR41a
atgatacctttaccacaaactttgacgccactagaaatattattgaaaataataattggccattatcttaatacgtcggattgtattacgattatttctgacgaatacttatttctccaaccacctaagagttttatgtatatatttgcaagtaataatgagtcgataaccaaccagatgcttaacgcatcagaaatgggttgttccgattttatagtacaactagatgagccggatatgttttttgtagcgtatgagaacgttgcgcgcatgggtaacgtaagaaaaggtgacagaaaaataattatgcttcccacttcacaccatctcatcaatggaagctcagatgtgcttttaaatgtattatcaaatagagaagccagctttgttgctaacatattgttaatcatgcaggcagactcgtctccagagtgtcatatttacgacttagtaactcataaatttgttggcattgaagacaatgatgagcctatcattttagatagttggaattcttgtacagaagaatttgaaaagaatatacacttattcccacataatatgtctaatttatatggaaaaatagttaaagtcacagcatttacttacaagccttatgtcttattagatcttgagcccaacattacacctaatggccgagatggcttggatataagaattgtcgaagagttttgcagatggatcaattgtacgatagaaatggtaggagacgatggtaggcaatggggagaaatttacgataacagaaccggtataggtattttagggaacgtatttgaagatcgagctgatcttggtataactgctctatattcctggtacgaagaatatattgtaatggacttttcgactccttatgtaagaactggagtcacttgcattgcaccttcaccaagattattagcaagttggcgaatgccgttactgccttttaatttgtatatgtggatttgtatatttttcacatttatatatgcatcgttggctttgatggttgcaaaaggattttctaccactgatatatttttgacaacttttggtattatgataacacagtcacagccagaatctggattttcgtcatggcgaacgcgcagcgtaatcgggtggatgatgatgactggtttagttttggacaatgcatatggaggtggccttgcatctactttcactgtgcctagatatgaaccttctattgatacaattaaagatattgttgaccataaactaatatggggcgctacacacgacgcttggattttttccttaatactttctcaagagcctctgcttcaaaaattagtaaaattattccgtacgtatccatttgatgacctaaagtttagaagttttaatcgaagtatggcgttcagcattgaaaaattacctggtggtacttttgctattggagaatatataactaaagaagcaacttttgatttaactattatgttagaagaatattattttgaacaatgcattgtaatgatgcggaaaaattccttttatacatataaattaagcaaacttataggacgtctccatgaatcaggcttgttgctagcgtgggaaacacagatagcgttgcagtacttggactacaaagttcaattggcagttaaactttcacggtctaaaaaagacgttgaaaacatcgagcccttggctttaagacatgttgaaGGAATTTTTATAATTTATGGTGTGGGAGTTTTGATTTCACTTGTATCGTTCGTGATAGAAATTATACAAAAAAAGAGAAATAACATGCTAATGTCATAA
>HdorisdorisIR64a
atggatttgttgaagtttgcacttatattaaattttactttgataatggtggtaccattacctgtctatatagcaattttaaaatcaaggaacatagaaaatgtagttttatttcattgtgatcgaaacataatagaaactcaaaaaaataaaaatttaattgcaaacaatatgagatcactttttctgactaattccacagatttatcaaatttgagtaattcaaaagtaggcttcatattagatacattttgtgaatcttggaagcaaatatttaatcttgttgatgaaagattttttaggggttcctttacgtggttggtaaatactgataacctcaatactacggtcgacgttctgtcgaaatatcctgtagatatcaattctgattttattgtagttaaaaaaaatctaaaagtttttaacttgtacgaagtgtataataaaggtttctataccaatggttcctttactgtcacggatttgggctattttgactctgaattgcatttaaaacgaaatattaggtatgatttaactggtgtcatcttaaaatgcgtcgtagttatagtcgatcctatagtaaaccagacgttcgaacgttacttggataaaacgactcctggggcaataattgattctgtgcataagctgaagttttatacgctggtgaaatatcttcaaaacatttataattttagtcttatccttcggaggaccaattcatggggatatttacgcaacggtagttttgacggccttgtcggatctcttcagcggcgcgaggcggatattgggggaacatccatcttttatagatcggatagattaaagataattgactacgtaacttctacttggcaaacaaggcactgttttattttaagacatcccaaatatcccggtggtttctacacaatatatactggacctctaactaacattgtctggtattggatcatcttcgttttaactctggctggtttagttatatggataatgttaaaaataagagccattaaacgccctaaggacgacgaggattcttcatcttcgatggctttgattttcatatttagtgctataagccaacaaggcactacgttaaataaaggctcggtatcaataaagattgttactttcgtgacatttatatttacactgacattgtatcaatactataacgctacggtagtgtcgacgttgttgcgggaacctccaaaaagtatcaggaacctaaaagatttacttgaaagcaatttgaaggtcggtgtagaggatgtactgtacaataaggaccatttcaggCGTTCGACAGACGCTGTAACTCTAGAGCTCTACCACAAAAAAATTGTAACCGGAAAAGAGTACAATTTCTTCAAGCCGGATcacggtatgtggctggtaaaggccggaggctttgcctaccacatcgacagtatcatcggttaccgcataatgaggaatacgtttaccgaacgagagatttgtgatgcccatgaaatttatttatacccaccccaaaaaatggcggccactttgctgaagaattcgccgtatagagaacacgttgttattgggATACGAAAAATATACGAATCTGGACTAATGTATAGATTGAAGTCTGTATGGGACGAACCCAAGCCGCCCTGCGTGCGCACACCAGACAGTAGCGTTATTTCAGTTTCTTTGAGAGAATTCTCAAGTGCTCTTATTATGTTAGCTTTAGGCACGCTTTTGTCTGTTTCAATATTGTTTTTAGAAATCACTGTGGGTAGATACAAAGTTNNNNNNNNNNNNNNNNNNNNNNNN
>HdorisdorisIR68a
atggcaggagcctcagttaagtttgttatatttataacaattgtatcatcttcttctacagtcaaaggtgacgtaggcactatagttaaagatttacaaattcacaaggagttggaagttcttctcatagatattttaaatggcttggccagaagtgaagcggttacatgcttagcgattatatgcgattatgtatatttgaatatatttgaaggagctttgtttaaacgtactttggatattccatacattatgattgtagtagaagactacgaagacttgttatctccgaattacaatacattagaaccattgaggcaggcaaggaatgacgggtgcaatgtatatgctattttgatggcaaacggtttacaattgactcgacttttgagatttggtgacagatatcgtgttctagataccagagctaaatacctaatgcttcacgacgtaagactatttcacagtaatctacatttcatttggaaacgtatagtcaacgtcgttttcattaaataccacagaaaagtttcacctaaaagtgatgcttggtttgaactttcaacagttcctttcccaaattctataaaaggaatttttatatcacgacgcgtagatatttggaagaatgggaagttacactatggaagagatttgtttgctgataaaactggtgatcttaatggcgaattgttgtatgtagtgtattatgatcatttgccatctgttgttatgaagtctagtaacaaagtgggtggtgttgagattgagatcctcaacacactagcccaaaaaatgaaattccaacctgaattatatcaatctaccgatcctgataaacacaaatggggtcgaaagctcagcaacggctcctactccggcctcctcggtgagatggtccatggtaaagcagatatggcgttgggcaacttacaatacacgcccaaccatttggaattgactgatttaagtatcccctatactacgcagtgttggaccttcttgacgccggaagcgttgagtgacaattcttggaaaacactgattttgcctttcaccctatatatgtggatagctgtattgatggtgttattcgtgactgggtccatattttatgggctcgccatgtattacataaaccttttagattacagagcggacagcagtcatgttaaaaaacaaaaaatacattatgatgcaaaaccagtcggcttatatttatttggcgaaataactaacagtatactttacacttatggaatgttacttgtcgtatccttacctaagcttcctactggctggtcgatacggctattgactgggtggtattggttgtactgcatacttctagtggtctcgtacagagctagtatgacagccattctagccaatccagctcctagagtcactattgatacgttaaaagacctaggcgatagtaaaatagcgtgtggaggctggagtgaagaaactaaagtattttttcaacagtccttggatgaaataggacaggatatagcgaaaaagtttgaggaagtcaaagacccggatgaagctgcacgaaaggttgcgaaaggtgtcttcgcctattatgatagctcagattatttgaaatatttaagtgtgaaacataaaaatgatatgaattttaagaactctaaaagtttggtgtttagttacaatttgaatgaaagaaatttacacataatgacagattgcgttgtaaatatacccatttcgatcggatttcataagaattcgcctttgaaaccattagctgatgtttatataagaagaatagttgaggtaggtttagttgaaaaatggttgaacgacgcaatgtatagaatacgatctatggacactacagaagtggacgtcaaagctctgataaacttgaaaaaactttattgtgctttcattgcacttgccataggctatacaataagcttattttgcctctttggagaatggttacactggcactatgtagtaatgaaagatccaaattttgataaatatgccttagatatatattacaagaaaaaaaatataaagacttag
>HdorisdorisIR75d
ATGCGGTGCCGCACAAAGCGCATATTCAATTTGTCTGCTAACATGGACTTCTTCAGTTTCATAGTTGCTTATTTCGTCTCCAAGAAGCTGGCGCTCATCACAGCGTTCTTGTGTTGGGGTCCAGatgatctaaacaagctgttgaagctcagtcgcgacgccggcctgcgggtgcgggctcacactgacttcctccatccacctgacctgcccgcgtaccgcaccttcagagaggggatgctacttgatacgcactgcgacaatgtgtcacaagttttaaataaagcatccgccacacgcgcttttaacttgcgacactcttggatgttaatcgacgactcgttctacaatattacaaatctcgataatatactatctgatgctctgatattacctgatggggacgtcacgtgggtctctcaggatattatggtagatgtgtaccgcgttaagagggaccaggatttgatggctttaagcctaggatttcggaatagtcaacttgaacttgagcgcctttggttaacattgccgactgcagtcactagaaggaagaatcttaatgatgtttatttggaatcggcgactatcgtaacacaaccacaatacttcaaaggctggtctgatctcagcaatcgtcaaattgatacttttccaaaggtgacttatccgttgcttatgctttgcggccaggatttaaattttaggttcaacttaaagcaagtagacctatacggcgaggagcacaacggcacgttcgacgggctggtggggcgcatgcagcgcggcgagctcgaggtcggcatcacttccatgttcatgcgcgcggacaggtggcgcgtagtgcactactccgcggagactgtggagctcaagggggcattcctcttccgtcaaccgtctcgctcggcagtctctaatgtcttcgtgctgccgttcagccgcggtgtgtgggcggcgtgtgcggcggtgttcgccggcgctggtctcctactcaccgtatttgggcatgttgctcggcgaaacatgctggaccagactgcggagaggctgacgctgcctgagagccttacttatgctattggcactatatgtcagcaaggttcagatctgtcgccacagctatggtccgtgcgtctgttaatgttctgcactctgctggcgtcgctgttcgcgttcacatcctactctgctaagatagtggcgatcctgcaggcgccgagtgacgcgctgaatacgatcgcggacttgacacattccccgatggacatgggggtgcaggagactacatacaagagagtttatttcgccgagagcaacgaccccgcgacacaggcgctgtaccgccgcaagctgctgccgctgggcgagcgcgcctacctcagcgtggtggacggcatagcgcgcgtgcgcaccggcctgttcgcgttccaggtggaacaaagttcagcatacgacatcatcagcaagacgtacacggagcgcgaaaagtgcggcctgaaggagatcaaggccttcaccctgccgatggtggccgtaccgctgcgcaagcactccggctaccgcgacctgttcgcttcacgacttcgttggcaacgcgaagtcggtctaatggatcgtttccgccgagtgtggatgagctcccgtcccaagtgcaacgaggggcgcggcggcttcgtcagcgtagggctggtggacgtgctgccggcggcgcaggcactcctcgctggcatgctgctggctatggtcgtgctacttgctgagaggctcaattactttgttaaaactaaatctttggcctgtagcagacgtggcaaataa
>HdorisdorisIR75p1
ATGAATAGAACGGAATATTTTCTACACCAAATTGTAATATTAGCTGATTTGTCGTGTCCAGAGGCAGATCGGTTTTTAAAACaggccagtgacgatggatatttcaagtcaccttacagatggctactcttagatcctgaacgaggacctctcaaatttaatgtactggagaaactagatttaccgctaaatagtgatgtggttatagctaaaaaagttgatggagaaagttatcaactgattgaagcatataaaatatcagaaagctccaacgttatttacacaacaagagccgcttggacacctgccagggaactaagaagtctatacaaattagaaataatcaaagaaaatacaaaaaatatgtcttttagtctgacagagaacgataatagcaaaaatctgatgGTAACAAAGTATGGCACAATCAAGGACTATAGAGATTCCAAAATAATTTCTGTCAGGCGCAAGAACTTACGCAAGCACACTCTAACTATAGCCAACGTTATAACCGACAGCAACGAGACGAGGCAGCATTTGGACGATAGATTaaatctccaccaggactccataacaaaaatgtcgtacatggtcgtcaagatatgctttgaaatgctgaactctacagagaaacgtattttcactcatacttggggatataaggataagaatggcaattggcagggtattatcgatcatcttttgaaaaaggaggctgacctaggtaccctaacaatattcacccaagagcgtatgaaagctatcgactatatagccatggtgggttccacggcggtacggttcgtgttccgagaaccccctctcgcgttgctggagaatatcttcactttacccttcactggcgctgtgtggattgccataactatatgtgtgctgggatgtgctgtgttcttgtatatcacttcgaaatgggaggcttctgttgatatgcatccactacaactaaacggctcgtgggcggacgtgctcatacttataataggcgctgtacttcaacagggatgtacactcgaaccgagatatgctgcaggtagatgcgtaactcttcttctcttcgtggctcttacaatactatattcagcatattctgctaatatagtggtgttacttcgagctccaagctcttcagtgagatctcttactgatcttctaaattctcctttgaaacttggtgccagtgattttgaatataatcgatatttcttcaagaagttaaatgaacctataaggaaaactatttacaacaagaaaatagcacctaaaggaaagaaacctaacttttatacaatgaaagaaggagtagagaagataagacggggcttgttcgcgttccacatggaactgaatccgggatacaggctgatacaagaaacttaccaggaagacgagaagtgtgatcttgtggaaattgattatatcaatgaaatagatccctgggtcccggggcagaagcgttcaccgtacaaagatttgtttaaaataaaTTTCATCCGCATACGAGAAACAGGCGTACAGTCAAACATCCACCACCGTCTCCACGTCGGTAAACCGCGCTGTTCCGGCAGCATCTCCGCGTTCAGCAGCGTCGGCATCACCGACATGTACCCGGCTGTTATTGCCACTTTGTACGGCATGCTTATATCTGTCGTTGTGCTGTGCCTTGAAGTAGTTTATAAGAGATTGtAA
>HdorisdorisIR75p2
ATGAAACTGTTTTCTTTATTGATTTTACCAATTCTTATATATTTCGTTCAAACTAAAGATGAAAATGAAATTAATTTCATTGAAGAGTTCGTGAGCAACGAACGTAAACCAACTTTTGTAATTTTTTCCAATTTATGTTGGAAgtattgtaaGTAnnnnnnnnnnnnnnAAAAATTAAACGAAGCTGGTATTAGAGCTACTACAAATTTGAAAGCAAGCTCTGCACTACAAGATCACGTTTTGTTGTTTTATGTCGATTTGGACTGCCCCAACGCCGAACAAGTATTAAATGTatcaagtctccttcggtctccttaccgatggctcgcagtacatgacagatattcaaacaaatttaatatttctaagctgtgggagttgccggtactagctgatggtgactttgtactggccgaaaaggatcaaaatatttttacattgagagaattacataaaccgtctccaaatggccctacatatattagtcttcgaggtttttacaatggaaccctaaaggacaccagacctcacagagaattgttcaggcgacgacagaacgtgatgggtcacccgctaactatggccaacgtcatacaggatagcaatactacgcaatatcacttgcccagagaggatcgattaaaacttcatttcgacaccatagcaaagatgtcgtggataaatgttcatatagcctttgaaatgctaaacgccacaccttgttatatattcagccacaggtggggatataagaagaatggtcaatggtcaggaatgatcaatgatattaagactgggagagccgatttaggtacAAACtGCGTCGCCAATACAGAACGCCTAAGCGTCGTCGTATTCACAGACTCGATAGCCAAGTTCCAAGTAAAGTTTATTTTCCGACAGCCCCCTCTATCTTATGTTGCCAATATCTTCACTTTACCTTTCTCTGTGAACGTTTGGATCGCTTTAGTTCTTTCAATAATAGGTTCTACTTTTACTATATTGCTGGCGACAAAATGGGAAGCTGTGAAGATTGGCACGAAcCaaacacaattagatggaagtattggagatgcaatgctgctaacaatgagtgctttaagtcaacagggctgttctaaagagcctaaaaagttatcagGTCGTATAATGCTATGGGTAATGTTTACAGCACTAATGGCACTGTATGCTGCATACTCTGCCAATATTGTAGTACTTCTTCAAGCTCCTTCTACTTCCATCAGAACATTGGAACAGCTGGCTAATTCTAAGATGACTCTCGCTGCGTTGGAGGTGGACTATAATCATTTTGTATTGAaggctggaaaagatgcagtgagacgcaaaatatataagaaaatagagccagataaaggaaaagcacagttttatgatttaaatgaaggcgttgaaagagttcgaaagggtctctttgcaatccatataatggcctcacaattgtaccgtcgagttgaggaaactttcttggagacggagaaatgtgacttagtcgaagtggacttcatgaatattgtacatccgttcgtgccagtgtacaaacactcaccttatttagaattgctgcgagttgctttcaaacgcatacacgaatctggtatccaaatggctgtggacagacgactgagtgttagaaaacctcgctgctctaataaaatatcttcgtttagcagcgtcagccttttgaatattcaaccagttttgatatttatgttgattggcattggtatttctgtttcaatacttatattagaaattatacatgaaaagtaa
>HdorisdorisIR75q1
ATGGATTCTCCAAAACAAATTCAATTTATTGAAGATGTCGACCAAATGCCTAATAATTTTGAGCCACACATGAGTATTATTATTGCAGACGCTAATTGTACTGAAAGCTGGAAGTTTTTGGTAAAAGCAAATATGACAAAcaaatttcgcagtccttatagctggataataatgacgaaatcaagtgacaataataataaaaagatactaaaggatttgaaagattttcacctactcatcgacagtgaggtactgatagctgataagaagggtgacacatttactttatacatgccttacaaactacaatcaaacaacagcgactggaaaatagaaagttttggcacttggactcttgaacatcgtttgaacaaaactatggaaatgtcatctggattgtcaattagacgaagaaatctagaacatttagctgtagcaacgtctatagttatcaccaacaataatacaaaaaaacatttatttagtctcaaagatccccacattgacttagtatccaaagctggtgttagacagctcatgcctctatatcagtttttgaacgctacacctgtcttggtcttcactaacacctggggatacttcgacaatggtacagttaatggcatgcttggagatttactaagtggaagaactgaaataggaggaacggtgatcttcttaacacgagaaaggatagaattattagaatttctctcagttccctcaatacccggcgtcaaattcgtgttccggaaaccatctttgacgtacgataataatttatttattatgccttttacgccgatggtctggtgttctcttttaggaatcctattcctaatatttgctattacgtacatcaacgcgctctgggaaggtaccaagatgaaatataaagatgatcagCAAGATAGATCGATTTTACGACCTGACTTAAGTGAAACTGCTATGATGGTCATTGGTGCTGTTACTCAACAAGGAAGTTACACGGAATTAAAaggaaccctcggacgagtggtgatgttcatgacactgttcgtatttttattcttttatacgtcatattcagcttatattgttgctttattacaatcgagttcgaatcaaattaaaaccttatcagatttgttaaactctaatctagagctgggtgttgaagatactccatataatcgattttttttctcgACTGAAACTGATCCGATTAAAAAGGCTATATATGAAAAGAAAATAGCCCCACGTGGGTCTAAGCCCAATTTCATGACTTTAAATGAAGGCGTACTTAGAGTACAAAAGAGACCCTTCGCTTTTAACATGTTCCTGGGAAGCGGTTACATATTTTTGGAGAAATATTTTCTAGAACATGAGAAATGTGGTTTACAGGAGATACAGTATTTGGACCAAATTACGTTGTGGCAGACGTGTCGTAAAAACTCTCCTTTTAAAGAATTATATAAACTTGGGTTAATGAGAAATGTAGAGAACGGAATAAACACTCGTGAGAGTCGTTTATTATTTGGAAAGAAGCCATCCTGTACTTCCGGTGGTGGAAATTTTGATTCGGTATATATGAGAGATTTCTACCCTGCCTTGCTAATACTAGTTTATGGAACAGTTTTGTCTATTATTATATTAATACTAGAACACTTTTACTGGAAGCGTTCTCAATAA
>HdorisdorisIR75q2
atggtgaaaatatgttttatattctatttgttcttttttaaatatgccttttcagaaaataatatggaaactaatataatagcacacgtcatacagagcttggaaagaccaacatccattattgccataacatgttggacgccatataataaagtccagttccattcaatgttgactggtggagacagtgataagagaaatttaattgagttcatacacccaggacaaataccaataaatattgaaaataagcatcatattttatttgtggctgatctgggatgcccgaatgttttggattccttaaaaatatacgataatttaaaactattccgtgcgccttttcgatggattctctttaatatatattgtgataataacaatctcacaactgtcatacaaaatatcaacgatataagtattttgctcgattccgaagttttagtaatacaacaatactgtagttatttttgcgagatatattataCTTACAAAAAAAGTCCCGAGAGCGAGTGGGAAACAGAGCTATATGAAAAATGGAATATTTCAAATCGTATGGGGAAAAAATCTAGTCAAAACGAAGCCACTGCTATTAGACGACTCAATTTACATAATTACGAACTAAAAATTTGCTATGTCCTCACCGATAACGATAGTATTAACCATTTGACAGATGAAATtaacgaccacatcgatactataacaaaagtcaatttcccaacaaccaatcaactattggattttttaaacgcaagcagaaggtacgtgtttacggaaacctggggctatcgtcataataccacgtggaacggcatgacaggacatttggtaaggcaagaagtggatataggagGATCTCCAATGTTTTTCACATCTGAAAGGATGTCAGTAATTGAATACATATCAAGTCCAACACCAACTCGTTCTAAATTCGTCTTTCAACAGCCAAAACTTTCATATGAAaataatttatttttattatcatttaaatattctttatggcttggatctatcgccttgataggtttactttatatagttatttgtgctgtgacggtctgggagtggaaaaagaaatcaccttcgagaaatcgcttggaaggttcaggaatcttacgtccaaatttagtggacattgccttatttattttcggttgtacctgtcaacaaggaagcgttgtggaacttaaaggttccctaggtcgaatggtgttattactattgttcgtgtctctaacattcttgtacacatcgtattctgccaatattgtagctctattgcaatcaagttcgtcccaaattagaacattggaagatttgcttcgatcaaggatgaagtttggcgttcacgatactatatttaataaatattattttacgACTGAAACGGAACCTATACGGCGAGCTATATATGAAACTAAAATAGCTCCACCGGGAGCTATACCACACTTCATGAGTATGGAAGATGGAGTTAAGGAAATACAAAAGGGATTATTTGCTTTTCACATGGAAACTGGCGTCGGTTACAAATTTGTTGGAAAATATTTTGAGGAGGGGGAAAAATGTGGCCTCAAAGAAATACAATATCTGAGAGTGATAGACCCGTGGCTGGCGGTTCAGAAGAATACGCAATTTATGGAAATGTTTAAAATAGGAACAAAACGTCTCCAAGAACACGGCTTGCAGCAACGGGAAAACCACTTGCTATACGAAAAGCGGCCCAAATGTTCCGGAAGACAGGCGAACTTCATCTCCGTCAGCATGGTTGATTGTTATCCAGCTTTGTTAATACTTACATATGGAGCCCTTCTAGCAGCTATGGTTGGCGTAATAGAAATTCTGTACTACAGACGAGCTGAAATTATGAGTAAAATAAAATAA
>HdorisdorisIR76b
atggctggtgtagagttaatactggctacgatatgcaatgcaaccttttgtgataatgtatttgataatccgcttttggatactcagctcacggcaaggcaggaggaaatacaggttttacaggacgaagtcaatgggaagcatctcaaaatagcaacgttaaataattatccattaagttggacggaaaaactggaaaatggcactatcgtcggaaatggggttgcgttcattatcattaatattttgcgacaaaaattcaattttaccttcgaaattgtattgcctgaaaagaatattgaaatggggacggggaagaagcctgatgaatctgtaatcaatcttgtcaatagcagtaaagcagacatggccgccgcattcctaccgatgcttgttaaatataataaattggtaacattctcgaacgatctcgacgaaggtgtttggatgatgatgttgaagcgaccgaaggagtcagccgcgggttctggtcttttagcaccatttgctacatatgtttggtatttaatactggcagcagttttatgctacggcccgtgcataactttgctaacctggctgagggctaaatgcgtgaaagacaatgagtatcacatatctctatctccgagtgtttggttcgtttatggggcctttattaagcaaggaaccacactgtcacctgaagctaacactactcgtgtattgttcgcaacgtggtggctgtttgtgatcctgctctccgcattctacacggccaaccttacggctttcctgactttatccaaatttacactggacattgaaaaccctatagacttgtacaagaaaaactatcgctgggtcgccactgagggaggcgccgtacaaaatactattaagagtccagaagaagatctttactacctaagccggatggtatcgaacggccgcgctaggttccgtacaataaaattcaacgaggatttcctgccgtcagtgacgggcggcgcagttctggtcaaagaacaagacgctatcgacaatcttatgtataatgactacttgagaaaaaccaaggaaggtgtggctgaaactgagagatgcacttacgtagtggccccgaacgccttcatgaagaaacgtagagccttcgcgtatcctagaaacagtactttgaagatattgtttgatactgtactttcgcatttaatacaatctggtattgtcaaattcctggaaagaatggatttaccaagcactaaaatatgtccactcgatcttcaatctaaggaccgacagcttagaaatagcgatcttatgatgacttatttgataatggtgacagggttagccgcggctatatcaatttttattggggagatcacttacaaacgctacttgaagaaaaaattcgttcacggagaatcaaccaaaccaagagaaattaataaaaagcaaaggaacaaaatcactcgcacccactacgatgacagtcgtccgccgccatacgactccttatttgggaaaacgaaatataaattcaatgattacgagaaaagaattgtaaatggaagggaatattacattgttcataataccatgggggacacacgtttgattcctgtcagaacaccatcggcttttctttatcgttaa
>HdorisdorisIR7d1
atgaatagcagttcttcagaaaaccttttatctacagatatatctgttttagaaaacatgggaagagttggtgcaaaaattgcgtttcacaattttgattggcgatatgtgactcttgttgttcacaatgctttaaatatgatttcgctagaaatatttcttaaaaactataataaatcagttgtattaaaatttgggaaatttattccacaacgacgttacgcagtaataccacagtttgtcattttcggcaacgactcttacgacataattgacattattttgtggcttgataaatcaaaatatgataattctggaaaatatatgataatttgtgcatcacatgaatatgaagataagtgtaatgaaactgatatttttgctacattatcgagtgtctatataataaatgctatatacatcaaaccaaagagcgggactgactttgagatgcttgcatacgatatcgtagtcccagaaaattgtttgaatagtgtaccttataaacttgatgttagcaccaattgcacgaatgatgattgtttaacaaatttatacccgagaaagttgaaaaatttttataaatgtcctctcactgtgtcaacttttcaccagccaccttttatgattttaaacaatgaaacttctgagccttctggaggtgaaggagaaatattaaaaattttaatcggtgcactgaatgcttctttgaaaattaagattcctgctgaaggaaatgtgtggggtcgttatcacgacggcaactggactggttctctgggtgatgtgtacaacaaccatgctcatatgtcagtgtgctcactgcctgtctctgcccgaaaattttctaatttcactacatcattcatatacaattccatggacattgtatggactgctgcaattcctccgcaaaaaccttcttgggaaaagcttctaaatcctctagacactagtataagagtagggttatttcttatttttgtttgcatcgcggttataaacgctgtgacaagattagatatttggaaacgtattcgaatgattcttaaaattggacctataagatcaagtttattattttactcatgggcgctgtttctggggacatcaatattaaaaatgccaactaaaagatctcttcttatcttagtttatacctggatttggtattgttttgttattagaagcgcttatcaagccgccttgatgaattcgttaaaaactaaaatacgtgaagaatattacccatctctcgacagtgttttaaaaggccgtcatctctacggtggtttgccggcattgcgtcagtattactccgacgacccgttcatttatgacaattggaaagtcttggatttcaacgagtcttataacattttggatcaaatttctgaaggtacatcagattttgttttggcgtttaataaggaaattataatagaatatttgatggagaataatggtgacaagcgtttgcaaatcatacctcaaaagattattagtagtcctatagcaatgtactttaagaaacattcggttttggcaagtccagtcaatcgtatattaagtttcgcggttgaagctggattttctcaaatagtgcacacagattatttaagacataagaaatatctatttcaaatacctagtaatagagaatataatccacttaccttagataattttaaatcatgtatgcttttgatggttgctgggtggttcttaggccttatattttttatagttgaaacgtactgtggacagttggtagataattaa
>HdorisdorisIR7d2
atggaaagtaatattcaatttaatgattgtgtgcatatggaaatgttggcaaagagtgcagcgaggattgcccatcataactttagatggcaatatataacacttgttctattaaataccaccattttctgtggtattaatgcgttcttagaaagttacaataaaacagcagtcatcgctactaaaaaatggataccggatttccataagattacaaaacaatttgtgcttttcggtaatgatctggaaagtatactaaatttattagcatggatggatgtccataagtttgataatacaggcaggttcctagtcatatgccaatcaatgatcgacgaagattgtgatgaattaaaggccattgaaatgttttggaaccataaaatagtgaatgtaatttttataaacaacatgtcaaattttggtgctaaaggttatacctacgactatggaaaaaattgtcgaaatagccctgccactgaagttacagactggaataattgtattaaagtggatcaaaagtattgtaaaaataaatatcctatcaaattacgaaatttacacggttgcccgattatagtgtcgacgtttatgcagaaaccctacatgaactttagtactggtactccaacaggagctgatggcgatttgttaaatattataatcaaagctttaaatgcaagccttaagataagaacacctttaagaggcgatggttggggaaatctcgatgaaaacggcacgtgggtaggttctctcggtgacctattctatgatttggcaaacttctcaatgacatcagcaagtattactcaaactagacatagagattttcaaatttctaacttttattattttataattttgggatgggtaactcaccccccagaaatagaaatggcttcatataaacttttaagaccgtttaaaatggacacaagaattgctttaataatttcttttggaatcgttttatgcatagtattatttcttaaaactaaattttgcacgattatattcaagcaatttagttctggacgtgacccagagaatgttcttttcttatcttgggtaatgtgtatgggacaaccaacgttaactttaccttctaaaatggctttgtcttacttggtattaatatggatttggtactgtttcctaatgagaactttttatcaagttcatcttataaattcgttgaaaaatgatatctatttaaatgattttgcgacgataaacgatgcaatcgaagctaagtatccattcggtggaggttcagctttaaaagagtattacatcgatcaacacaaagtttataataactggaaacataaagatagctccgaatatgaatcattaatgcttaatttatcttatggtacgagatttgttttagccatgaatttagctactgctaaagattttctcaaagaacctggtagaaacttgcatattataccacaagttattttaagttgtccatcagctattttcttcaaaaggttttctccattggctaatccaataaataaaatattggagcgtttaattgaatttggatggcctaatatgtttttcaaaaatagtacaatgggaaataaaataaaaaaaactgcaagcgaagataaacctataactttaattaatttcgcaggatgctatttaatattaatatgtggttggttatcatccctaattttgttttttcttgaaattcatttcatgaaaagacaaactcaacctattattgcttatagaaattaa
>HdorisdorisIR7d3
ATGCACATCCCAGTGTTTATCTTAGTTATTTATAAATGTATAAATATGCTAGAAGGCACTTTTACAATTAACAAAGCGGTATCGGTTGCTAATAAAGTATTTACTTTTCACTACAAAACTGCCGTTGTATGGTGGAGCTGTGACGTCAGCGATGTAAATAATTTCCTCCAGCAATTCAAGGGTACAGTTCTTACTGTTTCAATAGAAAATCACCCAAATTTTAATGATAGTTATTTTCATAGAAAAATCTCATACAGCCAAACAATATTTTTTGCTTCGAATCCATATGAATTTGATTATTTCCTTGAAAACGTAAACTATTTTAGAACAATTCCTATAAATATTATTCTAGTTCTTAGCGAGGAAAACGATACAAATCTAATACTGTATACTAAAACAGCATGGGATAAAGACGTGAGTGATATATTAATAATAAGTAATAATTCAAGCAACGAAGTAATTGTTTCAACTTACACACCCTACACAGACGGTGTCTGTGGTGACTTTTCTCCAAAGTACTTAAACACAGAATCAGAACAAATTTTTAGGAGAAAATACACCAATTTTTATAAATGTCCAATAAGAGTTACTCTTCTCGAGCACAAGCCTTACGTTACATTAAAATTTGAAAATGATACCGTCACCTCAATTGCCGGCATGGAAGGGAATCTTTTGATGTTGTTATTAAATGTTTTAAACTCTACTGCCAACATAGTGTCTTGTAGGGATCGCGGTGGATTTAGCGGCACTATCAATGGGACAATGGGTTTTAGTGACCTCTACTACAACAGAGCGGACATAATGGTGCCAGCCCTCATCATGCAAGTGAACAGATACATATATTCTCAAATTTCTTATGCTCACGACTCAATGCACATCGTTTGGTGCATGCCCACAAGACGAGAAATCTATGAGTGGGCCAAAGTAATACTTCCTTTTTTTAATATATTAACACCTTTTATAATGGTTTCTTTTCTCATTATGATTGTTACGATAAACATTGTTAAAAAATATGCACTTCTGCAAGATAATACCAAAAAAGACGTAGCATTCAGATTGCTTGGAATATTTATGGGACAGGACACAACATATTTATCACGATATTGGCTTGTCAACAGTCTATTTGTGTGTTGGATATGGCTTTGCATGATCATACGTATCTCTTACCAAGGGAACCTCGTCGACGGGCTACAAAAAACTATATTAGAACCCAGACTGTCAACATTGAATGAAGCTGAGGACGCGGTCGACCAAGTCGGTGGTATGCGAGTATTCGTTGATTTTTATAGGAATACGTCACTTGAGAAGAAGTACGTGCAATTCTTGGTAAAGGACGTCCCTAATGAATTGAAAAAGGTTGGAGATGGGAAAAGGAATTTAATTGCTGCTGATAAAACACTGGTTCAATTTTATAGACATAAATTAGAAGTTCTCGATGAGCCTGTGTTGACTACGCCAATTTGTATTCATATGCGGCCGCGATGGCCTGCAGCACCGGAAATTTCTCAACTAATTTCTCGTGTAGTGGAAGCGGGCTTGTATACAGAAATAATAAAAAAAGAACATTCGACATGGCTGATTTTGTACGGTAACTTAACTGAAACACATGAATTTAAGCCCATAAAACTTAAAACATTTGATTCATGTTTTTATGGTCTTATTATAATATACGTGATAAGCTCGTTAGTTCTTGTTTGGGAAATTGGTTGGAATAGATATAAGAAAAGGGAGAAATATTAA
>HdorisdorisIR7d4
AtggttgtttttgtgatttttatcgtttctcttttcataacttctgcaactgccaatttaaaaatagaaaataaacataattcacaaaacgaacatattattagtagtgctactgatatcgctaatagttatttcaatttcagaacgccaactgtagtcgtgtcgaaagaagttgatgaagttctagtcagcaagtttattcaATCATATGGAGGCCTTATTATTTTAGATCATACAACTGGAGGGCCGCCTAAACAAGTAGTCATTATAATTGAATCATATTATTCTCTAATAAGAACTCTCGGAAAATTGAAGCCCGATTTGAAAGGAAAAACGTTGCTTCACAGCGGTGCCCATTTCTTGATCGTAGTTCTCGCTACTCCACACAGACTTCAGCGTATAAATAGTATTTTATGGAACTATTATGCCACTAATGTTGTGATAGTTGTCATGAATAAAAGTAATAAAATTGTTCTTTACACGTACTCTCCATATAAAAATCATTTGGATTGTGAAAATATAGAACCTACTCTCATTGGTTTTTGGGATGACGGAGCTGTTCTTGAAAAAGATTTATTTCCAGATAAAATGAGCGACATGAAAGGCTGTCCTCTTTATATATCAACCAATAAAGTATACCATCCTGCTACAGAACAGAaaattcctttggagataattaaaagggcaatcatcagatatctcagagatgtgatgaattttacaccaataatttcaagtagagattatttaagcattgattctgatggtgctaaaaattggtcggagacgttagatgacatattagctggaactacaaatatatcgacgtgcagtatatctccaggcatggatagaattggtattttagactactctataccatactttagaataagtatagcttggctcggtcctcctttacctcctggcccaatatggtggcgattgctgtcgcctttaaatggatatttgtggttagtcattttactggttgtaattattgttaaatcgattccgtttataatgaaaatcggacgagtaaaacagttctgttcgcaatattttaaaaattcaaataaattacatggcgttgtcatacgaatatgggctgtgatgatgggtcaatccattaaggtaaaaccaagacgttttagagatttctacattttaagtctttggatatggttcacattcgtagttcggagtgcgtatcagagtgttcttattggagcactgaaatctgatatcgcggtagagaaatttgtcgatttaaaacaagcagttgataatggatattcatttggaggtagagcgggcgtactgccacattttgaacatgatccgtttatccgtgacggatatgaaataATTCAAGAAGAAGGATTCGAAAGAGTTTTTCAAGAAGTGTTAGAAGGCAAGAAAACAtttatatttgctatatccctcgaatatgtttgggcttactgtatgtcccaagggataaatgagaatgaatgtggtcacattcttcctgattctattatgacagttcctttagtaatatggatgcctaaaaactctgctttcaagagatcgttgtctgtttggcttatacgttttttagaaagtggcttattggaaaaagatacaatgaaaatgtctagtactgcgtctgtattaaaatcaactgatcctagtgcactccaaattgaacaagttctaagcagcgttttgtgccttgcagtaggctatcttatatcaattgttgtatttgttcttgaaataatacgatttaaaatgaaacaatcgtccatagttcagaaacttagtagtatttttttaaaacatattttaaaacagtaa
>HdorisdorisIR85a
atgtttaaagtaattttagctttaagcgtttttaaactgtgtttatgtttgcacgaatcaagccctctatatacagaaatttttacctaccataacgaaacgtatttaagagccgatttcgccttccaagttgtaaataaaatatttaacgcattcgatcaatggtttttcacgatcaccttctgtgagttcacttattttgaaaacaggatcttaaaatacactgagaactacggccatggatatcccgtcatgctcttgaatggttgccaagatccaaacgctactaaagtgaaacctaagcttggtacacatggaaacacagcgtacctagtgacttctaagagtttgacgatagaaagcagtgaatatgcattacaagcattaataagaactggcgttttcaagccaagatcgtcaataatctttgtggtaaacacaccagtcgaaattaacagctactttaactatgacatgtttaaccattttcaactattatggagcagaagtataacgaattccataatcatggtatggacagataaattgagaatgtacttatacaatccattttacggaaaaattaaagatgtaactgatgtacgtgacatagctcaaatactagctaaacaacacgaagacctgaatggacatgagatacggctgagcgtatttagaaaaatatttatttccgatgaaactggaccagtttactgcaattccaaactagcatcgacagtaattagtattttaaatgccacgtgtaagcccttggcaccgagagacggtaacacagtaggagatatgttgcctaacggtacagcaactggggttacagcggacttactagatggttacactgacatggaattaaattcccgaatattaaaaaactcgtactacggctatatagatacaacgtatccacttgtccaagatgaactatgtttccttataaaaaaatcgatgagccaatccactttcatgactacgataaaattaatttcaattgatatgttattcgcatttatttttatagtaatagctttaattggagtgagccttgtaattcgaaaagtagaaacgagaatatgggaaatcaaagacagacgaacgcaatccgaaacagttttagacctaataaagtgttttataagacagacggtagatataaagtaccctgggccactttttagagctgttgcactattgattatgatatattctttaattgtagactgtgctattgatggaatcataacatcagccatagcatatccaagatataaagaagatataaatacactagatgaattattagcaaccaatttaactttaggagtacacaaccgccatataagaatattcaaaagaagtataagcccagaacttctcgatcaaattatggaaagaaccgaagttatcaatgatcagaagataaaacaggtaatagaagaaagacagtaccattacgcaatattactaaagaaatctgatgctcaatatataagtcgtaagccgtctaatatgaggaatgggagaccgctttatcacacagttggagattgtcctgtaccctgttctgtggtttacggcctccgttatggaagtccgtatttaccaagacttaactatttgctaaaccatcttaatcaaggtggaattcttcgtcattggagtgaatctgatgaatatacgcttttacaaacaaaaaataaagtgttttacgtggaaaacaataaggaaaagaaaccattggataCGAAAAATGTACGGGAAGTCATAATAGTATGGAGTTTCGGGCTTTTCATAAGTACTACAGTATTTATAATTGAATTNNNNNNNNNNNNNNNNNNNNNNNNNNNNNNNNNNNNN
>HdorisdorisIR87a
ATGCCTCTGAAGCACGTCAATAAACACACGTACAGAatgcgctttagatgtttgttcaaatatttactttttataaaattagctctcacagcgactagcgagaacccattcctaaaagacgtcgagaatgtcgagcaaataacgaatagcgcggagtgtgttctgagactatctgctaaatacttcgtcgagaagaaggctctaagtggcagcattatcattgtcagtgtgaattctaaagcgtctgcagctgaaaacttcctattgaaaactatgcacggcgggaaaaattatagtataatggtgaaaaacgctttcagagaacacgcgaacgcatcccattttcctgaaaaggcaaaaaattatttgatgatattaaaaaagaaattcgaactgctaaaccatttgattcaattaagcggcctcccttcttggaaccctttagctaaagccattatttattatcgattgaaaacgggtgagaaaggcggggatgtctctaaagcatttataaacgagttacgtcattataaattattaaaaagtatagcatttatatactcgcccgtgacagatgaagtcacttcctactcttggacaccatacgacagcaaaaattgcgcaggaaaatgtaaatacgtttacgtattagatgtttgcaaaaacaacaatataagacaattagaggttcaaagggatatgtttccattagacttgaaaggctgccctttaataacttatgccataatatctgaaccgtacgtgatgccgcctgaaaggaaagttgcgaacacaatgtggaacgacgcttatgaatttcaaaagggcggagagataaatcttgtgaagattataagtcaattcacaaacatgagccttattattcgtatgtcagagaaagtagaaaattggggtgagatctaccctaatgggaccgcgggtggaggctacgggttgttgatgaatgattccatagacctccttataggtaatatagaggttactaggaaaactcgaaaattatttcatccgactataagttatactcaagacgaaatgacttggtgcgtgcccaaagcgaggcaggcggtaacttgggataatttaatcattatattccaatggacgacgtggctcgccacgttctctagcgtcctgataatgggtttaatattccactatttgcattatcaagaaaacagagacacgaaatggccgacgtacacaattttaatgacattatgcatgcttctgggttgggccgcgaaattcgacgccaaatcatcccagttccgcatactaatgttcggatggctttgtttcgctttaaatatgggtattacgtacgaatcgttcctgagaagtttcctaatgcacccgagatttgaaaagcagataagtagtcaatccgagctcatcgagtctggcattcctttgggtggcaggcagatttaccgcgcctatttcgagactaataacgctagctcgttttatttgtaccgcaaatataactcgacaacgttcactgagggcataagacgggtggctttgtctagaaagtttggtgttgttgcgtcgaggaagcaagccgaatacatggatcaggaattaggcaaaggtgccggcttgatttactgcttcccggagagcgataacctgtacaaatacggtgtagtactgttgtttagaaaatggttcccaatgctggcgaggttcaataatattatacggagcgtttcggagaatggcctgattgataaatggaatgaagagttgtttatccacaggatcagctccgatggtacgggaactatattgccgttaagtatccaacatttgcttggggctttcatgttgattggcatcttgtacggtgtaagcgttgctgtttttttgtttgaaatatttttaggtttttttaagaatAAGAATCGTATACAAGATGTAAGTGTTAGACCACCATCACTTTAG
>HdorisdorisIR8a
ATGGATTTACAGCTTTTGTTTACCCTTTTGTTAATAAACTTGGGCTGTGTGATTTCGGAGCTTAGTTTAAGATTCGTGTTTATAACAGAAAATCATGAAACCGAGCTACTACAAGAAATCAGTCGTGCAATAAAAGCAACGGAACAAAATTCGCCAGGTTTACTTATTCACGAAGATATCATACAGCTAGACAGAGAAAATGATAAAGAAAGTGATAAGGAAAtatgcgcctctttatcaaaaggcgtttcttctataattgacttatcctggtcgccatgggtaaagattgaggagttatcttcgtctacggggctgatggtagtccgttctttactaggctcacaacaaatggttcgcggctttgatgaatatttggagtccagaaatgcaacagatgcagcaattatattggagagcgaaagtgatgtagaccaagcgctgtatgagcttctcggccggtcccacatccgtatttggatacacgccggcttgactagagactcggctaaggcgttaaagagcatgcgaccggaacccagtttttatgttatagttggcgataataactttgttactattacttataagcgggcagtaaaagaaaaattagtaaaacgaccgtatcgatggaacctcataataactgattacaatgccctagatccttctatacttgtgctgcccactgtcgtactgcaatctgatgaagcagattgttgtaaattattagcaatgaaagattgcagttgtgctacggacatgcagaaaaaacaacacattcttaataatcttataaaatatatggctgaaagcctatcgaggattgattcggaccaaatagtgaatatagactgtgacaaccaacaaggtcagatgaacgcaactaaggataaattataccagatattcgacgaggatagcctaagcaatgagactttgttgtattgggatgaggcaagggctggaattttccatcgatcgcattttattctgtcagcttataaacctgaaagtggattgcaaacgatagcgtcgtggtcggctgacgatgaatataagttgttaccaggcgttatattggagcctttgaaaaatttctttcgtattggcacttctccagccgttccttggacattaccaaagtacgatccagaaactggtcaaccaatgttcacagaggacggaaccccaatatatgaaggatattgtattgatctcatagataaaatagctgaggcaatggatttcgattacgagatagtcacgccgaaaactggctcattcgggagaaggctgtccaatggttcgtgggatggtgttattggagatttgatgactgggGAAACAGATatagcaatagcagcattgactatgacggctgaacgagaagaggtagttgattttgtcgccccatattttgaacaaactggtatccttatagTAATAAGGAAGCCCATCAGAAAAACATCGCTTTTCAAATTCATGACGgtcctcagaacagaagtgtggctcagtatagtggccgcgttggtcctcaccggttttatgatctggctgttggagaaatactccccatattcagcgaggaacaatcctgatgcatatccatatccttgcagggaatttaccctcaaagaaagtttttggttcgcgctaacttcatttacaccacaaggaggcggggaagccccgaaagctctgtctggaagaactttagtagccgcatattggctgttcgttgtactaatgctagctacatttaccgctaacttggctgcttttttgactgttgagaggatgcagacaccagtgtcatcattagaacagttagctagacagtctcgtatcaactacacggtggtagagagttcgacgattcaccaatactttataaatatgaagtttgccgaagataccctgtacagggtgtggaaagaaataactctgaacgctacatcagaccagtcacagtacagggtttgggactatccgattcgcgagcaatatgggcatatcttgctagctattaatgcttccggtcctgtaccagatgccaaaattggtttccaacaagtcaacgaacatcctgaggcggattttgcttttatacacgattctgccgaaatcaaatacgaaataactcgcaactgcaacttgacggaagtcggggaagtcttcgcggagcagccctacgctatcgctgtgcaacaaggctcgagattacaggaggacttgtctagaacattgttggatctccagaaggaacggttcttggaacagattgcttcgaaATATTGGAACGAGTCGGCCAGACAAGCTTGTCCGGACGCAGATGAATCAGAAGGCATAACATTGGAGAGCTTGGGCGGTGTGTTTATAGCAACATTATTTGGGCTGGGGCTAGCGATGGTCACTTTGGCCTGGGAAGTGTTTTACTACAAGCGTAAAGAAACAAATAAAGTGACAACTATAGACGCGACTTTAGAAAAAAAAGAAGCTTTTACAGAAAACATACCAAAAAAATTAGAAGGAATCGTAAAATTGAAAAAGAGGAACAAAAAAAGTGGCAATATAGTCAAAAACGTAACTATCGGAGATCATTTTAAACCGGCTGACAAAGGAATTTCATATATTAATGTTTATCCTAAAAATAGTGATTATAGACCATAG
>HdorisdorisIR93a
atgaagctatgtatggtaatgtgtgtaatttggtcttcacttcaatgtggtcaggcggaggattttccgtctctgataactgcaaatgcttcaatagctgtagtattagatcgacaatttctcggggaggagtatcaaactacactggatgaaataaaggattatatcaaagaactagcgcgagttgagctcaaacacggtggagtcaatgtgcattatttttcttggacagctatcagtttaaagaaggGTTACTTAGCAGTATTCAGTGTAGCTTCATGTGAAGGTACCTGGTCAATATTTAAAAAAACGGAGGAGGAACAACTCTTATTGTTCGCATTGACCGAAGTCGACTGTCCGCGACTACCAACGCAGTCAGCTATGACAGTTACATTCGCTAATATAGGACACGAGTTACCGCAATTGTTCTTAGATTTAAGAACTCAAAAAGGAATGATTTGGAAATCAGCTATTATACTACATGATGATACTTTAAacagagacatgatatctcgcgtcgtcgaatcactgaccactcagatagatgacgacgacgtgccgtcgatatctgtcacagtgtttaaattgaaacacgaagtcaacgaatacttgagaagaaaggaggtctaccgggtgttgtcgaagttaccggttcaatatatagGAGAAAAATTCATAGCAATAGTAACAACAGCTGTGATGGGCACGTTAGCGGAAGCAGCGCGGGAACTTCTAATGTCGCATACACAGGCACAATGGCTATATGTCATATGTGACACGAGTCGACGAGGAAACTTTTCCAGTCTGATCAACGATTTGTATGAAGGAGAGAATGTTGCTTATATTTATAATGTTACGGAGAATGACGAAGGATGCAAAGTTTgtctgctgtgctacgctaaggagatgatgagtgcattcatatcagcgctggactcggctgtgcaagaggagttcgatgtggcggcgcaagtgtcagacgaggagTGGGAGGCGATACGACCCACTAAGCTACAACGACGAGACACTTTATTGAAACATATGCAGcaatacataatggtaagtagtgaatgcggcaactgtagttcgtggcgggcgctcgccgccgacacctggggggccacttacagggaaaacacatatgaaactaaacgtaacgtgacgtccatcgttattgaacacgttgaattattgaatgtcggtatttggcgtccaatcgacggcataaaatttgaagacgttctgtttcctcatattgtacatgggtttcgtggtaaagagctgcctattatcacctaccataatcctccatggacatatttacaatcaaacgAgtctggatctattgttagttaccgtggtctacttttcgatattgtagaacaactggcaaaaaataaaaattttactattcgaatagttttacccggaaatataaaacaaaatcatactaatggcactgcgacggatatgtctcacagtgtaagctccatgttgactctatcagcgattgcgaaggggcgtgcggcgttcgcggctgctgcgttcactgtcttatctgatcgtaacccaggtataaactacacaataccgattagtactcaaacttattcgttcatgattgctcgtccaagagagttgagtagagcgctactgtttctgctgcctttcactacagacacatggctctgcttaggttttgctgtcattttgatgggccccatgctttatataattcatagactgagcccatattacgacgctatggagataacacgagatggcggcttgtccacaattcacaactgtttatggtatatctatggagctttgttacagcaaggaggcatgtatcttcctcgagcggacagtgggcgactcgtagtcggtacttggtggatagtcgttttagtagtggttactacttattcagggaatttggtcgcatttttgacttttcctaaacttgaaataccagtcactacgatatctgagcttttggaaagtaaaacctacacttggtctcttagtaaaggatcattcttggagatgcaattgaagacttctgacgagccaaagtatatagcgctagtaaaaggagcggaagtgactggcggcattaacgttgttgaaggcagcctcgtttccgGCTCAGAGATATTAAACCGGGTCCGCAATCAACGCCACGCgctgatcgactggaagctgcgtctcagttatctcatgagagctgagaccgtcaaaacagacacctgcgattttgcattgaGTGCCGAAGAATTTATGGATGAGCAAATAGCAATGATAGTACCTGCCGGAAGTCCGTACCTCCCTGTGATAAATAAAGAattaagtcgtatgcataaagcggggctcatcacaaaatggttgagcgcttatatgccaaagcgcgaccgctgttggaagacctccactgtggaggaagtcaacaaccacacggtaaatcttagcgatatgcagggctcattcttcgtgttatttcttggtgttttttcagcaacaacagttttattaatagaattgattttcaaacgccgtcagaagagagtcaaccagataattataaagccttatatagattaa
>HeratopetiveranaIR143a
atgtggtctatgtataacctacaaatgttagaacgtacaaaaaaaatcttatatacatattatataggtaaaagtttaagcgcaaccatgtcgctgagaatttcttataaagaactcttaatatttttaatgacagcgcgtataatagctggtataaacaaaggaatattccaggttgaagaaaacaacgaaagcctacagtttatgaaatgtttcagtattatatatgaagttcatcacataagcttcaaaagaactattgttatttatgaaNNNNNNNatattcttgatgataatataattgatatttttatggacaaacttatagaaaatcaaatgccttttatgaaaataaacacaagagaagaattactaaaacttagcaagttatatgatggcactatgttgattgttagttattataaaaattgtgaagaaacattgaatgttgatctgtcgattttctatatcaacttcaagtatatttttattattgattcttatatagacgaagtatgtattcaagccctagaacacactctatctcccgttctatattatggtattacatttcttacaagagatcgaaatgatacttataaattggcaacattaattccggaaatcgatgaacgttcgtgtcgtatatctgaaaaggcaccgatgaaagctataaacacatgtcataacggcacgctagaaaaaaacaaaataaccgatatatttccagtaaaaaccccaaaaaatttgaaaaaatgtaattttaatgtcggaatggcgacactatttccatattcaatgttggataacaaagagtcctataaagatcttgatcttgtaaacgacaaaatctatggcgcagatatagaatatatgaaaatatttgcaaatatatttaatgctacactaaaaatgtattacatatttagagaagaagaaaatccctatttagattcccattttttaaaatatctatttaatggaacattagacgcatgtgcaggtggtctttatagaatctatggtgacgtcgtagtctactctggtgtatattcaggacagtcagtaatttggacttacacagtagaaagaaaaattagatcttggcaatccttaatcgttaaaataacgggtctttatatattttttatattttatataatctacacagcactttggaaactgattaataaatatgataatagatctgaatcaatacaagataccctcatctacgcctggggagcgttaatgggtacgtcggggttacaggacgctcgttgtctaaagcagaaaatcttaaatgttgtttacttgatcatgtgtatacatttgtcatcgtatattggaactcagctttattactatctaactatagaacagccgccgcaaacatttaagactgttgatgaattggcgctttcagatagaacaccatacttaaggtccctaacgaaatattttatcgatgacaaaaagcacaaggcatttgcgaatacgtcactcgaatgcgataattttaaagattgtgaaaaggcgatgctaaagcataaaggttctactattataatcgatggacatctgccttcactacaagcagccacgtcagttaacgacgaggcgagagtcttaggtgttcctcaagtagtactgtttgtttatcacgaaatgctaatgagaaaggatcacatgcttgtgacaaaattcgataaaatagccgggagattattcgaagccggtatctgtcacaaattgtatatagaggctattggcatcactgtagtggaccgggctaggatcgcaaatgagaatatattgtcgaacagctacagttgtatagtcggctgccaaattaccttgcgggagtcggcgggcgcattttatatatggatcattggttgcgctctttcttgctgtgtctttgtaattgaaattattttaaatagaaaattaaagaataagacgatctaa
>HeratopetiveranaIR21a
ATGAAATTTATAATACTAACTTTATTTATTTTAAATTTGAAATGCGTTTTAATTTCTAGTAATAATAATTACATTACTAAGTTTGATTTGAATAATTTAAGTGAAAAATCAATTTTGCGATATCATCAACTATTTTCTAAGACTTATAGAAGATCCAGAAATGTTCTTAAGTATATTAAAGAAACGAAAATTAAAAAAAGAAGGTTTTTTGTCAGTAGTGCTATAAAAACTGTAACAACCAAAAGAAATGCTGATCCAGTTTTTCACGGACATCCTAAGACAAGAGAGGAAAAGTGGCACGAAATGTTTTTAGGTCAAGCTAAGAGTTTCGATCAGAACCCTTCTCTTATTCAGTTGATACACAATATAACATTGACCTATCTAAATGATTGTACTCCAGTGATTCTTTATGATGACCAAACCAAAGTGCGTGAAGGATATCTCTTCAAAGATTTATTTAAAAGTTTCCCAGTGTCGTTTATACACGGCTATATTGATGATAAAGACATGATAAAAGAGCCAAGGCTTCTTCAGCCAAAATATGAATGCTTTCACTTTATTGTTTTTCTAAGTGATGTCAAAAGTAGCGCTAAAGTTCTGGGTAAACAATCTAAGAGTAAAGTATTAGTAGTCGCTAGATCTTCGCAATGGGCTGTTCAAGAATTTCTAGCAGGGCCTTTATCCAGATATTTTATCAATTTAGTAGTGATTGGACAAAGTTTTAAGGATGATGATAACTCGGaagctgcatatatcttgtacacgcatattttatacactgacggcttaggtgctagtaagcctaaagtattatgttcttggagccatggaaaattttcccgacatgtcaatctattcccaacaaaaatgacgaaaggttatgcaggtcacagatttgttgtagctgccgccaatcagccaccatttacttttaggagaattcatacagatgccgatggtggaaatcctaaagtcatctgggatggacttgaaattagaatactaaatttattggcagaaagaaacaatttttccgtagaaattattgaacctcataatagcggagaattagggccaggcgatgcagtcacaaatgaagtagccaagtctagagcagacataggtgtggcgggaatgtacttaacaagtgaaaggactagtaatatagacatgagtttttctcactcccaagactgtgcggtatttattacgttgacatctacggcattgccccgataccgcgcaattctaggtccgttcaattggcacgtatgggtagcattaacattcacctatttaataggaatttttccattagctttctcagacaaacacactttacgccatttgattaatgataaaggagatatcgaaaacatgttttggtacgtctttgggacattcactaattgtttcacttttgtgggcaaaaagtcttggagcaaaacaacaaagattacgacacgattgttgattggttggtattgggtatttaccattataattacaagttgttatacaggatcaattatagcatttgtaactctacctatttttcctgagacggtggacactatagaacaactattgtcaggtttctatcgtgttggtactttggatcgtggaggctgggaaagatggtttatcaattcttcagatccgttaacaaataaactgtttaaaaagatagaatttgtaccagatgttaaagctggtatacgtaatacgacgaaggcatttttctttccatacgcgtttttaggatctcaagcagaattggaatatattgtccaatcgaatttctctatgtctgaatcaaagcgctcggtgctgcatatatccaataaatgctttgtgccgttcggagttagtattggatttccaaataattccctatatggtgcaaaattaagcaatgatattagaagaatggtacaggcaggaattttagataaattaaatgatgaggtgcgctgggaaatgcaacgatcgagctctggaaaacttttatcggtcggaaacagtgatttattgaagataacttcgatagaagaaaaaggacttacgttagaagacacgcaaggcatgttcttattactcggagctggttttctattggctgctgtagctcttctctccgaatggatgggtggtttctcaagatgtcccattgttggtagaaaaattaaatctagtaaaacatccgccaaaaagtttatcaatacgccacaggattctgtggatgatatacattctaatagtggatcgcagagtcatttacattttttaacaaggtcgccaagtaatgagtctcaagatacggttgaaggtcatataatagacgttacacaggaaagcataaccgtacatcataattttgatgagcacgaatgggattcaaggcgttctagttcagtcgatttggatggagagattcaggtgattttccaacaaaaaccatcaaatggcatagaagatttgatgaataataagacagaatacatagcaaaagatgtatttggagaacgtctataa
>HeratopetiveranaIR25a
ATGGCTAACATGTTTCAAATGAAGTTTGTATTTGCGATTTATAGTTTGTATCTAATTCCAATAGCCGTTACACAGACTACACAAAATATTAATGTTTtgcttgttaacgaagaaaataatgctctcgctgagaaatcgtttgaagtagccaaagaatatgtccgacggaacccaagcttaggtcttgctgtagaccccgtcgtcgtggtcggcaatcgtactgacgctaaagcgttcttagaaaaagtttgcagaaaatacaatgacatgctatctgcgaagaagaccccgcacgtcgttttagatttcacgatgacaggcgttgggtcggaaactgtaaagtcgtttaccgcggctttggctttgccgactatttctggatcattcggccaagccggtgacttgcggcaatggcggtcgctaaatgtaaaccaaactaaattcctgttacaagtgatgccccccgcagatatccttcctgaatcgattagagcgatcgtcacgaagcaggatatcaccaacgccgctattatattcgacgaattcttcgttatggatcataaatataaatcgctcctgcagaacattccgacgcggcacgtcataacacccgtaaaaagtttcaataaagacgaaataaaagcgcaacttcgaagtcttagggagctcgatatagtcaatttctttgtggtgggaagcttgagaacaataaagaatgttctagacgcggcgaacgacaatcagtatttcggcaggaaaaccgcgtggttcgcattgtcgctagacaaaggggatattagctgcggctgcaaagacgccaccattgtgtacatgaggccgacaccagacgctaaaagcagggatcgtttggggaaaattaaaacgacgtacagtatgaacggggagcctgaaataacgtctgcgttttacttcgatctctccctgcggacgtttttagcgatcaaatcgctgctggactctggcaaatggccaaatgacatgaaatatatcaattgcgatgattacgacggtaagaatactcctgacagggccttggatctcaaatctgcttttcaagaggtaaaagaaacgccggcttacgcgccattctttatacctgaagatgacccgatcaatgggcgaagctatatggaatttaatactgatttgaatgctgttaccataaaagatggagcttcaattggtagcaaatctctaggctcttggaaagccggtctctccaaccctctgttgctaactgatcccgacaacatgagcgactattcagcccaactcgtttacagaattgtgacagtagagcaacaaccattcattatacgcgatgatgaagcaccgaaaggctttaaaggctactgtatagatttaatagaagaaatacgtcaaattgtaaaatttgattacgaaataagcctatctccggacggtaatttcggtactatggacgagaacgggaattggaacggagtaatcaaggagttgatcgaaaaacgggcagacatcggcctcacttcattatcggtgatggctgaaagggaaaacgtcgttgatttcacagtgccctactacgatttggtcggtattaccattttgatgaaactaccgaggacaccgacttcgctgttcaagttcctaactgttttggaaaatgatgtctggctgtctatattggcagcttatttctttacaagttttctcatgtgggtattcgacaaatggagtccatacagctatcaaaataaccgggaaaagtacaaagatgatgaagagaaacgcgagtttactttaaaggagtgtttatggttttgtatgacgtcactgacgcctcaaggtggcggggaagccccgaaaaatctctctggtcgccttctagctgctacttggtggctttttgggttcataataatcgcgtcgtacacggccaacctggccgcgttcctcacggtgtcgcgcctggacacgcccgtggagtcgctggacgacctctccaagcagtacaagatccagtacgcgccgctcaacggctcctccgccatgacctacttcgagcgcatggccaacatcgaagtcaggttttacgagttatggaaggaaatgagtctcaacgacagtttgagcgacgtggagcgcgccaagctggccgtgtgggactaccccgtcagcgacaagtacagcaagatgtggcaggccatgaaggaggccggcctccccaactccatcgacgaggccatcgaNNNNNNNNNNNcgtccaagagctccagcgagggcttcgcgtggctcggggacgccaccgacgtgcgctaccacgtgctcaccagctgcgacctgcagatggtgggcgacgagttctccaggaagccgtacgccatcgcggtgcagcaagggtcgccgctgaaagatcagtttaataatgctatactccagctcctaaacaaacgtaagctagaaaagctgaaggagaactggtggaacaataatcccaaggcgataaaatgtgagaagcaagacgatcaatctgacggcatttccatacaaaatataggaggagtgtttatagtgatctttatggggattggcctcgcgtgcgtcactctaggtgttgagtactggtggtacaagtggaggaaaaggcctactattggcgaaatcacacaggtgatgtatggaaatatatag
>HeratopetiveranaIR31a
atgttaccatctagggttattactgatttatttcattaccaagccattagcagtgtaattgttttaacctgttggcctaattttgatcgtgtccaattcatccgggaaattaacaaatatgacatacttgtaacgttttcctgtgatccggctgttcttgatgtaattgatccgtacaaactgcaaggagttttgtatataccatcaccgaaaatcttggaacataaaattaaacataaatatttctcaaattggtacaaatggacagtattaagcaatactataccacattttatgcagaacgtccgatacgatgctgatattttactattgaagcctttatctagaaataacaagagtaattatgaaacagaagacattttcatttacgatgtctacacacacccaagagatggcgctagtgtctctctttgggcccattgggacttacacgctcgtctccaagtattatttaataaaaaacgaattgataggcggcgtaatttagcaaaatatcctttgaaaattgcagcgccgctgggttcgtattcaaatgattcatacaatggtggtttcttggattatataatggacatgtctattcgtgaacgagattctggagtgcgcgtcggatacagttcgtcgagccttataattgaaatgcttaatgctacggaaatattattaccaactttactttggagcaccgaaatcaacaacagcagcatgatattggagctaaagtatggaagctcagagctgagcgggggagtgctacgactgttgaaagaaagatttgaaaaattagattacatcatgcctatatggccatttcatgtcggcttcacatatctggctgagcgcgaaagcagtagcaatatgttcctagaaccattcacagtgaacgtatggtggtgttgtctaattctcttcttaatcttggcggcagctcagaaagtgaccgccaaaagtgaagaggagaaagaaggagcgtacattgctacactNNNNNNNNNNNNNNNNNNagatgcaagtgcagtgccaaaaggtatatcgggcagatggaacttcttagtactgtccatatcagccatgctcatccacgcctattacacttcagctattgtgtcggctcttatgagcacaggtagaagcggcccagactccctgaggtctttgggagactctaaatattctatagcctcagaagactatgattatatgcgatatttaatgtttgatgtaaagacaaatcgtgaagacttggagtacctgaagaaaaggaaactaacaccaaaattttaccaagacatacaaactggagtaaagctagtacaaacagggagcaccgcatatcacacagagtataatcagctctatccacatttgaaaagttttaccgatgaccaattgtgcaagttgcagtacgtagatactgttccagaggtgttatcctggataacgacaaccaagcgtggacagtggacaaacactttcaaagtggctggtgcttggcttcaagaaacggggttagcacgtcgtctggtcagccgggttaggatcaaaccaccgccttgcagagctgccctcttagccgagagggtcaatataggtgatatagcgccagtactgatatgtacgtttgctggagtcgttatatctttgattctgttaggcatagagatacttgttagtaagtgtaaaggaaagtgctttaaaaaatcatctactgatccaattgaagtgttcgatgttgatgattga
>HeratopetiveranaIR1
ATGTGGCGAGCTATAGTACTTGTAGCGTATCTGACTTTAAAACCTGGAGCATCTCACGGAGCTGGCAGCGGAGCCGTGGATTATTTTGTGCAAAAGGGAGCACCCTACCTGAGCTACTTGACATttgaaaacaagaagttagtacacgacttcatggacaaaggcatcagggtttcgttgcagctaattgataaaagttgcgatctcgaaaggaacttgctacaatggaatgtacctgttggagtacttttggatgctggatgtgaaaataccgaaaatattttaaacacgGCATCTCGAGGTATTCTTTTTGACGCCATGCATATGTGGCTTATTATGGAGACAGCGGAACACGAGAGCGGTTATACTTTGAACGTGTTACAACGAATGAACCTCAGTGTAGACGCTGATGTCGTCGTTGCTTTTGATAAAGGCGACCGCGTAGAGCTAATGGATGTTTTCAACTATGGAAAGATACAGGGAAATGATTTGGAGAAGAAATATGTAGGAGAGTGGAGACCAGAGAGCggcctgaacgtttcgctgaacagattcaagtattatgatcggtgggatttccacaatttaactctgcgagccgtcactgtgattttaggcaacccaaaggacttcaagcctgaaatgctatccgacgtgggatataaagtcggagtgccgctcttgactaaagtaccgacacaactactatatatactcaaggatatacataactttagtttcaagtacacagtggcggggcgttggatcggatcgccggagaggaactccactttggcggtcaccaactccctgttctggggagaacaagacatctcttgcactggcgcgaggatgttcaagcattggttggagtgggtcgatgtgttctttccacctgctactacttttgagacaaaattttactacctgatcctagaccaaggtataggtagctatgagaataggttcctgaagcctctatcaagcggcgtgtggttctggacggcagtatcaggggttgcttgtacagtactattgggtatagctgctgtgctagaagcaagaagcgagcccggactgtatgcgttttttagcgtttttgctgttatttgtcaacaggcatatgaagatggagtcaatttatttgaagaaatatcctcgagtcaaggtcgtcgttttatcctcctcgtcgtcggcataactagtatgttactatacaactactacacgagcagcgtagtgtcgtggttgctgaacgcggccgcgcccaccctcgctgatatggacgcgctcatcaatagcgaccttgaactggtctttgaagatatcggatataccagggggtggcttgataacccaggcttcttctactacagcggctacaagaaccctaaggaggacgagctccgactgaagaaggtgacgcgagcacggcgcacaaccgcgttattgcaacccgccgccgccatcagccttatacggactgggacatatgcgtaccacacggagccctacaccgcctaccaggtgatctcccgcacgttctcagagcgcgagctgtgcgagctcggcgccttacggatgctgggacccgctaacgtgtacatccttggtcaaaaacgaagtccgtataaacaattctttgtttggagtctcttgcgtctcctcgagcgcggtcacacatctttagcgggcgcgcgcgtatctggtccacgtcctacatgctcaggaagagcaccgcgcgctctcgctttaggacaggcggcgccggcgttcgcggcgttaggattcgctgcgttgctgtctgttattatagccgtggtggaggtttggtttcataAaGCCCAAAACAAAAAACGAGTCCACGGAGAGTTCAATAATCGCGCACATAACGCAGAGCGGAGTGATTTTTGTGAAGCATAA
>HeratopetiveranaIR40a
atgaaaatgaaaatattactattattatttcatacatttatgtactgtagaaattctgaatgcttacacaatataggaaatatgacgaatagaagtcttgagcgtctcccaaaagatttttcaaaggcgataatggacatagctatcggattgccgacgaacactcttactattgttaccagcaacaccacaaatttgcgatcagaagatttattcaaaatagtgtgcctattagcggaaaataacatacaagtgatcaatttagatataaccagtgaaaacaaggaagtgtatttcagttatctcaaaaatggcttggacacatcggaggaacgaattagtctaatattttgtgactcatatgaatgtgaaaatttgttgtttgagataactataaacaacttcatacatagatccatgctgtacatatttttttggccgcggggtgaaatcagcacgctcttcctctctggcattaaagaggccattagagtcgctgtgatcacgaatccgagacccggagtatttaggctatattacaatcaggcatcgccgaataagctgaaccatctaacactagtaaactggtggtccggcagtctttacaaatcccccgcattgcctcctgctgataaagtctatcaagacttccaaggaagaatttttgacgtgcctgtgttacacgcaccaccttggcactttgtgatatataacaacgattctacagtgaacgtcactggtgggagagacgacaaattactttcgttgttggcgaagaaacttaactttaaatacagatactacgatccaccagaaaggagtcaaggatcaagaatcgctggcaacggaacatttaaaggaactctagggttaatttggaaacgtaaagcagatttcttccttggagatgtgaccatgacatgggagcgattgcaagctgtggaattctctttcttgaccctcgctgactctggagcctttttgactcatgcacctgacaagctgagtgaaacattagctatcatcagaccgttccgatgggaggtttggcctttagtgggtgcaacgcttctcataacaggtccggctctctggatagtaatagccgctccatcgctatggcaacgacgcaaaacagatcaactaagcctgttgaataattgctgttggttcactacttctttattcctcagacaagcatccacaaaagaaccatcgaaaacacataaggcccgtctcgtaggcatccttatatccttaggagctacatacgtgataggcgacatgtattctgcaaatctaacaagtcttttagcgagaccaactaaggaacagcctattggaactttgcgagccctagaagaggctatgagagataaaggctacgagctggtcgtggaaagccatagctcaactttggctatattgcagaatggtaccggcgtctacggtcggctagctcgtctcatgcgtcgtcagcacatacaacgtgtacgcagtgtagagaatggagtccgcttggtcttagcaaagcgtcgcgtcgccatattaggtggaagagaaacactatattatgatactgagagatttggttctcacaattttcatctaagtgaaaaattatatacaagatattcagctattgctctacaaattggatgtccttatttggaaacatttaacaataaagtaatgactttgttcgaagctggaatattagctaaaatgactacagatgaatataagaaccttccagaacaatctagaaggtccaatccagtgacggagagtgatagtaaggaaagtaaggaaaataccgaaaacaaccagaatgctcaaCCACAATCTGAATCTACTATAGGTCTGGAACCTGTATCGTTAACAATGCTTCGAGGAGCGTTTTGCCTTCTAGGCATTGGATATTTTCTCGCAGGaactgttctcatcaccgaaatccatatacatcgtaagaagaaaaatcaaaacttgatcaagataacagacgaatccaccgaccagatcaactcctcgaggttttatttgaaacatcatgttgaaaagatgtttaaaataatgtatatccatattgatagagctctaagacacgatgcaTGA
>HeratopetiveranaIR41a
atgataccttcaccagaagcgttgacgccaatagaaatattattgaaaataataattggccattatctaaattcatcgtattgtgttacaattatttctgacgaatacttgtttcccatatcacctaagagttttatgtatatatctgcaagaaataatgagtcgctaaccaacctgatgcttaacgcatcagaaatgggttgttccgattatattgtacaactgaatgatcctgatatgttttttgtagcatatgagaacgttgcgcgtgtgggtaacgtaaggaaaggtgacagaaaaataattatgcttcccacttcacaccatcttatcaatggaagtttagatatgcttttaaatgtattatcaaatagagaagccagcttcgttgctaacatattgttaataatacgagcagaatcatctccagagtgtcaaatttacgacttagtaactcataaatttgttggcattgaacaaaatgataggcctatcgttttagataattggaattcctgcacaggagaatttgaaaagaatataaacttatttccacataatatgtccaatttatatggaaagatagttaaagtcacagcatttacttacaagccttatgtcttgttagatcttgaacccaatgttacacctaatggtcgagatgggttggatattagaattgtcgaggagttttgcagatggatcaattgtacaatagaaatggttggagacgatggtagagagtggggagaaatttacgataacagaaccggtataggtgttttagggaaagtattcgaagatcgagctgatcttggtataactgcattatattcctggtacgaagaatacattgtaatggatttttcgactccttatgtaagaactggagttacttgtatcgcgccttcaccaagagtattagcaagttggcgaatgcctttgctgccttttaatgtgtatatgtggattgccataattttcacatttatatatgcatcgttggctttgatgattgcaaaaggattttctaccactgatatatttttgacaacttttggtattatgataacacagtcacagcctgagtctggattttcgtcatggcgaacgcgcagcgtaatcgggtggatgatgatgactggcttagttttggacaatgcatatgggggtggcctcgcatccactttcactgtgcccagatatgaaccttctattgatacgattaaagatattgttgaccgtaagctcatatggggcgctactcatgacgcttggacattttctttaatactgtctcaagagcctttgcttaaaaagttagtaaagttattccgtacgtatccatttgatgacttaaaacgtagaagttttaatcggagtatggcgttcagcattgaaaaattacctggtggtacttttgctattggagagtatataaccaaagaagcaacttttgatttgactattatgttagaagaatattattatgaacaatgcgttgtaatgatgcggaaaaattccttttatacacataaattaagcaaacttataggacgtcttcatgaatcaggcttgttgctggcgtgggaaacacagatagcgttgcaatacttggactacaaagttcaattggcagttaaactttctcggtctaaaaaagacgttgaaaacatcgagcccttggctttaagacatgttgaaNNNNNNNNNNNNNNNNNNNNNNNNNNNNNNNNNNNNNNNNNNNNNNNNNNNNNNNNNNNNNNNNNNNNNNNNNNNNNNNNNNNNNNNNNNNNNNNN                                                                                                                                                                                                                                                                                                                                                                                                                                                                                                                                                                                                                                                                                                                                                                                                                                                                                                                                                                                                                                                                                                                                                                                                                                                                                                                                                                                                                                                                                                                                                                                                                                                                                                                                                                                                                                  
>HeratopetiveranaIR64a
NNNNNNNNNNNNNNNNNNNNNNNNNNNNNNNNNNNNNNNNNNNNNNNNNNNNtggctctacctgtctatatagaaattttgaaatcaaaaaatatagaaaatgtagttttatttcattgtaatcgaaacataattgaaactcaaaaatttttaattgcaaacaatataagatcacttattctggttaactccacggatttaccaaatttaagttattccaaagtagccttcatattagatgcatattgtgaatcttggatccaaatcttgaactttgttgatgaaagattttttagaagttcttttacgtggttggtaaatactgatgacctcagtactacagtcgatgttctgtcaaaatatcccgtagatatcaattctgattttattgtagttacaaaaaatctagaagtttttaacttgtacgaagtgtacagtaaaggtttttataccaatggttcctttattgtcacggatttaggttattttaattcggaattgcatttaaaacggaatattagggctgatttaactggtgtcgttttaaaatgcatcgtggtagtggtcgatcctatagtaaaccagacgttcgaacactacttggataaaacgaaacctggagagttagttgattcgctgcataagctgaagttttatacgttggtgaaatatcttcaaaatatttataattttagtcttatgcttcAgaggaccaattcatggggatatttacgcaatggtagctttgatggacttgtcggatcccttcagaggcgcgatgcggatattgggggaacccccatcttttttagatctgatagatctaagtttattgactacgtaactcctacttggcaatcgaggccctgttttattctaagacatcccaagtatccaggtggtttctacacaatatatactcgacctctaactaacattgtctggtattggatcctcttcgttctaactctggctggtttggtcctatggataatgttgaaaataagagccattaagcgccctagggacgatgaggactcttcgtcgtcaatggctttcatttttatattgagcgctataagtcaacaaggtataacgttaaatagaggctcgatatcaataaagtttgttatttttgtgacatttatatttacactgacattgtatcaatactataacgctacagtagtgtcgacattgttgcgggaacctccaaaaagtatcaggaacctaaaagatttacttgaaagcaatttgaaggtcggtgtagaggatgtattgtacaataaggactatttcaggcgtacaacagacaccgtagctctagagctccaccacaaaaaaattgtaaccggaaaagagtacaactacttcaaacccgaccacggcatgcggctggtgaaggccgggggcttcgcgtaccacatcgacagcatcagcgcttaccgtataatgaggaagacgttcaccgaacgagagatttgtgatgcccacgaaatttatttatacccaccccaaaaaatggcggccactttgcagaagaattcgccgtatagagaacacgttgttattggaatacgaaaaatatacgaatttggactaatgtatagattgaagtctgtgtgggacgagcccaagccgccctgcgtgcacactccagatagtagtatcttttcagtttctttgagagaattctcaagtgctctctttatgttagctttaggcatgcttttatctatttcaatattgtttttagaaatcattgtaggaagatacaaagttaaagtttataatttttgtcattga
>HeratopetiveranaIR68a
NNNNNNNNNNNNNNNNNNNNNNNNNNNNNNNNNNNNNNNNNNNNNNNNgtcaaaggcgatgtaggcgctatagtcaaagatttacaaattcacaaggacttggaagtccttctaatagatatattaaatggcttggccagaaacgatgcggttacatgcttaacgattatatgcgatgatgtatatttgaatgtatttgaaggagctttgtttaagcgtactttggatgtcccgtatattatgattgtagtagaagactacgaagacttgttatctcctaattacaacacattagaaccgttgcgacaagcgagaaacgatggatgtaacgtatatgctgtattaatggcaaatggcttgcaattgactagacttctgagatttggcgacagatatcgtgttctagacaccagagctaaatacataatgcttcacgatgtgagactatttcatagtaatctacatttcatttggaaacgtatagtcaacgttgttttcattaaatatcataaaaaagtttcatctaaaagtgaagcttggttcgaactttcaacagtacctttcccaaatccaattaaaggaatttttatatcgcgacgtgtagatatttggaagaatggaaagttacactatggaagagatctatttgctgataaaactgctgatctttatggagaattgttgaatgttgtgtattttgatcatttgccatctgttcttattatgaagtctagtaacaaagttggcggtgttgagattgagatactcaacacactagcacaaaaaatgagattccaacccaaattgtatcaatctgtcgaccctgataagcacaaatggggtcaaaagctcagcaacggatcctattccggtcttctcggtgagatggtccacggtaaagcagatatggcgttgggcaacttgcaatacacgcctgaacatttggaattgactgatttgagtatcccttatactacacagtgttggaccttcttgacaccggaagcgttaagtgataattcttggaaaacactgattttgcctttcaccctatatatgtgggtagctgtattgatggtgttattcgtgactggatcaatattttatgggctcgccatatattacattaaccttttagactacagaggggaaagcgttcatgttaagaaagaaaaaatacattacgatgcaaaaccagtcggcttatatttatttggcgaaataactaacagtatactctatacctatggaatgttactcgtcgtatccctacctaagctacctactggctggtccatacggttattgaccgggtggtactggctgtactgcatacttctagtggtctcttacagggctagtatgacagccattctggccaacccagctcctagagtcactattgacacgttaaaagaactaggcgatagtaaaatagcgtgtggaggctggggtgaacaaactaaagtgttttttgaacagtccttggatgaaatagggcaggatatagcgaaaaagtttgtggaagtccacgacccggaggaagctgcacgaaatgttgcgaaaggcgtcttcgcatattatgatagctcagattatttgaaatatttaagcgtgaaacgcagaaatgatatgaactttaataattctacactaaatggaacttttaattacgattcaagtgaaaggaacttgcatataatgacagattgcgttgtaaatatacctatttcgatcggttttcataagaattcacctttgaaaccgctagctgatgtatatataagaagaatagtcgaggttggtttagttgaaaaatggttgaacgatgcaatgtatagaataagatctatggacactacagaagaagagggcaaagctttgataaacttgaaaaaactttattgtgctttcattgcgcttgctataggctatactataagcttattttgcctcattggagaatggttacactggcactacatagtaatgaaagatccaaattttgataaatatgccttagatatgtattataagaataaaaataaaaagacttag
>HeratopetiveranaIR75d
atggacttcctcagtttcatagttgcatatttcgtctctaaaaagctgacgctgatcacagcgttcttatgttggggaccagaagatataaacaaactcttacggctcagccgcgacgccggcttgcgagtgcgcgttcacactgacctcctcgacctcccggacttgccggcgtaccgcaccttcagagaagggatgctacttgatacgcgctgcgataatgtttcacaagttttaaataaagcatcagacacacgcgcttttaacttacgacactcttggatgttaatcgacgattctttctacaacattacaaatgttgataatatattatcagatagtctgatactccccgatggggacgtcacgtgggtcgctaaggatctcatggtagatgtgtaccgcgttaagaaggaccaggatttaatggctttaaacctaggatttcgggatagtcaactggaccttgagcttctttggttgaaattgcctactgcagttacgagaaggaagaatcttaataatgtttatttggagtcggctactatcgtgacacaaccacaatacttcaaaggctggtctgatctcagcgatcgtcaaattgatacttttccaaaggtgacttatccgttgcttatgctttgcggccaggatttaaattttaggttcaacttaaagcaagtagacctatacggcgaggagcgcaacggcacgttcgacgggctggtggggcgcatgcagcgcggcgagctggaggtcggcatcacgtccatgttcatgcgcgcggacaggtggcgcgtggtgcactactccgcggagactgttgaactcaagggcgcattcctcttccgtcaaccgtctcgctcggcggtctccaacgtgttcgtgctgccgttcagccgcggcgtgtgggcggcgtgcgcggcggtctttgtcggcgctggtcttctgctcaccgtcttcggacacgttgctcggcgaaacgtgctggacccgactgcgcagaggctgacgctgcctgagaacctgacttatgctattggcactatatgtcagcaaggctcagacctgtcgccccagctgtggtccgtgcgtctgttaatgttctgcactctgctggcgtcgctgttcgcattcacatcctactccgctaagatagtggcgatattgcaagcgccgagcgacgcgctgaacacgatcgcggacttgacacactccccgatggacatgggggtgcaggaaaccacgtacaagagagtgtacttcgctgaaagcaacgaccctgcgacacaggcgctgtaccgccgcaagctgctgccgctgggcgagcgcgcctacctcagcgtggtggacggcatcgcgcgcgtgcgcaccggactgttcgcgttccaggtggaacaaagttcggcatacgacatcatcagcaagacctacacggagcgcgagaagtgcggcctgaaggagatcaaggcgttcactctgccgatggtggccgtgccgctgcgcaagcactccggctaccgcgacctgttcgcgtcacgacttcgttggcaacgcgaagtcggtctcatggatcgtttccgtcgagtgtggatgagctctcgtcccaaatgcgacgaagggcgcggcggcttcgtcagcgtggggctggtggacgtgctgcccgcggcgcaggcactcctcgctggcatgttgttggccacgatcgtgttactcgccgagagactctattactttgttaaatccaaatctttggnnnnnnnnnnnnnnnnnnnnnnn
>HeratopetiveranaIR75p1
ATGAATAGAACGGAGTACTTTCTACATCAAATTGTAATACTAGCTGATTTGTCTTGTCCAGAGTCAGATCGGTTTTTAATACAGGTAagtgacgatggatatttcaagtcaccatacagatggcttctcttggatccagaacgaggacctctcaaatttaatatattggagaaattagatttgccgcttaatagtgatgtggttatagctaagaaaattgatggagaatattatcaactgattgaagcatataaaatatcggaaagttcaaacgttatttacacaacaagaggcgcttggacacctgccagtgaagtgagaaatctatacaagtctaaaataatcacagaaaaactaaaaaatatatcttttagtgtgacagaggactgtaatagcaaaaatgtgatgataacaaaatatggcaaaatcgaagactatagagattccaaaataatttccgtcaggcgcaggaatctacgcaagcacactctaaccatagccaacgttataaccgacagcaacgagacgaggaaacacatggatgatagattaaatctccatcaggactccataacaaaaatgtcgtacatggtcgtcaagatatgctttgaaatgctgaactctacagagaaacgtattttcactcatacttggggatacaaggataagaatggcaattggcagggaattatcgatcatcttttgaaaaaggaggctgatctaggtaNNNNNNNNNNNNNNacccaagagcgtatgatggcgatcgactatatagccatggtggggtccacggcagtacggttcgtgttccgggaaccccctctcgctttgctggagaatatcttcactttacccttcactggtgctgtatggattgccatagctatatgtgtgctgggatgtgctgtgttcttgtatatcacttcgaaatgggaggcttctgttgatatgcatccacttcaactgaacggctcgtgggcggacgtgctcatactgataataggcgctgtactccaacagggatgtacactcgaaccgagatatgctgcaggtagatgcgtaactcttcttctcttcgtggctcttacaatactatattcagcatattcagctaatatagtggtgttacttagagctccaagttcctcagtgagatctcttacggaccttttaaattctcctttgaaacttggtgccagtgattttgaatataatcgatatttctttaagaagctaaatgaacctataagaaaaactatttacaacaagaaaatagcgcctaaaggaaagaaacccaacttttatacaatgaaagaaggagtagagaagataagacggggcttgttcgcgttccacatggaactgaatccgggatacaggctaatacaagaaacttaccaggaagatgagaagtgtgatcttgtggaaattgattatatcaacgaaatagatccgtgggtcccggggcagaagcgatcaccgtacaaagatttgtttaaaatcagtttcatccgtatccgagaaacgggtgtgcagtccaacatccaccaccgtctccacgtcggcaagccgcgctgttccggcagcatctccgcgttcagcagcgttggcatcacggacatgtacccggcagtcatcgccactttgtacggcatgcttatatctgttgttgtgctgtgcctcgaaattgtttataagagattgtaa
>HeratopetiveranaIR75p2
ATGAAACTGTTTTCTTCATTGATTTTACTATTTCTTATATGCTTAGTACAAACTAAAGATGAAACCGAAATTAATTTTATTAAAGAGTTCGTATATAATGAACGCAAATCAACTTTTGTCATTTTTCCTAATTTATGTTGGAAGGATTctaaaaaaataatattatttaaaaaattaaacgaagctggtattagaggaactacaaattttaaagcaatatcagcactacaagatcatgccttgctgttttatgtcgatttggactgtcctaaagctgaacaaatattaaatgtatcagaactccttcggcctccttacagatggctcgcagtgattgataggaattcaaacaaattcaatatttctgaactatgggagttgccgatattagctgatagcgactttgtgcttgctgaaaatgatcaaaatattttcacattaagtgaattacataaaccgtctccaagtggtccgacatacactaatcctcgaggcttttacaatggaactctaaaggacacgagaccccatagagaactgttcagacgacgacagaacgtgatgggccatccgctaactatggccaatgttatacaggatagcaatactacgcagtatcacttgcccagagaggatcgattaaaacttcatttcgatgccatagctaagatggcgtggataaatgttcatatagcgtttgatatgctcaacgctacaccacgatatatattcagccacaggtggggctataagaagaatggtcagtggtcagggatgatcgatgacattaagactgggagagccgatttaggtacaaactgcgttgccaatacagaacgcctaagcgtcgtcgtattcacagattcgatagccaagttcaaagttaggtttattttccgacagccccctttatcgtatgttgccaacattttctcgttacccttctctgtgaacgtttggatcgctttagttctttcaataataggttccactttcacaattttgctggcgtcaaaatgggaagctgtaaagattggcacgaatcaaacacaactagatggaagtattggagatgcaatgctattaacaatgagtgctttaagtcaacagggctgttctaaagaagccaaaaagttatcaggtcgtataatgctgtgggtaatatttacagcactaatggcattatacgctgcatactctgccaatattgtcgttcttcttcaagcaccttcaacttctatcagaacattggaacagctggccaattctcagttaaatctcgctgcgttggaagtggactacaaccattttgtattgaagGTnnnnnnnnnnnnagtgagacgcaaaatttataagaaaatagagccagacaaaggaaaagcacaattttatgatttaaatgaaggcgttgaaagagttcgaaagggtctctttgcattccacgtaatgtgcgatcaattctaccgtcgtgttgaggaaactttcttggagacggagaaatgtgatttagtcgaagtggactttatgaatattgtacacccgttcgtgccagtgtccaaacactcaccttatttggaattgctgcgagttgctttcaagcgaatccacgaatctggtatccaaatggctatctacagacgactgagtgttagaaaacctcgctgctccaataaaatatcttcgtttagcagcgtcagccttttgaacattcgaccagttttgatattcatgttgattggcattagcatttctgttttgatacttatattggaaattttacacaagaagtaa
>HeratopetiveranaIR75q1
NNNNNNNNNNNNNNNNNNNNNNNNNNNNNNNNNNNNNNNNNNNNNNNNNNNNNNNNNNNNNNNNNNNNNNNNNNNNNNNNNNNNNNNNNNNNNNNNNNNNNNNNNNNNNNNNNNNNNNNNNNNNNNNNNNNNNNNNNNNNNNNNNNNgcaaatatgacaaagagatttcgaagtccttatcgctggataataatgacgaaatcaagtgacattaataagaacatactaaaagatttcaaagactttcatctactaatcgatagtgaggttttaatagctgaaaatttgggtaacaaattttctttatacttgccttacaaactacagtcgaacaacagcgactggaaaatagaaagtttcggcacttggactcttgaacatcgtttaaacaatactatggatatatcatctggattgtcaatcagacggagaaatctagaacatttagctgtagcggcatctatagttatcaccaacaataatactaaaaataatttatttagtctcaaNNNNNNNNNNNNNNNNNNNNNNNNNNNNNNNNNctttagacagctcatgcctttgtatcagtttatgaacgccacacccgcattgatcttcactaacacctggggataccttgccaatggtactgtgaatggtatgcttggggatttgattagaggaaaaactgaaataggaggaactgttatctttatgacacgcgaaaggatagaattattagagtgcctatcagttccttcaatacccagagtcaaattcgtgttccggaaaccacctttgacatatgataacaatttatttatcatgccttttacgccgatggtctggtgttgtcttttgggactcttgctcctaatatttgtgattacgtacattaacgcgctctgggaaggtgccaagatggaaaataacgatcagaagatagacagaggcacgcgaaccgacacaagcgagattgcaatgatgatcatcggcacaattacacaacaagaaagctatactgaatcaaaaggaactctcggacgagtagtgatgttcttgacacttttcgtgtttttgttcttttacacgtcatattcagcgaatattgtagctttattacaatcgagttcgaatcagattaaaaccttatcagatttgttgaactctaatctagagctgggtgttgaagatactccgtataatcgatttcccttgcagactgcaactgatccagttaaaaaggctatatatgaaaagaaaatagcacctcgtggatctaaatcgaatttcatgactttaaacgaaggcgtacttagaatacaaaagagacccttcgcttttaacatgtttctgggaagcggttacatatttttggaaaaatattttctagaacatgaaaaatgtggcttacaagagatagagtatttggaccaaattacattgtggcaaacgtctcgtaaaaactcgcctttcaaagaaatatataaacttgggttaatcattAATGTAGAGCACGGAATAAACTCTCGAGAAAGTCGTTTATTATTTGGAAGGAAGCCATCTTGCATTTCCGGTGGTGGAAATTTTGATTCGGTGTATATGAGAGACTTTTACCCTGCATTACTAATATTAGTTTTTGGAACAGTTTTGTCTATTGTTTTATTGGTACTAGAAATCTCTTACTGGCGGCGTTTTCAATAA
>HeratopetiveranaIR75q2
NNNNNNNNNNgttacgtaatggcgaaaatcgattttattttatttttgttctttttcaaatatgttttttcagaaaaagttatagaaattcgtataatagcaaacattatacagaccttggaaagaccaacatccattattgccttaacatgttggacgccatataataaagtccaattccattcaacgctggctgatagagacagtgataggagaaatctaattgagttcatacacccaggacaaataccgataaatattgagaataaccatcatatattatttctggctgatcttggatgcccaaatgtcttggattccttaaaaatttacgataatttaaaattattccgatcgccttttcgatggatattttttactaaatattgtgatgataacaatattacaactaccgtagaaaacatcatcgaattaaatattttgctcgattcggaagttttagtaatacaattacattgtggttacttttgcgagatatattacatctacaaaagaagtcctgagagtcattgggaaacagagctacatgaaaaatggaatattacaaatggaatggaaaaaaaatctatccaaaacgaagccactgctattagacgactcaatttacataattacgaactaaaaatttgctatgtcctgaccgataacgatagcattaaccacttgacagatggagtaaacgaccacattgacactataacaaaagtcaatttcccaacaacaaatcaactattggattttctaaacgcaagcagaagatacgtatttacggaaacctggggctatcgtcataaaaacacgtggaacggcatgactgggtatttggtaaggcaagaagtggatataggaggatcacccatgtttttcacatctgaaaggatgtcagtaattgaatatatatcaagtccaacaccaactcgctctaagttcgtctttcaacagccaaaactttcatatgaaaataatttatttttattatcgtttaaatattctttatggattggatctgttgccttgatatgtttactctatttagttatttgtgctgtgactgtctgggagtggaaaaagaaatcaccttcaaaaaatggcttggaaagtccagaaatcttacgtccaaattttgttgacattgccttatttattttcggatgtacctgtcaacaaggaagcgttgttgaacttaaaggttccctaggtcgaatggtgttactactattattcgtgtctctaacattcctgtacacgtcgtattctgccaatattgtagctttattgcaatcaagttcgtcccaaattaggacattggaagatttgctacgatcaaggatgaagtttggcgttcacgatactgtgtttaataaatattactttacgACTGAAACGGAACGTATACGTCGGGCTATATATGAAACTAAAGTAGCACCACCAGGCACTACACCACACTTCATGAGTATGGAAGATGGAGTCAAAGAGATGCAAAagggattatttgctttccacatggaaactggcgtcggttacaagtttgttggaaaatattttgaagagggagaaaaatgtggtctaaaagaaatacaatatctcagagtgatagacccgtggctagcagttcagaaaaatacgcaatttatggaaatgtttaaaataggaacgaaacgtctccaagagcacggcttgcagcaacgcgaaaaccacttgctatatgaaaaacggcccaaatgttccgggagacaggctaacttcatctcagtcagcatggttgattgttatccagctttattagttcttacatatggagctcttcttgcagctatggttggcgttatagagattttgtaccatagacgagcgaaaataattagtaaaattaaataa
>HeratopetiveranaIR76b
ATGGCTGGTGTAGAAATAATACTGGCTACGATATGCAATGCAACCTTTTGTGATAATGTATTTGATAATCCGCTTTTGGATGCCCAACTGACGGCGAGGCAGGAGGAGATACAGGTTTTAAAGGACGAAGTTAATGGGAAGCATCTAAAAATAGCCACGTTAAATAATTATCCATTAAGTTGGACGGAAAAGCAGGAAAATGGCACTATCGTCGGACGTGGTGTTGCGTTCATTATCGTTAATATTTTGCGGCAAAGATTCAATTTTACATACGAAATTGTATTACCGGAGAAGAACATTGAAATGGGGACGGGGAAGAAGCCCGAGGAATCTGTAATCAATCTTGTTAATGGCAGTaaagcagatatggcggccgcgttcctaccgacgctcgttaaatacaataaatttgtgacattctcgaacgatcttgacgaaggtgtttggatgatgatgttgaagcgcccgaaggagtccgccgcgggttccggtcttttagcaccctttgctacttatgtttggNNNNNNNNNNNNgcagccgttctgtgctacggcccgtgcataactttactcacttggctgagagctaaatgtgtgaaagacaatgagtatcacatatcactgtctccgagcgtctggttcgtgtacggggccttcatcaaacaaggaaccactctgtcacctgaagctagtganacacgcgtattattcgcgacgtggtggctgtttgtgatcctgctctccgcgttctacacggccaaccttacggctttcctgactttatccaaatttacattggacattgaaaatccaattgatctgtacaggaaaaactatcgctgggtcgccactgagggaggcgccgtacagaatacNNNNNNNNNNcctgaagaagatctctactacctcagccggatggtatcgaacggccgcgctaggttccgtacgataaaattcaacgaggacttcctgccgtcagtgacgggcggagcagttctggtcaaagaacaagacgcaatcgacaatctgatgtacaatgattatttgagaaaaaccaaggaaggagtggctgaaactgagaggtgcacctacgtagtggcccccaacgccttcatgaagaaacgtagagccttcgcgtatcctagagacagtactttgaagatattgtttgatactgtgctttcacatttaatacaatctggtattgtcaaatttctggagagaagagatttgccgagcactaaaatatgtcccctcgatcttcaatctaaggacagacagcttagaaatagcgatcttatgatgacttacttgataatggtgacagggttagccgcggctatagcaatttttattggggaggtaacttacaaacgttacttgaacaaaaaactcaatgaagttccaaccaaaccgagtaagataaataaaaagcaaaagaataaaatcactcgcacccactacgatgacagtcgtccgccgccatacgactccttatttgggaaaacgaaatataaattcgatgattccgagaaaagaattgtaaatggaagggaatattacattgttcataacgctatgggggacacacgtttgattcccgttagaacaccatcggctttcctttatcattag
>HeratopetiveranaIR7d1
atgaatagtagtgctgcggaaaaacttttgtatacagatatatctgttttagaaaatatgggaaaagctgctgcaaaaattgcgttcaacaattttgattggcgatatgtggctctagttgttcacaatgctttgaatatgatttcactagaaatctttcttaaaaattataataaatctgttgtattgaaatttggaagatttattccacaaaaacgtgccacacggataccacagttcgttattttcggcaaggactcgtacgatataattgacatgattttgtggcttgataaatcacaatatgataattctgcaaaatatattataatttgtgcatcatatgaatatgatgatacgtgtgatgaaagtaacgtttttgctacattatcaagtgtctttataataaatgttatttacattagatcgaagagcgacactgagtttgaaatgttttcatatgatattgtagtcccagaaaaatgtgtaaataatgtaccttataagcttgatgttagcagcaattgcacggatgataattgtttaataaatctttaccccagaaaattgaaaaatttttataaatgtcctcttattgtatcaacttttcaccagccaccctttatgattttaaataacgaaacttctgagccttctggaggtgatggagaaatattaaacattttaagcgctgcactgaatgctactttgaaaattaaaattcctgctgacggaaatgtgtggggtcgatatcacgacggtaactggactggttctctgggtgaggtgtacaacaaccatgctcatatgtcggtatgctcactgcctgtctctgcccgaaaatcttccaattttacgacatcattaatatacaattccatggacattgtatggactgctgcacttcccccgcaaaagccctcttgggaaaagcttctaagtcctctagatactagtataagagtggggttatttctaatttttgtttgcatcgccataataaacgctatgacaagattagatacttggagacgcattcgaatggttcttaaaattgggcctataagatcaagtttattattttactcatggtcgctgtttctagggacatcaatattaaaaatgccgaaaaacagatctcttcttattttagtttatagctggatttggtactgttttgttattcggagtgcttatcaagccgctttgatcaattcgttaaaaactaaaatatatgaagaacattacccatctttcgacagtgttttaaaaggtcgtcatccctacgggggtttgtctacactgcgtcaatattacgccgacgacccgtacatttatgaaaattggaaagtcttggatttcaacgattcttataacattctggatcaaatttctgaaggtacatcagattttgttttagcatataacaaggaaaatataatagaatatttgatggagagtaatggtcataagcatttgcagattatacctcaaaagattattagtagtcctatagcaatatactttaagaaacattcgtctttggtaagtcctatcaatcgtatattaagtttcgcggttgaatctggtttttctcaaatagtgcacagaaattatttaagacataagaaatatctttttcaattgacaagtgataaagtatataacccacttactttagataattttaaatcctgtatgcttttaatgattgttgggtggttcttatgccttatattttttatagttgaaacatattgtggacacttggaagaggatgagtaa
>HeratopetiveranaIR7d2
NNNNNNNNNNNNNNNNNNNNNNNNNNNNNNNNNNNNNNNNNNNNNNNNNNNNNNNNNNNNNNNNNNNNNNNNNNNNNNNNNNNNNNNNNNNNNNNNNNNNNNNNNNNNNNNNNNNNNNNNNNNNNNNNNNNNNNNNNNNNNNNNNNNNNNNNNNNNNNNNNNNNNNNNNNNNNNNNNNNNNNNNNNNNNNNNNNNNNNNNNNNNNNNNNNNNNNNNNNNNNNNNNNNNNNNNNNNNNNNNNNNNNNNNNNNNNNNNNNNNNNNNNNNNNNNNNNNNNNNNNNNNNNNNNNNNNNNNNNNNNNNNNNNNNNNNNNNNNNNNNNNNNNNNNNNNNNNNNNNNNNNNNNNNNNNNNNNNNNNNNGTGATGAGTTAAAGGCTGTTGAAATGTTTTGGAATAATAAAATAGTGAATATAATTTTTATTAACAATATGTCAAATTATGGTGCTAAAGGTTATACCTATGACTATGGAAGGAATTGTCAAAATGGCCCTGCCACTGAAGTTAAAGATTGGAGTAATTGTATTAAAGTGGGTGAAAAGTATTGTAAAAATAAATATCCTGTCAAATTACGAAATTTACACGGTTGCCCTATTATAGTGTCTACGTTTATGCAGAAACCTTACATGAATTTTAGTACTGGTACTCCAACAGGGGCTGATGGCGATTTGTTAAGTATTATAATCAAAGAATTAAATGCAAGCCTTACGATAAGAACACCTTTGAGAGGTGATGGTTGGGGAAATCTCGATGAAAACGACACTTGGGTTGGTTCTCTCGGTGACTTATTCTATGATTTGGCAAATTTCTCAATGACATCGGCAAGTATAACTCAAACTAGACATAGAGATTTTCAAACATCTAACTTTTATTATTCTGTAAATTTAGGTTGGGTAACGCATCCTCCAGAAAAAGAAAAGTCATCGTATAAACTTTTAAGACCTTTTAAAGCCGACACAAGAATTGCGATAATTATTTCCTTTGGAATCGTTCTTTGCATTGTATTATTGCTTAAAACTAAATTTTGCACGATTATTTTCAAGCAATTTAGTTCTGGACGTGNNCCAGAGAATGTTCTTTTTTTATCGTGGGAGATGTGTATGGGACAACCAATATTAACTTTACCTTCTAAAATGGCTTTGTCGTATTTAGTATTAATATGGATTTGGTACTGTTTCCTAATGAGAACTTTTTATCAAGTTCATCTAATAAATTCTTTGAAAAATGATATCTACTTAAATGACTTTTCAAGTANNNNNNNNNNNNNNNNNNNNNNNNNNNNNNNNNNNNNNNNNNNNNNNNNNNNNNNNNNNTATATCGATCAACATATAGTTTATAACAACTGGAAGCATAAAGATAGCTCAGAATATGAATCAATAATGCTCAATTTAACTCAAGGTATGAGATTTGTTTTAGCTATGAATTTAGCAACAGCTAAAGATTTTCTTAAAGAACCTGGCAGAAACTTGCATATTTTACCAGAAGTAATTTTAAGTTGTCCATCAACTATTTTCTTCAAAAAGTTTTCTCCATTGGCTAATCCAATAAATAAAATATTAGAGCGTTTGATTGAATTCGGTTGGCCTAATATGTTTTTCAAAAATAGTACAACGAGACATAAAATTCAAAAAGCTGAAGACGAAGACAAACCTATTACTTTAAGTAATTTTGCAGGGTGCTATTTAATATTAATATGTGGTTGGTTGTCCTCTATAATTTTGTTTTTCCTTNNNNNNNNNNNNNNNNNNNNNNNNNNNNNNNNNNNNNNNNNNNNNNNNNNNNNN
>HeratopetiveranaIR7d4
NNNNNtgtgtttgtgatttttatctgttcttttttcataacttctggaactgcaaatttaaaaataaaaaatgaacacaatCCACGAAATGAGAATGTAATTGAAAGTGCTATTGAAATCGCTAATACTTATTTTAAtttcagaacaccaactgtagtcgtgtctaaagaagttgatgatgttctagtcagcaagtttattcagtcatatggaggccttattatcttagatcatacagttggagggccgcctaaacaagtagtcattataatcgaatcatattattctctaataagaactcttggaagattgaaacccgatttgaaagggaagacgttgctccatagcggagcccattttttgatcgttgttctcgctactccacatagacttcagcgtataaatagtattttatggaactattatgccactgatgttgtaatagttgtcatgaataaaaataataaaattgttctttacacgtactatccgtataaaaatcatttggattgtcaaaatatagcaccagctctcattggtttttgggatgatggagctgttcttgaaaaagatttatttccagataaaatgaatgacatgaaaggctgtcctctttatatatcaacaaataaagtataccatcctgctacagaacagaaaattcctctggaaataattaaaagggcaatcatcaggtatctcagagatgtgatgaattttacgccaataatttcaagcagggattatttaagcattgattcggatggtgcaaaaaattggtcggagacgctagacgacatattaactggaactgcaaatatatcgacgtgcagtatatctccaggcatggatagagttggtattttagactattctatgccatacttcagaataagtatagcttgggtcggtcctactttaccccccggcccaatatggtggcgattgctgtcgcctctaaatggatatttgtggttagccattttactggttgtaattattgttaaatctattccgtttataatgaacatcggacgagttaagcagttttgtttgcaatattttaaaaattcaaataaattacatggcgttgtcatacgaatatgggctgtgatgatgggtcaatccattaaggtaaaaccgagacgtttcagagatttctacattttaagtctttggatatggttcacattcgtagttcgaagcgcgtatcagagtgttcttattggagccctgaaatccgatatcgcggtagacacacttgtcgatttaaaacaagcagtcgataatggatattcatttggaggtagagcgggtgtattgccgcactttgaacatgatccgtttatccgtgacggatatgaaataatacaagaagaaggattcgaaaaggcttttcaagaagtgttagaaggcaagaaaacgtttgtatttgctatatccctcgaatatgtttgggcttactgtatgtcgcaagggataaatgagaatgaatgtggtcacattcttcctgattctattatgacagttcctttagtaatatggatgcctaaaaactctccttttaagagactgttgtctgtttggcttatacggttcttggaaagtggcttattggaaaaagatacaatgaaaatgtcgagtacagtgtctgtattgacatcaactgatcctagtgcactcgaaattgaacaatttataagctgcattttgtgccttgcaatagggtaccttatatcaattgttgtatttattcttgaaataatactatttaaattgaagcaatcgtccataATTCAGAAAAGTAGTATTGTTTTGAAACATATTTCAAAATAG
>HeratopetiveranaIR7d3
atgcgcatcttagtatccattttatttatttataaatttataaatattttagaatgcacttttacaattgacaaagcagtatcggtcgcaaataaagtgtttacttatcactacaaaactgccgttgtatggtggacctgtgacatcggcgatgtaaataattttcttcagcagtttaggggtacagtccttactgtttcgatagaaaatcacgcaaattttaatgatagtaattttcataagaaaatcacatacacacaaacaatattttttgctatgaatccatatgaatttgattattttcttgaaaaaataaacaaaattagaataatacctataaacgttattcttgttcttaacaatgaaaacgacacaaatctaacgatgtatactaagatagcgtgggataaggacgttagtgatatattgataataagtaacaattcaagcaacaaagtagttgtttcaacttacaaaccctatagagacggtgtttgtggcgactatactccaatttacttgaacacagaatcagaacaattttttatgagaaaatataccaacttttatgaatgtccaataagagttactcttctcgagtacaagccttacgttgtattaaaatttgaaaacgataccgtcactttagttgccggcttggaaggcaatcttttgatgttgttattaaatgttttaaatttcactgtcaacatagtgtcttgcagggaacacggtggtttcagcggcaccatcaacgggacgatggggcttagtgacctctattacaacagagcggacttaatggtgccctccctcatcatgctagttaacagatacttatattctcaaatttcttatgctcatgactcattgcacatcgtttggtgcatgcccccgagacgggaaatctacgagtgggccaaagtaatacttccttttttgaatatattgacaccgtttattattgtgtcatttcttattatgaatgctacgataagaatcgttaaaaaatacgctcttctgcaggacaactccaaaaacgatgtagcattcagattgcttggaatatttatgggacaggacacaacgtatatgtcacgatattggcttgttaatagtctatttgtgtgttggatatggctctgcatgattatccgtatttcttatcaagggaacctcgtcgatggcttacaaaaagctatactagaacctagactgtcaactttaaatgaagctgtggacgcggtcgacctagtcggtggtatgcgtgtatacgttgatttttatagaaatacgtcacttgagaagaagtacgtgcggttcctggtaaaggatgtagctaatgaattgaaaaaagttggagaagggaaaaggaatttaattgctgctgatagtatactggtggaattttatagttttaaattagaagttctcgatgagcctatgatgactacaccgacatgcattcatatgcggccacgatggcccgcagcaccagaaatttctcaactgattgctcgtgtagtggaagcaggcttgtatacaaaaattaaagaaaacgatatttcggcatggatgattttatacggaaacttaactgaaacatatgaatttaagcccataacatttaaaacatttcattcgtgtttttatggccttgttataatgtatgtgataagctcgttagtgcttgttggggaaatttgttggaatagatataagaagaaagagaattattga
>HeratopetiveranaIR85a
atgtttaaagtaattttagctttaaatgtttttaaactgtgtttatgtttaaacgaatcaagccctctctatacagaagtttttacctaccataacgaaacgtatttaagagccgatttcgcttttcaagttgtaaataaaatatttaacgcgttcgagcaatggtttttcacgatcaccttctgtgagttcacttattttgaaaacaggatcttaaaatacaccgagaactacggccatggatatcccgtcatgctcttgaacggttgccaagatccaaacgctactaaagtgaaacctaaactggatacacacggaaacacagcgtacctagtgacttctaagagtttgacaatagaaagcagcgaatatgcattacaagcattaataagaactggggttttcaagccaagatcgtcaataatcttcgtggtaaacacaccagttgaaatgaacagctactttaactatgacatgtttaaccattttcaactattatggagtaaaagtgtaacgaattcaataatcattgtatggacagataaattgagaatgtactcatacaatccattttacggcaaaattaaagatgtaactgatgtacgtgatatagctcacgtgctagctaaacaacacgaagatctaaatggacatgagatacgattgagcgtatttaggaaaatatatatttccgatgaaactggactagtttactgcaattcaaaactagcatcgactgtaatgctgttattaaatgctacatgtaagcccttggcacctagagacggaaacacagtgggagacttgttgcctaacggcacatcaactggggtcacggcggatttaatagatggttatactgacatggaactaaattctcgaatattaaaaaactcgtactacggctatatagatacgacgtatcctcttgtccaagatgaactatgtttccttataaaaaaatcgatgagccaatccactttcatgactaccataaaattaatttcaattgacatgttattcgtatttatttttatagtaataatttttattggagtgagcctcgtaattcgcaaagtcgaaacgagaatatgggaaatcgaggacagacgatcacaatccgaaacagttttagacctaataaagtgttttataagacaaacggtagatgtaaagtatcctgggccacttttcagagctattgtactattaattatgatatattctctaattatagactgtgctattgatggaatcataacatcagccatagcatatccaagatataaagaagatataaatacactagatgaattattagcaaccaatttaactttaggagttcacaaccgccatataagaatatacaaaagaagtataagcccagaacttctcgataaaattatggaaagaaccgaagttttcaacgataagaaaattaaacaggtaatagaagaaagacagtaccattacgcagtactactaaggaaatctgatgctcaatatataagtcgcaggccgtctaatatgaagaatgggagaccgctttatcacacggttggggattgtcctgtaccctgttctgtggtctacggtctccgttatggaagtccgtatttaccaagacttaactatttgctaaagcatcttaatcaaggtggcattcttcgtcattggactgaatctgatgaatatacgcttttacaaacaaaaaataaagtgtcctacgtggaaaacaataaggaaaagaaaccattggatatgaaaaatgtacgagaagtcataatagtatggagtttcgggcttttcataagcactacagtatttataattgaattaataatcaattttcttaataaagtacctgttatataa
>HeratopetiveranaIR87a
atgcgcttcagatgtttgttcaaatatttactttttataaaattagtactcatagcgtcaagcgagaacccgttcttaatagatgccgagaatgtcgagcaaataacaaacagcgcggagtgtgtcttgagactatctggtaaatacttcgtggagaagaaggctctaagtggcagcatcatcattgtcagcgtcaattctaaagcatctgcagctgaaaacttcctattaaaaactatgcacggcgggaaaaattacagtataatggttaaaaacgctttcaggcaacacgcgaacgcatcacatttccctgaaaaggcgaaaaattatttgatgatattaaaaaagaaattcgaattactaaaccatttgattcaattaagcggtctcccttcttggaaccctttagctaaggccattatttattatcgattgaaaacgggtgagaagggcgaagatgtctccaaagcatttataaacgagctgcgtcattataaattattaaaaagcatagcatttatatactcacctgtgacagacgaagtcacttcctactcttggacaccgtacgacagcaaaaattgcgcgggaaaatgtaaacacgtttacgtattagatgtttgcaaaaacaacaatataagacaattagaggttcaaagggatatgtttccattagacttgaaaggctgccctttaataacttatgccataatatctgaaccgtacgtgatgccgcctgaaaggaaagttgcgaacacaatgtggaacgacgcttatgaatttcaaaagggcggagagataaatcttgtgaagattataagtcaattcacaaacatgagccttattattcgtatgtcagagaaagtagaaaattggggtgagatctaccctaatgggaccgcgggtggaggctacgggttgttgatgaacgattccgtagacctccttataggtaatatagaggttactagaaaaactcgtaagttatttcacccgactataagttatactcaagacgaaatgacttggtgcgtgcccaaagcgaggcaggcggtgacttgggataatctaatcattatattccaatggacgacgtggctcgccacgttctctagcgtcctgataatgggtttgatattccactatttgcattatcaagagaatagagacacaaaatggccgacgtacactattttaatgacattatgcatgctcctaggctgggcagccaaattcgacgcgaaatcatcgcagttccgcatactaatgttcggatggctttgtttcgctttaaacatgggtattacgtacgaatcgttcctgagaagcttcctaatgcatccgagattcgataagcagataagcagtcaatccgagctcatcgactctggcattcctttgggagggaggcagatttaccgtgcctatttcgagactaataacgccagctcgttttatttgtaccgcaaatacaactccaccacgttcgctgagggcataagacgggcggctttgtctagaaatttcggtgttgttgcgtcgagaaagcaagccgagtacatggatcaggaattagggaaaggtgccggcttgatttactgcttcccggagagcgataacctgtacaagtatggtgtagtgctgttgtttagaaaatggtttccaatgctggcgaggttcaataatattatacgaagcgtttcggagaatggtctgatcgataaatggaatgaggagttgtttatccacaggatcagctccgatggtacgggaactatattgccgttaagtattcaacatttgcttggggctttcatgttgattggcatcttgtatggtgtaagcgttgctgtttttttgtttgaaatatttctgggtttttttaagaataagaatcgtatacaagatgtcagtgttagaacaccgtcattttag
>HeratopetiveranaIR93a
ATGAAGCTATGGATGGTAGTATGTGTTATTTGGTCTTCACTTCAATATGGTCAGGCGGAGGATTTTCCATCGCTGATCACTGCGAATGCttcttcagctgtagtattagatcgacagtttttaggggaggagtaccaaactacattagatgaaataaaggattatatcaaagaactagcgcgagttgagctcaagcacggtggagtcaatgtacattatttttcttggacagctatcagtttaaagaagggtTATTTAGCAGTATTCAGCGTAGCTTCATGTGAAGATACCTGGTCATTATTTCAAAAAACTGAAGAAGAACAGCTGTTGTTGTTCGCACTGACCGAAGTCGATTGTCCCCGACTACCAACGGATTCGGCTGTAACGGTTACATTCGCTGGTGTAGGACAGGAGTTACCACAATTGTTACTAGATTTGAGAACTCAAAAAGCAATGATTTGGAAATCAGCGATTATACTACATGACGATACGTTAAacagagacatgatatctcgcgtcgtcgaatcactgaccactcagatcgacgacgacgatgtgccgtcgatatccgtcacggtgtttaaaatgaaacacgaagttaacgaatacttgagaagaaaggaggttaaccgagtactgtcgaagttacctgttaatattttaggagaaaaattcatagcaatagtaacaacagctgtgatggccacgatagcggaaacggcgcgagaacttctaatgtcgcatacacaggcacaatggttatatgtcatatctgacacgaggggacgagaaaacttttccaatctgatcaacgatttgtatgaaggagagaatgttgcttatatttataatgttacggagaatgacgaaggatgtgaggtttgtattaaatgctacgctaaggagatgatgagtgcattcatatcagcgctggactcggctgtgcaagaagagttcgatgtagcggcgcaagtgtcagacgaggagtgggaagcgatacggcccactaagctacaacgacgagatacgttattgaaacatatacagcaatacataatgttaaaaagtaaatgcggcaactgtagctcgtggcgggcgctcgccgccgacacctggggggccacttacagggaaaaaacatatgaaactaaacgtaacgtgacgtccatcgttattgaacacgttgaattattgaatgtcggtgtttggcggccaatcgatgggataagatttgaagacgttctgtttcctcatatcgcacatgggtttcgtggtaaagagctgcctattatcacctatcagaatcccccatggacatatttacaatcaaacgaatctggatctatcattagctatcgtggtctacttttcgatattgtagaacaattggcaaaaaataaaaattttaccattcgaatagttttacccggaaatataaaacaaaatcacactaacgactctgcgacggatatgtctcacagcgtaagttccatgttgactctgtctgcgattgcgaaggggcgtgcggcgcttgcggccgctgcgttcactgttttatctgatcggaacccaggtaataactacacaataccgattagtactcaaacctattcgttcatgatcgctcgtccaagagagttgagtagagcgctactatttctactgcctttcactacagacacatggctgtgcttaagttttgctgttattttgatgggccccacgctttatataattcataggctgagtccatattacgacgctatggagattacacgagaaggcggtttgtccacaattcacaactgtttatggtatatctatggagctttgttacagcaaggaggtatgtatcttcctcgagcggacagtgggcgtctcgtagtcggtacttggtggatagtcgttttagtagtggtcactacttattcagggaatttggtcgcttttttgacttttcctaaacttgaaataccagtcactactatatctgaacttttggaaagtaaatcgtatacttggtctattagtaaaggatcatttttggagatgcagttgaagagttctgacgagccaaagtatatagcgctagtgaaaggggcggaagtgactggcggcattaacgttgttgaaggcagcctcgtttccggctcagagatattaaaccgggtccgcaatcaacgccacgcgctgatagactggaagctgcgtctcagttatcttatgagagctgagaccgtcaaaactgacacctgcgattttgctttgagtgccgaagaatttatggatgagcagatagcaatgatagtacctgccggaagtccgtacctccctgtgataaataaagaattaaatcgtatgcataaagcggggctcatcacaaagtggctgagcgcctatttgccaaagcgcgaccgctgttggaagacctccactgtggaggaagtcaacaaccacactgtaaatcttagcgatatgcagggctcattcttcgtgttgtttcttggtgttttttcagcaacaacagttttattattggaatggattttcaaaagacgtcagaagaaggtcgagcaagttattataaagccttatacagattaa
>HeratopetiveranaIR8a
NNNNNNNNNNNNNNNNNNNNNNNNNNNNNNNNNNNNNNNNNNNNNNNNNNNNNNNNNNNNNNNNNNNNNNNNNNNgtttttataacagaaaatcatgaaatcgagctaccgcaagaaataagtcgagcaataaaagaaactgaacaaaattcgccaggtttacttattagcgaagatatcatacagctagacagagagaatgacgaagaaagttctagcaaattatgcgcttctttatccaaaggcgtttcttctataattgacctatcttggtcaccctgggtaaaaattgaggagttatcttcgtctaccggggtggtggtagtccgttctttactagggtcacaacaaatggttcgcggcattgatgaatatttggagtccagaaatgcaacagatgcagcaattatattggagagcgaaagagatgtagaccaaactctgtatgagcttctcggccgttcccacatccgcatttgggttcacgccggcctaactagagactcggctaaggcgttaaagagtatgcgaccggaacccagtttttatattatagtcggcgataataactttgttacttctacttataagcgggtagtaaaagaaaaattagtgaaacgaccatatcgatggaacctcttaataactgattacaatgctctagatccttctatacttgtgctacccacggtggtactgcaatctgatgaagcggattgttgtaaattattagcaatgaaagattgcagttgtgctacggatatgcagaaaaaacaacacattcttaataatcttataaaatatatggctgacaccttatcgagaattgattcggaccaaatagtgaatatatactgtgacaaccaacaaggtcagatgaatgcgactaaggataaattatatcagatattcgacgaggatagcctaagtaatgagactttgttttattggaatgaagaaaggtctggaattttccatcgatcgcattttgttctgtcgacttataaacctgagagtggcctgcaaaggatagcgtcgtggtctgctgacgaagaatataagttgtttccaggtgttatattggagccattgaaaaatttctttcgtattggcacttctacggccgttccttggacattaccaaagtacgatccagaaactggtcaacccatgttcacagaggacggaaacccaatatatgaaggatattgtatcgatctcatagataaaatagctgaggcaatggattttgattacgagatagtaacgccaaaaacgggctcattcggaagaaggctgcccaatggctcttgggatggtattattggagatttgatgactggggaaacagatatagcaatagcagcattgaccatgacggctgaacgagaagaggtagttgattttgttgccccatattttgaacagactggtatccttataggtatcaggaagcccatcagaaaaacatcgcttttcaaattcatgacggttctcagaaccgaagtgtggctcagtatagtggccgcgttgctcctcaccggtttcatgatatggctgttggagaaatactctccatattctgcgaggaacaatcctgatgcatatccctatccttgcagggaattcaccctcaaagaaagtttttggttcgcgctaacttcattcacacctcaaggaggtggggaagccccgaaagctctatctggaagaactttagtagccgcatattggctattcgtcgtactaatgttagcaacgtttaccgctaacttggctgcttttttgactgttgagaggatgcagacacctgtatcatcattagaacagttagctagacagtctcgtatcaactacactgtggtagagagttcgacgattcaccaatattttataaatatgaagtttgctgaagatactctgtacagggtgtggaaagaaataactctgaacgctacctcagaccagtctcagtacagagtttgggactatccgattcgcgaacaatatgggcatatcttgctagctattaatgcttcaggtcctgtaccagatgccaaaactggtttccaacaagtcaacgaacaccctgaagccgattttgcttttatacacgattctgcagaaattagatacgaaataactcgcaactgcaacttgacggaagtcggggaagtcttcgcggagcagccctacgctatcgcggtgcagcaaggctctcggttacaggaggacttgtctagagcattgctggatctccagaaggaacggttcttggagcagatggcttccaagtattggaacgagtcagcccggcaagcttgtcccgacgcagatgaatcagaaggcattactttggagagctcaggtggtgtattcatagccacgttattcgggcttggcttagcaatgataactttggcctgggaagtgttctactataagcgtaaagaaaaaaataaagtgacagccatagacgcgactttagaaaaaaaagaggctttcatagagaaaatacctaaaaaattagaaggaattgtaaaattgaaaaagaggaacaagaaaagtggtaacatagttaaaaatgtaactatcggagatcattttaagccggctgacaaaggaatttcatatattagtgtttatcctaaaaatagtgattatagaccatag
>HmelpomeneIR1
ATGTGGCGAACTGTAATACTTGCAGCGTGTCTCACTCCAGACCCTGGCGCGTCTCTCGGAGCCGGCAGCGCCGCCGTGGATTATTTTGTGCAAAAGGGAGCTCCCTACCTCTGCTACTTGACATGTGAAAACAAAAAGTTAGTACACGAGTTCATGGACAGAGGCATCAGAGTTTCGTTGCAGCTAATTGATAAAAGTTGCGATCTCGAAAGGAACTTGCTGCAGTGGAATGTACCTGTTGGAGTCCTGTTGGATGCTGGGTGCGAGAATACCGAAGATATATTAAATACGGCATCTCGAGGTATTCTGTTTGACGCCATGCATATGTGGCTTATTAAGGAGATTGCAGACCACGAGGGCGGGAATATTCTGAACGTGTTACAACGAATGAACCTCAGCGTAGACGCTGATGTCGTCGTTGCTTTTGATAAAGGCGACCGCGTAGAACTAATCGATGTTTTCAACTATGGGAGGATACAGGGAAATGATTTGGAGAAGAAATATATAGGGGAGTGGAGTCCAGAGGGCGGCCTGAACGTTTCGCTGAACAGATTCAAGTATTATGATCGGTGGGATTTCCACAATTTAACTCTGCGAGCCGTGACTGTGATTTTAGGCGACCCAAAAGATTTCATGCCTGAAATGCTATCGGACGTGGGATATAAAGCCGGAGTGCCGCTCTTGACAAAAATACCGACACAGCTCCTGTATATACTGAAGGATATACATAATTTTAGTTTCAAGTACACAGTGGCGGGGCGCTGGATCGGAGCGCCGGAGAGGAACTCCACTTTGGCGGTCACCAACTCCCTATTCTGGGGAGAACAAGACATCTCCTGCACTAGCGCGAGGATGTTCAAGCATTGGCTGGAGTGGGTCGATGTGTTCTCCCCGCCTGCTACTAGTTTTGAGACAAAATTCTACTACCTAATATTAGACCAAGGCATAGGTAGCTACGAGAATAGGTTCCTGACGCCACTGTCAAGCGGCGTGTGGTTGTGGACGGCAGCGGCGGGAGTCGCTTGTACAGTACTACTGGGTGTAGCTGCGGTGCTAGAGGCAAGAAGCGAGCCCGGATTGTATGCATTTTTTAGCGTTTTTGCTGTTATTTGTCAACAGGCATATGAAGATGGAGTCAATTTATTTGAAGAAATGTCCTCGAGTCAAGGTCGTCGTCTTGTCCTCCTCGTCGTAGGCATAACTAGTATGTTACTATACAACTACTACACGAGCAGCGTGGTCTCGTGGTTGCTGAACGCGGCCGCGCCCACCCTCGCTGACATGGACGCGCTCATCAACAGCGACCTTGAACTGGTCTTTGAAGATATTGGATATACCAGGGGGTGGCTAGATAACCCAGGCTTCTTCTACTACAGCGGCTACAAGAACCCTAAGGAGGACGAGCTCCGGCTGAAGAAGGTGACGCGAGCACGGCGCACAACCGCGTTATTGCAGCCCGCCGCCGCTATCAGCCTTATACGGACTGGGACCTACGCGTACCACACGGAGCCCTACACCGCCTACCAGGTGATCTCGCGCACGTTCTCGGAGCGCGAGCTGTGCGAGCTCGGCGCCTTGCGGATGCTGGGACCCGATAACGTGTACATATTCGGTCAGAAACGGAGTCCGTATAAACAATTCTTTGTTTGGAGTCTCATGCGTCTCCTCGAGCGTGGTCACACATCTTTAGCGAGCGCACGCGTGTCTGGTCCACGTCCTACATGCTCGGGGAGAGCGCCGCGCGCACTCGCTTTAGGGCAGGCGGCGCCGGCGTTCGCGGCGTTAGGTTACGCTGCGTTGCTGTCTGTTATTATAGCTGTAGTGGAGGTTTGGTTTCACAAAGCGCAAAACAAAAAACAAGCCCGCGGAGAGTTCGATAATCGCGCACATAACGCAGAGCGGAGTGATTTTTTTAGCGAAGCATAA
>HmelpomeneIR64a
ATGGATTTGTTGAAGTTTGCACTTATATTAAATTTTACTATTATAATGGTTTTACCAGTACCTGTCTATATAGAAATTTTGAAATCAAGAAACATTGGAAATGTAATTTTATCTCATTGTAATCGAAACATAATTGAAAGTCAAAAAAATTTAATTGCAAACAATATAAGATCAGTTTTTCTGGCTAATTCCACGGATTTATCAAATTTAAGTTATGCCAAAGTAGGCTTCATATTAGATACGCATTGTGAATCTTGGAATCAAATCTTTAATGTTGTTGATGAAAGATTTTTTAGGGGTCCCTTTACGTGGTTGGTAAATACTGATGACCTCAATTCTACAGTCGATGTTCTGTCCAAATATCCTATAGATATCAATTCTGATTTTATTGTAATTACAAAAAATCGGAAAGTTTTTAACTTGTACGAAGTGTACAGTAAGGGTTTCTACACCAATGGTTCCTTTATTGTCAGGGATTTGGGTCATTTTGATTCGGAATTGCATTTAAAACGAAATATTAGGGCCGATTTAACTGGTGTCGTCTTAAAATGCGTCGTAGTAATAGTCGATCCTATAGTAAACGAGACGTTCGAACATTACTTGGAAAATACGAGTCCTGGGAAATTAATTGATTCTGTGCATAAGCTGAAATTTTTTAGGCTGATGAAATATCTTCAAAACATTTATAATTTTAGTCTTATGCTTCAGAGGACCAATTCATGGGGATATTTACGCAACGGTAGTTTTGACGGCCTCGTCGGATCTCTTCAGCGGCGCGATGCGGATATTGGGGGAAGCTCCATCTTTTATAGATCGGATAGATTAAAGATAATTGACTACGTAACTTCTACTTGGCAAACAAGACACTGTTTCATTCTAAGACATCCGAAGTATCCAGGTGGCTTCTACACAATATATACTGGACCTCTGACTGACATTGTCTGGTATTGGATCCTCTTTGTTTTAACTCTGGCTGGTCTAGTTACATGTATTATGTTAAAAATAAGAGCCATCAAACGACCTGGGGACGACGAGGACTCTTCATCGTCGATGGCTTTGATTTTCATATTTAGTGCTATAAGTCAACAAGGCACTACGTTAAATAGAGGCTCGATATCAATAAAGATAGTTACTTTCGTGACATTTATATTTACACTGACATTGTATCAATACTATAACGCCACGGTAGTGTCGACGTTGTTGCGGGAACCTCCGAAAACTATCAGGAACCTAAAAGATTTACTTGAAAGCAATTTGAAGGTTGGTGTGGAGGATGTACTGTACAATAAGGACCATTTCAGGCGTACAACAGACGCCGTAACTCTAGAGCTCTACCACAAAAAAATTGTAACCGGAAAAGAGTACAATTTCTTCAAGCCCGACCACGGCATGCGACTGGTGAAGGCCGGGGGCTTCGCCTACCATATTGACAGTATCATCGGTTACCGTATAATGAGGAACACGTTTACCGAACGAGAGATTTGTGATGCCCACGAAATTTATTTATATCCACCCCAAAAAATGGCGGTCACTTTGCAGAAGAATTCGCCGTATAGAGAGCACGTTGTTATTGGAATACAAAAAATATACGAATCTGGACTAATGTATAGATTGAAGTCTGTATGGGACGAGCCCAAGCCGCAGTGCGTGCACACACCAGACAGTAGTGTGTTTTCAGTTTCTTTGAGAGAGTTCTCTAGTGTTCTTATTATGTTAGCTTTAGGCATGGTTTTATCTGTTTCAATATTGTTTTTAGAAATCATTGTGGGTAGATACAAAGTTAAAGTTTATGATTTTTGTCATTAA
>HmelpomeneIR21a
ATGAAATTTATAATACAAATTTTATTAACTTTAAATTTGACATGCGTTTTAATTTCTTGTAATGAAAAATACATTACAAAGTTTGGTTTGAATAATTTAGGTGAAAAATCAATTTTGCGTTATCATCAACTATTTTCTAAGACTTATAGAAAGTCCAGAAATTTCCATAAGCATATTAAAGAAACGAAAATTCAAAAATTGTTTTCTATGAATACTAGTATGAAAACTGTAATAACCAAGAGAAATGCCGATCCAGTATTTCACGGACACCCTAAGACCAGAGAAGAAAAGTGGCACGAAATGTTTTTAAGTCAGACTAAGACCTTTGATCAAAATCCTTCTCTTATTCAGTTGATCCACAATATAACATTGACGTATCTAAACGACTGTACTCCAGTGATCCTTTACGACGATCGAATCAAAGCACGTGAAGGATATCTTTTCAAAGATTTATTTAAAAGTTTCCCAGTGACGTTTATACATGGCTATATTGATGAGAAGGATATAATAAAAGAGCCAAGGCTTCTTCAGCCAAGATATGAATGCTTTCACTTCATTGTTTTTCTAAGTGATGTCAAAAGCAGCGCTAAAGTCCTCGGTAAACAATCTAAGAGTAAAGTAGTAGTGGTCGCTAGATCTTCGCAATGGGCTGTTCAAGAATTTTTAGCGGGGCCTTTATCCAGATATTTTATCAATTTAGTAGTGATTGGACAGAGTTTTAAGGATGATGATAACTCGGAAGCTGCATATATCTTGTACACACATATTTTATACACCGACGGCTTAGGTGCTAGTAAGCCAAAAGTACTGTGTTCTTGGAGTCATGGAAAGTTTTCCCGACATGTCAATCTATTCCCAACAAAAATGACGAAAGGTTATGCAGGTCACAGATTTGTTGTAGCTGCCGCCAATCAGCCACCTTTTACTTTTAGGAGAATTCACACAGATGCCGACGGTGGAAATCCTAAAATCATCTGGGATGGACTTGAAATTAGAATTCTAAATTTATTGGCAGAAAAAAATAACTTTTCCGTAGAAATTATTGAGCCTCATAGCGGAGAATTAGGGCCAGGCGACGCAGTCACAAATGAAGTAGCTATGTCTAGAGCAGACATAGGTGTGTCAGGAATGTACGTAACAAGTGAAAGGACTAGTAATATAGACATGAGTTTTTCTCATTCCCAAGATTGTGCAGTATTTATTACCTTGACATCTACGGCATTACCCCGATACCGCGCAATTCTAGGTCCGTTCCACTGGCACGTATGGGTGGCATTAACATTTACCTACTTAATAGGAATTTTTCCATTAGCTTTCTCAGACAAACACACTTTGCGCCATTTGATTAATGATAAAGGAGAAATCGAAAACATGTTTTGGTACGTCTTTGGGACATTCACTAATTGTTTCACTTTTGTGGGGAAAAAATCTTGGAGCAAAACAACAAAGATTACTACGCGATTGTTGATTGGTTGGTATTGGGTATTTACCATCATCATTACAAGTTGTTATACAGGATCAATTATAGCATTTGTAACTTTACCCATTTTTCCTGAGACGGTGGACACTATACAACAATTATTATCAGGCTTTTATCGTGTTGGTACTTTGGATCGTGGAGGCTGGGAAAGATGGTTTATCAATTCTTCCGACCCGTTGACAAATAAACTGTTTAAAAAGATAGAGTTTGTGCCAGATGTTAAAGCTGGTATACGTAATACGACCAAGGCATTTTTCTTTCCATACGCGTTTTTAGGATCTCAAGCGGAATTGGAATATATTGTCCAATCGAATTTCTCCATGTCTGAATCAAAGCGCTCGGTGCTGCATATATCCGATAAATGCTTTGTGCCGTTCGGAGTCAGTATTGGATTTCCAAATAATTCCCTATATGGTACAAAATTAAGCAATGATATTAGAAGAATGCTACAGGCAGGAATTTTAGATAAATTAAATGATGAGGTGCGCTGGGAAATGCAGCGAACTAGCTCTGGAAAACTTTTATCGGTGGGAAGCAGTGATTTATTGAAGATAGCTTCGATAGAAGAAAAAGGACTTACGTTAGAGGACACACAGGGCATGTTCCTATTACTCGGAGCTGGTTTTCTATTGGCTGCTGTAGCTCTTCTTTCCGAATGGATGGGTGGTTTTTCCAGAGGTTGCATCTTTGGAAGGAAAAAAACTAAATCTAGTATAACTTCCGCCAAGAAACTGATTAATACACCACAGAATTCTGTAGAAGATATACACTTTAATAGTGGACCGCGGAGTGACTTACATTTCATATCAAGATCGCCAAGCAATGAGTCTCAAGATACGCTCGAAGGCCATATAATAGACGTTACACAGGAAGCCATCACCGTACATAAAAATTTTGACGAGCATAAATGGGATTCAAGACGTTCTAGTTCAGTCGAGTTGGATAGGGAGGTTCAGGTGATCTTCCAAAAAAATTCTTCAAAGGACCTTGAAGATTTGGTTAATGACAAGTCAGAAGACACAGCTAAGGATGTCTTTGGTGATTATCTCTAA
>HmelpomeneIR41a
ATGATACCTTTACCACAAGCTTTGACGGCATTAGAAATATTATTGAAAATATTAATTGGCCAATATCTTAATTCATCGTATTGTATTACGATAATTTCTGACGAATACTTATTTCTCCAATCACCCAAGAGTTTTATGTATATATATGCAAGTAATAATGAGACGCTAACCTACCAGATGCTTAACGCATCAGAAATGGGTTGCTCCGATTATATCGTACAACTAAATGAGCCGAATATGTTTTTTGTAGCGTATGAGAACGTTGCGCGTATGGGTAACGTAAGAAAAGGTGACAGAAAAATAATTATGCTTCCCACTTTCCACCATCTCATCAATGGAAGTTCAGACGTGATTTTAAATGTATTATCAAATAGAGAAGCCAGCTTTCTTGCTAACATATTGTTAATCATGAAGGCAGAGTCATCTCCAGAGTGTCATATTTACGACTTAGTTACTCATAAATTCGTTGGCATTGAAGAAAATGACAAGCCCGTCGTTCTAGATAGTTGGAATTCCTGCACAGAAGAATTTGAAAAGAATGTATACTTATTTCCGCATAACATGTCTAATGTATATGGAAAAATTGTTAAAGTCACAGCATTTACATACAAGCCTTATGTCTTATTAGATCTTGAACCCAATATTACACCTAATGGTCGAGATGGCTTGGATATAAGAATTGTGGAAGAGTTTTGCAGATGGATCAATTGTACGATAGAAATGGTAGGAGATGATGGTAGAGAATGGGGAGAAATTTACGATAACAGGACCGGTATAGGTATTTTAGGGAATGTATATGAAGATCGAGCTGATCTTGGTATAACTGCACTATATTCCTGGTACGAAGAATATATTGTAATGGATTTTTCGACTCCTTATGTAAGAACTGGAGTTACTTGCGTTGCGCCTTCACCAAGATTATTAGCAAGTTGGCGAATGCCGTTACTACCTTTTAATTTGTATATGTGGATTTGTATATTTTTCACATTCATATATGCATCGTTGGCTTTGATGATTGCAAAAGGATTTTCTACCACTGATATATTTTTGACAACTTTTGGTATTATGATAACACAGTCACAGCCTGAATCTGGATTTTCGACATGGCGAACGCGTAGCGTAATCGGATGGATGATGATGACCGGTTTAGTTTTGGACAATGCATATGGGGGTGGACTGGCATCTACTTTCACTGTACCCAGATATGAACCTTCTATAGATACAATTAAAGATATCGTTGACCGTAAACTAATATGGGGCGCTACACACGACGCTTGGACATTTTCCTTAATACTTTCTCAAGAGCCTTTGCTTAAAAAGTTAGTAAAATTATTCCGTACGTATCCGTCTGAAGACTTAAAGCGTAGAAGCTTTAATCGGAGTATGGCGTTCAGCATAGAAAAATTACCTGGTGGTACTTTCGCTATTGGAGAATATATAACCAAAGAAGCAACGTTTGATTTAACTATTATGTTAGAAGAATATTATTTTGAACAATGCATTGTAATGATGCGGAAAAATTCCTTTTATACACATAAATTAAGCAAACTTATAGGACGTCTTCATGAATCAGGCTTGTTGCTAGCGTGGGAAACACAGATAGCGTTGCAGTACTTGGACTACAAGGTTCAATTGGCAGTTAAACTTTCACGGTCTAAAAAAGATGTTGAAAACATCGAGCCCTTGGCCTTAAGACATGTTGAAGGAATTTTTATAATTTATGGTGTTGGAGTTGTGATATCAATTATTTCATTCGTGATAGAAATTATACAAAAAAAGAGAAATAACAAGCGTCGTTAA
>HmelpomeneIR7d4
ATGGCTGTTTTTGTAGTTTTCGTCCTTTCTTTTATCATAACTTCTGCAACTGCAAATTTAACAATAAAAAATGAACATAACCCGCGAAACGAGCATGTTATTGATAGTGCTACTGATATCGCTAATAGTTATTTTAATTTCAGAACACCAACTGTAGTCGTGTCTAAAGAAGTCGATAAAGTTCTAGTTACCAAGTTTATTCAGTCATATCGAGGCCTTATTATCTTAGATCATACAATTGGAGGGCCGCCTAAGCAAGTTGTCATTATAATTGAATCATATTATTCTCTAATAAGAACTCTTGGAAAATTGAAGCCCGATTTGAAAGGAAAGACGTTGCTTCATAGCGGAGCCCATTTCTTGATCGTTGTCCTCGCTACTCCACACAGACTTCAGCGTATTAATAGTATTTTATGGGATTATTATGCGACTAATGTTGTAATTGTTATTATGAACAAAAATAACAAAATTGTTCTTTACACGTATTATCCATATAAAAATCATTTGGATTGTCAAAATATAGAACCTGCACTCATTGGTTTCTGGGATGATGGAGCTGTTCTTGAAAAAGATTTATTTCCAGATAAAATGAGTGACATGAAAGGCTGTCCTCTTTATATATCAACCAACAAAGTATACCATCCTGCTACAGAACAGAAAATTCCTCTGGAAATAATTAAAAGGGCAATCATCAGGTATCTCAGAGATGTGATGAATTTTACACCAATAATTTCAAGTAGGGATTATTTAAGCATTGATTCGGATGGTGCTAAAAATTGGTCGGAGACGCTAGACGATATATTAACTGGATCTGCAAACATATCTACATGCAGTATATCTCCAGGCATGGACCGAGTTGGTATTTTAGACTATTCCATACCATACTTCAGAATAAGTATAGCTTGGCTCGGTCCTCCTTTACCTCCCGGCCCAATATGGTGGCGATTGCTGTCGCCTTTAAATGGATACTTGTGGTTAGCCATTTTACTGGTTGTAATTATTGTTAAATCTATTCCGTTCATTATGAAAATCGGACGAGTAAAACAGTTCTGTTCGCAATATTTTAAAAATTCAAATAAATTAGATGGCGTTGTCATACGAATATGGGCTGTGATGATGGGTCAATCCATTAGGGTAAAACCGAGACGTTTTAGAGATTTATACATTTTAAGTCTTTGGATATGGTTCACATTCGTAGTTCGGAGCGCGTATCAGAGTGTTCTTATTGGAGCGCTAAAATCTGATATTGCGGTAGTCAGATTTGTTGATTTACAACAAGCAGTTGATAATGGATATTCATTTGGGGGTAGAGCAGGCGTATTGCCACATTTCGAACATGATCCGTTTATCCGTGACGGATATGAAATATTACAAGAAGAAGAATTCGAAAGGGTTTTGCAAGAAGTATTAGAAGGCAAGAAAACGTTTATATTTGCTATATCCCTCGAATATGTTTGGGCTTACTGTATGGCGCAAGGGATAAATGAGAATGAATGTGGTCACATTCTTCCTGATTCCATTATGACAGTTCCTTTAGTAATATGGATGCCTAAAAACTCTGCTTTCAAGAGATCGTTGTCTGTTTGGCTTATACGTTTCTTAGAAACTGGTTTATTAGAAAAGGATACAATGAAAATGTCTAGTACTGCGTCTGTATTAAAATCAACTGATCCTAGTGCACTCGAAATTGAACAAGTTGTAAGCAGCATTTTGTGCCTAGCTGTAGGCTATCTTATATCAATTATTGTGTTTATTGTTGAAATAATACTATTTAAAATGAAACAATCGTCCATAGTTAAGAAAAGTAATAATTTTTTAAAACATATTTCAAAATAG
>HmelpomeneIR7d1
ATGAATAGTAGTTCTTCAGAAAATCTTTTATATACAGATTTATCTGTTTTAGAAAATATGGGAAGAGCCGCTGCAAAAATTGCGTTTTACAATTTTGATTGGCGATATGTGGCTCTTGTTGTTCACAATGCTTTGAATATGATTTCACTAGAAATCTTTCTTAAACACTATAACAAATCAGTTGTATTAAAATTTGGGAAATTTATTCCACAAAAACGTCTCACAGTGATACCACAGTTTGTTATTTTCGGCAAGGACTCTAACGATGTAATTAACATAATTTTGTGGCTTAATAAATTAAAATATGATAATTCTGGAAAATATATTATAATATGTGCACCATATGGATATGAAGATAAGTGTGATGAAATTGATATTTTTGTTACATTATCACGTGTCTATATAGTAAATGCTATATACATCAGACCAAAGAGCGAGGCTGACTTTGAAATGTTTGCATACGATATTGTAGTCCCAGAAAAATGTATCAATAATGTACCTTATAAGCTTGATGTTAGCAACAATTGCACTAATGATGATTGTTTCATAAATTTATACCCGAGGAAATTAACAAATTTTTACAAATGTCCTCTCACTGTATCAACTTTTCACCAGCCACCTTTTATGATTTTAAATAATGAAACTTCTGAGCCTTCTGGAGGTGATGGAGAAATATTAAAAATCTTAATCAGTGCACTGAATGCCACTTTGAAAATTAAGATTCCTGCTGAAGGAAATACGTGGGGTCGATATTACAACGGCAACTGGACTGGCTCTCTGGGTGACGTGTACAACAACCATGCTCATATGTCGGTATGTTCACTGCCTGTCTCTGCCCGAAAATATGCCAATTTTACTACATCATTCATATACAATTCCATGGACATTGTATGGACTGCTGCAATTCCTTTGCAAAAGCCCTCTTGGGAAAAGCTTATGAATCCTCTAGACACTAGTATAAGAGTGGGGTTATTTCTAATTTTTTCTTGCATTGCCATAATAAACGCTGTGACAAGATTAGATATTTGGAGACGGATCCGAATGGTTCTTAAAATTGGGCCTATAAGATCAAGTTTATTATTTTACTCATGGGCGCTCTTTCTGGGGATGTCAATAATAAAATTGCCGAAAAATAGATCTCTTCTTATATTAGTTTATAGCTGGATTTGGTACTGTTTTGTTATTCGGAATGCTTATCAAGCCGCCTTGATGAATTCGTTAAAAAACAAAATATATGAAGAAGATTACCCCTCTCTCGACAGTGTTTTAAAAGGTCGTCATCTCTACGGTGGTTTGCCAGCACTGCGTCAATATTACTCCGACGATCCGTTCATCTATGAAAATTGGAAAGTCTTGGATTTCAACGAGTCTTATAACATTTTGGATCAAATTTCTGAAGGTACATCAGATTTTGTTTTAGCGTTTAATAAAGAAAATATAATAGAATATTTGATGGAGAGTAACGGTGATAAGCGTTTACAAATTATACCTCAAAAGATTATTAGTAGTCCTATAGCGATGTACTTTAAGAAACATTCGCTTATGGCAAGTCCAGTCAATCGTATTTTAAGTTTCGCGGTTGAATCTGGTTTTTCTCAAATAGTGCATAGAAATTATTTAAGACATAAGAAATATCTTTTTCAATTGACTAGACATAAAGAATATAACCCACTTACTTTAGATAATTTTAAATCATGTATGCTTTTAATGGTTGCTGGGTGGTTGTTAAGTCTTATATTTTTTGTAGTTGAAACCTACTGTGGACAGTTGGAAGAGGATGAATAA
>HmelpomeneIR7d2
ATGGTGGCTAATAGATATATGGAAAGCAATATTCAATTTAATGATTGTGTGCATATTGAAATGTTGGCGAAGAGTGCAGCGAGGATAGCGCTTCATAACTTTAGATGGCAATATATAACCCTGGTTCTATTAAATACAGCTGTATACTGTGGTGCCAATGCGTTCTTAGAAAGTTATAATAAAACAGCAGTCATCGCTACTAAAAAATGGAAACCAGATTTACATAAGATTACAAAACAATTTGTGCTTTTCGGCAATGACTTGGGAAGTATACTAAATTTATTAGCTTGGATGAATGACCATAAGTTCGATAATACAGGAAAGTTCTTAATTATATGCCAATCAATGGTCGACGGAGATTGTGATAAGTTAAAGGCTGTTGAAATGTTTTGGCATCATAAAATAGTGAATATCATTTTTATAAACAATATGCCAAATATTGGTGCTAAAGGATATACCTATGACTATGGAAGTAATTGTCAAAATAGCCCTGCCACTGAAGTCAAAGATTGGAATAATTGTATTAAAATGGATCAAAAGTATTGTAAAAATAAATATCCTATAAAATTACGAAACTTACACGGTTGCCCTATCATAGTGTCTACGTTTATGCAGAAACCTTACATGAATTTTAGTACTGGTACTCCAACAGGAGCTGATGGCGATTTGTTAAATATTATAATCACAGCATTAAATGCAAGCCTTACGATAAGAACACCTTTTAAAGGCGATGGTTGGGGAAATCTCGATGAAAACGGCACGTGGGTAGGTTCTCTCGGTGATCTATTCTATGATTTGGCAAACTTCTCAATGACATCAGCAAGTATTACTGAAACTAGACATAGAGATTTTCAAATTTCTAACTTTTATTATTCTATAATTTTAGGATGGGTAACTCACCCCCCAGAAAAAGAAATGGCATCATATAAACTTTTAAGACCTTTTAAAATGGACACAAGAATTGCGTTAATTATTTCCTTTGGAATCGTTGTTTGCATTGTATTATTTCTTAAAACTAAATTTTGCACGATTATTTTCAAGCAGTTTAGTTCTGGACGTGATCCAGAGAATGTTCTTTTTTTATCTTGGCTAATGTGTATGGGACAACCAACATTAACTTTACCTTCTAAAATGGCTTTGTCTTACTTAGTATTAATATGGATTTGGTACTGTTTCCTAATGAGAACTTTTTATCAAGTTCATCTAATAAATTCCTTGAAAAATGATATCTATTTAAATGATTTTTCGAGCATAAACGATGCAATCAAAGCTAATTATCCATTCGGTGGAGGTTCAGCTTTAAAAGACTATTATATCGATCAACATATAATTTATAATAACTGGAAGCATAAAGATAGCTCAGAATACGAATCGTTAATGCTTAATTTAACTCATGGTATGAGATTTGTTTTAGCCATGAATTTAGCAACTGCTCAAGATTTTCTTAAAGAACCTGGAAGAAACTTGCATATTTTACCACAAGTTATTTTAAATTGTCCATCATCTATTTTCTTTAAAAAGTTTTCTCCATTGGCTAAACCAATAAATAAAATATTGGAGCGTTTAATTGAATTTGGATGGACTGATATGTTTTTCAAAAATAGTACAATGGGAAATAACATTCAAAAAACTGCAAGCGAAGATAAACCTATTACTTTAAGTAATTTTGCAGGATGCTATTTAATATTAATATGTGGTTGGTTGTCATCTCTAATTTTCTTTTTTCTTGAAATTCATTTGATGAAAAGGCACACTCAACCCATTATTCCTTATAGAAAT
>HmelpomeneIR7d3
ATGCGCATCTTAGTGTTTATTTTAGTTATTTTTAAAATTATAAATATTTTAGAATGTACTTTTACAATTAACAAAGCAGTATCTATCGCTAATAAAGTGTTTACTTATCACAAAACTGCCGTTGTATGGTGGAGCTTTCACGTCAGCGATATTAATAAATTTCTCCAACAATTCAGGGGTACAGTTCTTACTGTTTCTATAGAAAACCACGCAAATTTTAATGACAGTCATTTTCATAAAAAGATCCCTTACATCCAAACAATATTTTTTGCTATGAATCCATATGAATTTGATTATTTCCTTGAAAAAGTGAACTATGTTAGAACAGTTCCTATAAATCTTATTCTTGTTCTTAACGAGGAATACGACACAAATCTAACGATGTATACTAAAATAGCATGGGAAAAGGACGTAAGTGACATATTGATAATAAGTAACAATTCAAGCAACGAAGTAATTGTTTCAACTTTCAAACCCTATAGAGACGGTGTATGTGGTGACCATACTCCTATGGACTTAAAAACAGATTCAGAACAATTCTTTATGAGAAAATACACCAACTTTTATAAATGTCCAATAAGAATTACTCTTCTCGAGCACAAGCCTTACGTTATATTAAAATTTGAAAATGATACCGTCACCTCAGTTACCGGTATGGAAGGGAATCTTTTAATGCTGTTATTAAATGTTTTAAATTCTACTGCCAACATAGTATCTTGCAGGGACCACGGAGGATTTAGCGGCACCATCAATGGGACAATGGGTTTTAGTGACCTCTACTACAACAGAGCGGACCTAATGGTGCCAGCCCTCATCATGCAAGTCAACAGATACTTATATTCTCAAATTTCCTATGCTCACGACTCAATGCATATCGTTTGGTGCATGCCCACAAGACGAGAAATCTATGAATGGGCTAAAGTAATACTTCCTTTTTTTAATATATTGACACCGTTCATAATTGTCTCATTTCTTATTATGCTTGTGACGATAAACGCTGTTAAAAAATATGCACTTCTGCAAGATAACTCCAAAAACGACGTAGCATTCAGATTGCTTGGAATATTTATGGGACAGGACACCACATACTTGTCACGATACTGGCTTGTTAACAGTCTCTTTGTGTGTTGGATCTGGCTTTGCATGATCATCCGTATCTCTTACCAAGGGAACCTTGTCGACGGCTTACAAAAAACTATACTGGAACCTAGACTGTCAACGTTAGAAGAAGCTGTGGACGTGGTCGACCAAGTCGGTGGTATGCGCGTATTCGTTGATTTCTATAGGAATACGTCACTTGAGAAGAAATACGTGCAATTCTTGGTAAAGAATGTCCCTAGTGAATTGAAAAAAGTTGGAGATGGGAAAAGGAATTTAATTGCTGCTGATAGGACACTAGTTCAATTTTATAGACATAATTTGGAAATTCTCGATGAGCCTGTGATGACTACACCAATATGTATTCATATGCGGCCGCGATGGCCTGCAGCACCAGAAATTTCCCAACTAATTTCTCGTGTGGTGGAAGCAGGCTTGTATACAATGATAATAAGAAAAGAGCATTCGACGTGGATGATTTTATATGGTAACTTAACTGAAACATATGAATTTAAACCTATAAAACTTAAAACATTTCATTCATGTTTTTATGGCCTTATTATAATGTACGTGATGAGCTCGTTAGTTCTTGTTGGGGAAATTTGTTTCAATAGATATAAGAGAAGGGAGAAATACTAA
>HmelpomeneIR75p1
ATGAATAGAACGGAATATTTTCTACATCAAATTGTAATATTAGCTGATTTGTCGTGTCCAGGGGCAGATGGGTTTTTAATGCAGGCAAGTGACGATGGATATTTCAAGTCTCCCTACAGATGGCTACTCCTAGATCCTGAACGAGGACCTCTCAAATTTAATATACTGGAGAAACTAGACTTACCGTTAAATAGTGATGTGGTTATAGCTAAGAAAGTAAATGGAGAAAATTATCAACTGATTGAAGCATATAAAATATCAGAAAGCTCCAACGTTATTTACACAACAAGAGCCGCTTGGACACCTGCCAGGGAACTAAGAAGTCTATACAAATTAGAAATAATCAAAGAAAATACAAAAAATATGTCTTTTAGTCTGACAGAGAACGATAATAGCAAAAATCTGATGACATCAAAATATGGTACAATCGAAGACTATAGAGATTCCAAAATAATCTCTGTCAGGCGCAAGAACCTACGCAAGCACACTCTGACTATAGCAAACGTTATAACCGACAGCAACGAGACGAGGCAGCATTTGGATGATAGATTAAATCTCCACCAGGACTCCATAACAAAAATGTCGTACATGGTCGTCAAGATATGCTTTGAAATGCTGAACTCTACAGAGAAACGTCTTTTCACTCATACTTGGGGGTATAAGGATAAGAATGGCAATTGGCAGGGCATTATCGATCATCTTTTGAAGAAGGAGGCTGATATAGGTACTCTAACAATATTCACCCAAGAACGTATGAAGGTGATCGACTATATAGCCATGGTGGGGTCCACGGCAGTACGGTTCGTGTTCCGGGAACCCCCTCTGGCGTTGCTGGAGAACATCTTCACTTTACCCTTCACTGGCGCTGTCTGGATTGCTATAGCTATATGCGTGCTGGGATGTGCTCTGTTCTTGTATATCACTTCGAAATGGGAGGCTTCTGTTGATATGCATCCACTACAACTAAACGGGTCGTGGGCGGACGTGCTCATATTGATAATAGGGGCTGTACTCCAACAGGGATGTACACTCGAACCGAGATATGCTGCAGGTAGATGCGTAACTCTTCTTCTCTTCGTGGCTCTTACAATACTATATTCAGCATACTCTGCTAATATAGTGGTGTTACTTCGAGCTCCAAGCTCTTCAGTGAGATCTCTTAATGACCTTCTAAACTCTCCTTTGAAACTTGGTGCCAGTGATTTTGAATATAATCGATATTTCTTCAAGAAGTTAAATGAACCTATAAGGAAAGCTATTTACAACAAGAAAATAGCACCCAAAGGAAAGAAACCCAACTTTTATACAATGAAAGAAGGAGTTGAGAAGATAAGACGGGGCTTGTTCGCTTTCCACATGGAACTGAATCCAGGATACAGGCTAATACAAGAAACTTACCAGGAAGACGAGAAGTGTGATCTAGTGGAGATCGATTATATCAACGAAATAGATCCTTGGGTCCCGGGGCAGAAGCGTTCACCATATAAAGATTTATTTAAAATCAATTTCATCCGTATCCGAGAAACGGGCGTCCAGTCAAACATCCACCACCGTCTCCACGTCGGCAAGCCGCGCTGTTCCGGCAGCATCTCCGCGTTCAGCAGTGTTGGCATCACTGACATGTACCCGGCTGTTATTGCCACTTTGTACGGCATGCTCATATCTGTGGTAGTGCTGTTCCTGGAAATAGTTTATAAGAGATTGTTGCTCCTGAAAGAGAGGAGAATGGCGGTGAAAAATCTTTATTTTTAA
>HmelpomeneIR75p2
ATGAAACTGTTTTCTTTATTGATTATACCAATTTTTATATATTTAGTTCAAACTAAAGATGAAAATGAAATTAGTTTTATTAAGGAGTTTGTAAATAATGAACGTAAACCAACTTTTGTAATTTTTTCGAATTTATGTTGGAAACATTCTAAAAAAATAATGTTATTTAGAAAGTTAAACGAAGCTGGTATAAGAGCAACTACAAATTTTCAAGCAATCTCTGCACTACAAGATCATGCCTTACTGTTTTATGTCGATTTGGACTGTCCTAAAGCTGAAGAAGTATTAAATGTATCAAAACTCCTTCGGTCTCCTTACCGATGGCTCGCAGTACATGACAGAAGTTCAAACAAATTCAATATTTCTAAGCTGTGGGAGTTGCCGATATTAGCTGATAGTGATTTTGTTCTTGCTGAAAAGGATCAAAACATTTTTACATTAACTGAATTACACAAACCATCTCCAAATGGTCCTACATACACCAATCCTCGTGGTTTTTACAATGGAACCCTAAAAGACACCAGACCCCACAGAGAATTGTTCAGGCGACGACAGAACGTGATGGGTCACCCGTTAACTATGGCCAACGTCATACAGGATAGCAATACCACGCAATATCACTTGCCCAGAGAGGATCGATTAAAACTTCATTTCGACACCATAGCCAAGATGTCATGGATAAATGTTCATATAGCATTTGAAATGGTCAACGCCACACCACGTTATATATTCAGCCACAGGTGGGGATATAAGAAGAATGGTCAGTGGTCAGGAATGATTAATGATATTAAGACTGGTAGAGCCGATTTAGGTACAAACTGCGTTGCCAATACCGAACGCCTCAGCGTCGTAGTATTCACAGATTCGATAGCCAAGTTCCAAGTAAAGTTTATTTTCAGGCAACCCCCTCTATCGTATGTCGCCAATATCTTCACATTACCATTCTCTGTGAACGTTTGGATCGCTTTAGTTCTTTCTATAGTAGGTTCCACTTTTACTATTTTACTGGCGTCTAAATGGGAAGCTGTGAAGATTGGCACGAATCCAACACAATTAGATGGGAGTATTGGAGATGCAATGTTACTGACAATGAGTGCTTTAAGTCAACAGGGCTGTTATAAAGAGCCTAAAAAGTTATCAGGTCGTATAATGCTATGGGTAATATTTACAGCACTAATGGCTCTTTATGCTGCGTACTCTGCCAATATTGTAGTACTTCTTCAAGCTCCTTCTACTTCTATAAGAACATTGGAACAGCTGGCCAATTCTAAGATCACTCTCGCTGCGTTGGAGGTGGACTATAATCATTTTGTATTGAAGGCTGGAAAGGATGCAGTGAGACGCAAAATATATAAGAAAATAGAGCCAGATAAAGGAAAACCACAGTTTTATGATTTGAATGAAGGCGTTGAAAGAGTTCGAAAGGGTCTTTTTGCAATCCATATATTGACCGGTCAATTATACCGTCGAGTTGAGGAAACTTTCTTGGAGACGGAGAAATGTGATTTGGTCGAAGTGGACTTCATGAATATTGTACATCCGTTCGTGCCAGTGTACAAACACTCCCCATATTTAGAATTGCTGCGAGTTGCTTTCAAACGCATCCACGAATCTGGTATCCAAATGGCTGTAGACAGACGACTAAGTGTTAGAAAGCCTCGCTGTTCTAATAAAATGTCTTCGTTTAGCAGCGTCAGCCTTTTGAACATTCGACCAGTTTTAATGTTCATGTTGATTGGCATTGGCATTTCTGTTTTAATTCTTATATTGGAAATTTTGCACGATAAGTAA
>HmelpomeneIR75q2
ATGTCAATTGGTTACGTAATGGCGAAAATCCCTTTCATTATCTTATTCTTGTTTTTTAAATATGCTTTCTCAGAAAAAGTTATTGAAACTAATATAATAGCGAACATAATACAGACCTTGGAAAGACCAACAACCATTATTGTAATAACATGTTTGACGCCATATAACAAAGTCCAGTTCCATTCAAAGCTGGCTGGTAGAAACAGTGATAAGAGGAATTTAATAGAGTTCATACACCCAGGAGAAATACCGAAAAATATTGAGAATAACCATCATATTTTATTTATAGCTGATCTGGGATGCCAGAATGTTTTGGATTCCTTGAAAATATATGATAATTTAAAACTATTCCGATCACCTTTTCGATGGATATTCTTTAATAAAAATTGTGATAATATCAATTTTAAAAGAACCATACAAAACATCACCGATATAAATATTTTGCTCGATTCGGAAGTTTTAGTAATACAACAATATTGTGGTTATTTTTGCGAAATATATTATACTTACAAAAGAAGTTCTGAGAGTGAGTGGGAAACAGAGCTATATGAGAAATGGAATATTACAAATGGAATGGAGAAAAAATCTAGGCATAACGAAGCCACAGCTATTAGACGACTCAATTTAAATAATTACGAACTAAAAATTTGCTATGTTTTGACCGATAACGACAGTATAAACCATTTGACAGATGAAGTCAACGACCATATCGACACTATAACAAAAGTCAATTTCCCAACAACAAATCAACTATTGGATTTTTTAAACGCAAGCAGAAAGTATATATTTACAGAAACTTGGGGCTATCGTCACAATAACACGTGGAACGGCATGACTGGGTATTTGGTGAGGCAAGAAGTGGATATAGGAGGATCTCCAATGTTTTTCACATCTGAAAGGATGTCAGTAATTGAATACATATCAAGTCCAACACCAACTCGCTCTAAATTCGTCTTTCAACAGCCAAAACTTTCATATGAAAATAATTTATTTTTATTATCATTTAAATATTCTTTATGGATTGGATCTATTGCCTTGATAGGTTTACTCTATTTAGTTATTTGTGCTGTGACGATCTGGGAGTGGAAAAAGAAATCATCTTCGAAAAATGGCGTGGAAAGTGTAGGAATCTTACGTCCAAATTTAGTGGATATTGCATTGTTTATTTTCGGATGTACCTGTCAACAAGGAAGCGTTGTTGAACTTAAAGGTTCCCTAGGTCGAATGGTGTTATTACTGTTATTCGTATCTCTAACATTCCTGTACACGTCGTACTCTGCCAATATTGTAGCTTTATTGCAATCAAGTTCCTCCCAAATTAGAACATTGGAAGATCTGCTACGATCAAGAATGAAGTTTGGCGTTCACGATACTGTGTTTAATAAATATTACTTTACGACTGAAACGGAACCTATACGTCGAGCTATATATGAAACTAAAGTAGCTCCACCGGGAGGTACACCACACTTCATGAGTATGGAAGATGGAGTCAAAGCAATGCAAAAGGGATTATTTGCTTTTCACATGGAAACTGGCGTTGGTTACAAATTTGTTGGAAAATATTTCGAAGAGGGAGAGAAATGCGGCCTAAAGGAAATACAATATCTCAGAGTGATAGATCCGTGGCTGGCAGTTCAGAAAAATACCCAATTTATGGAAATGTTTAAAATAGGAACAAAACGCCTCCAAGAACACGGCTTGCAGCAACGGGAGAACCACTTGTTATATGAAAAACGGCCCAAATGTTCTGGAAGACAGGCCAACTTCATCTCCGTCAGCATGGTGGATTGTTATCCAGCTTTGTTAATACTTACTTACGGAGCCCTTCTAGCAGCTATGGTTGGCGTTATAGAAATTTTGTACTATAGACGAGCGGAAATTATGAGTAAAATAAAATAA
>HmelpomeneIR75q1
ATGTCTGAATTTAACAAAATGACTCCACCAAAGAGAATTCAATTTATTGACGACATCGACGACATATTCGATTCTTTTCAACAACACAACACATTGTTTATTGTTGATACAGACTGTCCTCATAGTGGAGGGTTTCTAGAAAAAGCAAACAGAACACAAAAATTTCGCAATCCATATCGTTGGCTTATGATTACAAAACCAGAAAAAAATAAAACTTCATTGTCACTAAGAAAAATAAAAATCTTGCATATTTTAATCGACGCTGACGTCCTGATATCTGAAAGACATGGCGACGCCTTCTCGTTATACTCACCTTACAAGTTACAATCAAACAACAGCGAATGGAAAATAGAAAATTTCGGCACTTGGACCCGTGAACGGTGTTTAAATAATAACAAGGAAATGTTCTCTGAATTATCAATGAGACGCAAAAATGTACAACACTTACCTTTACCGACATCTATTGTTATAACAAACAATAAAACCAAGAAATCTTTACTTAGTCTCAAGGAACCTGACATAGATCTGGTAGCAAAAGCAAGTTTTAGACAACTTGCACCTCTATATCAATTCATGAATGCAACTCTCGTGTTACATTTTACTGATAGTTGGGGTTATCCTGTAAATGGTACCGTCAACGGCATGATGGGTGCTTTAGCTAATGGTATTTGTGAAATAGGAGGAACGGTGATCTTCATGAGACCTGAGAGGCTTAGTTTAGCAGATTTTATAGCAGCACCGATAATGCCCACCGTCAGATTTGTGTTCAGACAACCATCTTTATCACAGCAGAATAATTTGTTTTTCTTGCCTTTCAAACCTGTAGTCTGGGGTTGTATTTTAGGACTTATATTTTTTATATTTATAATAGCCCTTATAATCACAAAATGGGAAAATAGCAAAACGGAAAAAGAAAATAGTAAGACAGACACAACCATACAAGCCGACTCAAGCGAAATTGCTATGATGATCATAGGCGCCATTACACAACAAGGAAGCTATACTGAATTAAAAGGAACTCTTGGACGGATTGTGATGTTTATAACTTTATTTGTATTTGTTTTTCTTTATACATCCTATTCAGCAAATATTGTCGCTTTATTGCAATCTACTTCAAACCAAATTAAAACGTTAGCAGATTTGTTAAATTCCAATCTTGAATTGGGCTGTGAAGATACTCTTTATAATCGATATTATTTCAAGATGGTAACTGATCCTGTTAAAAAAGCAATATATGAACAAAAGATAGCGCCGCGTGGATCTCAGCCGAATTTCATGAGTTTACACGAAGGAATACTAAAATTACAAAAGAAACCATTCGCTTTCAACATGTTTCTGGGTAGTGGATATGCCGCAGTAGAAAAATATTTTCTAGAGCACGAAAAATGTGGACTGCAGGAGATAACTTACGTTGACGAGAAATTACCGTGGCTGACATGTCGTAAGAACTCACATTTCAAGGAAATTTACAAAATTGGGTTTACAAGAATCTTAGAACACGGGATGAACTCCCGCGAGTACAGGAAATCCTTTGTAAAGAAGCCAGTGTGTATCTCCCGTGGGGGAACTTTTGATTCTGTTTATATGAGAGATTTTTATCCTGCTTTACTGATGTTAGCTTACGGAATGATTCTCTCCGTCATCTTGGTGCTTCTGGAAATATTGCATTGGCGACGTTTTAAAACAATACAATTTACTCTTTAA
>HmelpomeneIR76b
ATGGCTGGTGTAGAGTTAATACTGGCTACGATATGCAATGCAACCTTTTGTGATAATATATTTGATAATCCGCTTTTGGATACCCAACTCACGGCAAGGCAGGAGGAAATACAGGATTTAAAGGACGAAGTTAATGGCAAGCATCTAAAAATAGCAACGTTAAATAATTATCCATTAAGTTGGACGGAGAAGCTGGAAAATGGCACTATCGTCGGAAATGGGGTTGCGTTCATTATCATTGATATTTTGCGACAAAAATTCAATTTTACCTTCGAAATTGTATTGCCGGAGAAGAATGTTGAAATGGGGACGGGGAAGAAGCCTGATGAGTCTGTGATCAATCTTGTCAATAGCAGTAAAGCAGATATGGCGGCCGCATTCCTACCGATGCTTGTTAAATATAATAAATTGGTAACATTCTCGAACGATCTCGACGAAGGTGTTTGGATGATGATGTTGAAGCGCCCGAAGGAGTCAGCCGCGGGTTCTGGTCTTTTAGCACCATTTGCTACTTATGTTTGGTATTTAATACTGGCAGCAGTTATATGCTACGGCCCGTGCATAACTTTGCTAACCTGGCTGAGGGCGAAATGCGTGAAAGACAATGAGTACCACATATCTCTATCTCCGAGCGTTTGGTTCGTGTATGGGGCCTTCATTAAGCAAGGAACTACTCTGTCACCTGAAGCTAATACTACTCGTGTATTGTTCGCAACGTGGTGGTTGTTTGTGATCCTGCTCTCCGCGTTCTACACGGCCAACCTGACGGCTTTTCTGACTTTATCCAAATTTACACTGGACATTGAAAATCCTATAGACTTGTACAAGAAAAACTACCGCTGGGTCGCCACTGAGGGAGGCGCCGTACAGAATACTATTAAGAGTCCAGAAGAAGATCTCTACTACCTCAGCCGGATGGTATCAAACGGCCGCGCTAGGTTCCGTACAATAAAATTCAACGAGGATTTCTTACCATCAGTGACGGGAGGAGCAGTTCTGGTCAAAGAACAAGACGCAATCGACAATCTTATGTATAATGACTATTTAAGGAAGACCAAGGAAGGCGTGGCTGAAACTGAAAGATGCACTTACGTAGTGGCCCCAAACGCCTTCATGAGGAAACGAAGAGCCTTCGCGTATCCTAGAAACAGTACTTTGAAGATATTGTTTGATACCGTGCTTTCCCATTTAATACAATCTGGTATTGTCAAATTCCTGGAAAGAATGGATTTACCAAGCACTAAGATATGTCCTCTCGATCTTCAATCTAAGGATCGGCAGCTTAGAAACAGCGATCTTATGATGACTTATTTGATAATGGTGACGGGGTTAGCCGCGGCTATAGCAATTTTTATTGGGGAGATCACTTACAAACGTTACTTGAACAAAAAACTCCTTAACGGAATATCAACCAAACCAAATAAGAATAATAAAAAGCAAAGGAATAAAGTGACTCGCACCCACTACGACGACAGTCGCCCGCCACCATACGACTCCTTATTTGGAAAAACAAAATATAAATTCAATGATTCCGAGAAGAGAATTGTAAATGGAAGGGAATATTACATTGTTCATAACGCTGTGGGGGACACACGTTTGATTCCTGTTAGAACACCATCGGCTTTTCTTTATCATTAA
>HmelpomeneIR25a
ATGGCTAACATGTTTGAAATGAAGTTTGTATTTGCCATTTATAGTTTGTATTTAATTCCAATAACTGTTGCACAAACTACACAAAATATTAATGTGTTGCTTGTAAACGAAGAAAACAATGCTCTTGCTGAAAAATCGTTTGAAGTAGCCAAAGAATATGTCCGAAGGAACCCAAGTTTAGGTCTTGCCGTAGACCCCGTCGTCGTGGTCGGCAACCGTACTGACGCTAAAGCGTTCTTAGAAAATGTTTGCAGAAAATACAATGACATGCTATCTGCGAAGAAGACCCCACACGTGATTTTAGATTTCACGATGACCGGCGTTGGGTCGGAAACTATAAAATCGTTCACCGCGGCTTTAGCTTTGCCGACTATTTCTGGATCATTCGGCCAAGCCGGCGACTTGCGGCAATGGCGGTCACTAAATGCAAACCAAACTAAATTCCTGTTACAAGTGATGCCCCCCGCAGATATCCTTCCTGAATCGATTAGGGCGATCGTCACGAAGCAGGATATCACCAACGCCGCAATTATATTCGATGAATTCTTCGTTATGGATCATAAATATAAATCGCTACTCCAGAACATTCCGACACGACACGTCATAACTCCCGTAAAAAGTTTTAATAAAGACGAAATAAAAGCGCAACTTCGAAGTCTCCGGGAGCTTGATATAGTCAATTTCTTTGTGGTTGGAAGCTTGAGAACAATAAAGAATGTTCTAGACGCGGCGAACGATAATCAGTATTTCGGCAGGAAAACCGCGTGGTTCGCATTGTCCCTAGACAAAGGGGATATTAGCTGCGGCTGCAAAGACGCCACCATTGTGTACATGAGGCCGACACCAGACGCTAAAAGCCGGGATCGTTTGGGGAAAATTAAAACTACCTACAGTATGAATGGGGAGCCTGAAATTACGTCTGCGTTTTACTTCGATCTTTCACTGCGGACGTTTTTAGCGATCAAATCACTGCTGGACTCTGGCAAGTGGCCAAGTGACATGAAATATATCAATTGCGATGATTACGACGGTAAGAATACTCCTGACAGGGCCTTGGATCTCAAATCTGCTTTTCAAGAGGTAAAAGAAACGCCGGCTTACGCGCCATTCTTTATACCTGAAGATGACCTGATCAATGGGCGAAGTTATATGGAATTTAATACTGATTTGACCGCTGTTACTATAAAAGATGGTGCTTCAATTGGTAGCAAATCTCTAGGGTCTTGGAAGGCCGGTCTCTCCAACCCTCTGTTGCTAACCGATCCCGACAACATGAGCGACTATTCAGCCCAACTCGTTTACAGAATTGTGACAGTCGAGCAACAACCATTCATTATACGCGATGACGAAGCACCGAAAGGTTTTAAAGGCTACTGTATAGATTTAATAGAAGAAATACGTCAAATTGTTAAATTCGATTACGAAATAAGCCTATCTCCGGACGGTAATTTCGGTACTATGGACGAGAACGGGAATTGGAACGGAGTAATCAAGGAATTGATCGAAAAACGGGCAGATATCGGCCTTACTTCATTATCGGTGATGGCCGAGAGGGAAAACGTAGTTGATTTCACAGTGCCCTACTATGATTTGGTAGGTATAACGATTTTGATGAAGTTACCGAGGACACCAACTTCGCTGTTCAAGTTCCTAACGGTTTTGGAAAATGATGTCTGGCTGTCTATATTGGCAGCTTATTTCTTTACAAGTTTTCTCATGTGGGTGTTCGACAAATGGAGTCCATACAGCTATCAAAATAACCGGGAAAAGTACAAAGATGACGAAGAAAAACGCGAGTTTACTTTAAAGGAGTGTTTATGGTTTTGCATGACGTCACTGACGCCTCAAGGTGGCGGGGAAGCCCCGAAAAATCTCTCTGGTCGCCTTCTAGCTGCTACTTGGTGGCTGTTTGGCTTCATAATAATAGCTTCGTATACGGCCAACCTTGCCGCGTTCCTCACGGTATCCCGCCTCGACACCCCCATAGAGTCGCTGGACGACCTGTCCAAGCAGTACAAGATCCAGTACGCGCCGCTCAACGGCTCCTCCGCCATGACCTACTTCGAACGGATGGCCAATATCGAAGTTAGGTTTTATGAGATATGGAAGGAAATGAGCCTCAACGACAGTCTGAGCGACGTGGAGCGCGCCAAGCTGGCCGTGTGGGACTATCCGGTCAGCGACAAGTATAGCAAGATGTGGCAAGCCATGAAGGAAGCTGGTCTCCCTAATTCTATAGAGGAAGCCATAGAAAGGGTCAGATCGTCCAAGAGTTCTAGTGAAGGGTTCGCCTGGCTGGGGGACGCGACTGACGTGAGATACTACGTACTGACAAGTTGTGACTTACAAATGGTGGGCGATGAGTTCTCTAGGAAACCGTATGCGATCGCCGTGCAACAAGGATCACCTTTGAAAGATCAGTTTAATAATGCTATACTCCAGCTCCTAAATAAACGTAAACTGGAAAAGCTGAAAGAGAACTGGTGGAATAATAATCCCAAAGCAATAAAATGTGAGAAACAAGACGATCAATCTGATGGCATTTCCATACAAAATATAGGGGGAGTGTTTATAGTGATCTTTATGGGGATTGGCCTGGCGTGCGTCACTTTAGGGGTTGAATACTGGTGGTACAAATGGAGGAAAAGGCCTACTATTGGCGAAATTACACAGGTGATGTGTGGAAATCTATATTAA
>HmelpomeneIR93a
ATGAAGCTATGGATGGTAGCGTGTGTTATTTGGTCTTCACTTCAATATGGTCAGGCAGAGGATTTTCCATCTCTCATCACTGCGAATGCTTCAATAGCTGTAGTATTAGATCGACAATTTCTAGGGGACGAGTATCAAACCACGCTGGATGAAATAAAGGATTATATCAAAGAACTAGCGCGAGTTGAGCTCAAGCACGGTGGAGTCAATGTGCATTATTTTTCTTGGACAGCTATCAGTTTAAAGAAGGGTTACTTAGCAGTATTCAGTGTAGCTTCATGTGAAGGTACCTGGTCGTTATTTCAAAAAACGGAAGAAGAACAGCTCTTATTGTTCGCATTGACCGAAGTCGACTGTCCCCGACTACCAACGGATTCAGCTATAACGGTTACATACGCTGCTGTAGGACAGGAGTTACCGCAACTGTTCCTAGATTTAAGAACTCAAAAAGGAATGAATTGGAAATCAGCTATAATACTACATGATGATACGTTAAACCGAGACATGATATCTCGCGTGGTCGAATCACTGACCACCCAGATAGACGACGACGACGTGCCGTCGATATCTGTCACAGTGTTTAAAATGAAACACGAAGTCAACGAATACTTGAGAAGAAAGGAGGTTAACCGAGTGTTGTCGAAATTACCTGTTAAATATATAGGAGAGAAATTCATAGCAATAGTAACAACAGCTGTGATGGCCACGATAGCGGAGGCGGCGCGGGAACTTCTAATGTCGCACACACAGGCACAATGGTTGTATGTCATATCTGACACGAGTGGACGAGGAAACTTTTCCAATTTAATCAACGATTTGTACGAAGGAGAGAATGTTGCTTATATTTATAATGTTACGGAGAATGACGAAGGATGCAAGGTTTGTCTTATATGCTACGCTAAGGAAATGATGAGTGCATTCATATCAGAACTGGACTCGGCTGTGCAAGAGGAGTTCGATGTGGCGGCGCAAGTGTCAGACGAGGAGTGGGAAGCGATACGACCCACTAAGCTACAACGACGTGATACGTTATTGAAACATATGCAGCAATACATAATGGTAAAAAGTGAATGCGGCAACTGTAGTTGGTGGCGGGCGCTCGCCGCCGACACCTGGGGGGCCACTTACAGGGAAAAAACATATGAAACTAAACGTAACGTGACGTCCATCGTTATTGAACATGTTGAATTATTGAATGTCGGTATTTGGCGTCCAATCGACGGCATAAAATTTGAAGACGTTCTGTTTCCTCATATAGTACATGGGTTCCGTGGTAAAGAGCTGCCCATTATCACCTATCACAATCCTCCATGGACATATTTACAATCAAACGAGTCTGGATCTATTGTTAGTTACCGTGGTCTACTTTTCGATATTGTAGAACAACTGGCTAAGAATAAAAATTTTACCATTCGAATAGTTTTACCCGGAAATATAAAACAAAATCATACTAACGACACTGCGACGGATATGTCTCACAGCGTAAGCTCCATGTTGACTCTATCAGCGATTGCGAAGGGGCGTGCGGCGCTCGCGGCCGCTGCGTTCACTGTTTTATCTGATCATAACCCAGGTATAAACTACACAATACCGATTAGTACTCAAACTTATTCGTTCATGATTGCTCGTCCAAGAGAGTTGAGTAGAGCGCTACTATTTCTGCTGCCTTTCACTACAGACACATGGCTCTGCTTAGGTTTTGCTGTCATTTTGATGGGCCCCACGCTTTATATAATTCATAGACTGAGCCCATATTACGACGCTATGGAAATAACACGAGAAGGTGGTTTGTCCACTATTCACAACTGTTTATGGTATATCTATGGAGCTTTGTTACAGCAAGGAGGCATGTACCTTCCTCGAGCGGACAGTGGGCGTCTCGTGGTCGGTACTTGGTGGATAGTCGTTTTAGTGGTGGTCACCACTTATTCAGGGAATTTGGTCGCTTTTTTGACTTTTCCTAAACTTGAAATACCAGTCACTACCATATCTGAGCTTTTGGAAAGTAAAACGTATACTTGGTCTATTAGTAAAGGATCATTTTTGGAGATGCAATTGAAGAGTTCTGACGAGCCAAAGTATAAAGCACTAGTGAAAGGGGCGGAAGTGACTGGCGGCATTAACGTTGTTGAAGGCAGCCTCGTTTCCGGCTCGGAGATATTAAACCGGGTCCGCAATCAACGCCACGCGCTGATCGACTGGAGGTTGCGTCTAAGTTATCTCATGAGAGCTGAGACCGTCAAAACTGACACCTGCGATTTTGCATTGAGTGCCGAAGAATTTATGGATGAGCAAATAGCAATGATAGTTCCTGCCGGAAGTCCGTATCTTCCTGTGATAAATAAAGAATTAAATCGTATGCATAAAGCGGGGCTCATCACCAAGTGGTTGAGCGCTTATTTGCCAAAGCGTGACCGCTGTTGGAAGACCTCCACTGTGGAGGAAGTCAACAACCACACTGTAAATCTTAGCGATATGCAGGGCTCATTCTTCGTGTTATTTCTTGGTGTTTTTTCAGCAACAACAGTTTTATTATTAGAATGGATTTTCAAACGCCGCCAGAAGAAGGTTGACCAGATTATTATAAAGCCTTATACAGATTAA
>HmelpomeneIR85a
ATGTTTAAAGTAATTTTAGCTCTAAGCGTTTTTAAACTTTGTTTATGTTTGAACGAATCAAGCCCTCTGTATACAGAAATTTTTACCTACCATAACGAAACGTATTTAAGAGCCGATTTCGCTTTCCAAGTTGTTAATAAAATATTTAACGCATTCGAGCAATGGTTTTTCACGATCACTTTCTGTGAGTTCACTTATTTTGAAAACAGGATCTTAAAATACACTGAGAACTACGGCCATGGATATCCCGTCATGCTCTTGAACGGTTGCCAAGATCCAAACGCTACTGAAGTGAAACCTAAACTGGATACACACGGAAACACAGCGTACCTAGTGACTTCTAAGAGTTTGACGATAGAAAGCAGTGAATATGCGTTGCAAGCATTAATCAGAACTGGAGTTTTCAAGCCAAGGTCGTCAATAATTTTCGTGGTAAATACACCAGTCGAAATTAACAGCTACTTTAACTATGACATGTTTAACCATTTTCAACTATTATGGAGTAGAAGTATAACGAATTCAATAATCATGGTATGGACAGATAAATTGAGAATGTACTTATACAACCCATTTTACAGTAAAATTAAAGATGTAACAGATGTACGTGATATAGCTCATATACTAGCTAAACAACACGAAGATCTGAACGGACATGAGATACGGTTGAGTGTATTTAGAAAAATATTTATTTCCGATGAAACTGGACCAGTTTACTGCAATTCAAAACTAGCATCGACAGTAATTAGTATATTAAATGCTACGTGTAAACCCTTGGCACCGAGAGACGGAAACACAGTAGGAGACATGTTGCCTAACGGCACAGCAACTGGGGTTACAGCGGATTTACTAGATGGTTATACTGACATGGAATTAAATTCCCGAATATTAAAAAACTCGTACTACGGCTATATAGATACAACGTATCCTCTTGTCCAAGATGAACTGTGTTTCCTTATAAAAAAATCGATGAGCCAATCCACTTTCATGACTACCATAAGATTAATTTCAATTGATATGTTATTCGCATTTATTTTTATAGTAATAGCTTTAATTGGAGTGAGCCTTCTAATTCGAAAAGTGGAAACTAGAATATGGGAAATCAAAGACAGACGATCACAATCCGAAACAGTTTTAGACTTAATAAAGTGTTTTATAAGACAGACGGTAGATATAAAGTACCCTGGGCCACTTTTTAGAGCTGTTGCACTACTGATTATGATATATTCTTTAATTGTAGACTGTGCTATTGATGGAATCATAACATCAGCCATAGCATATCCAAGATATAAAGAGGATATAAATACACTAGACGAAATATTAGCTAACAATTTAACTTTAGGAGTACACAACCGCCATATGAGAATATTCAAAAGAAGTATAAACCCAGAACATCTCGACCAAATTATGGAAAGAACCGAAGCTATCAACGACCAGAAGATTAAACAGGTAATAGAAGAAAGACAGTACCAGTACGCAGTATTACTAAAGAAATCTGATGCTCAGTATATAAGTCGCAAGCCGTCTAATATGAGGAATGGGAGACCGCTTTATCACACAGCTGGGGATTGTCCTGTACCCTGTTCCGTGGTTTACGGCCTCCGTTATGGAAGCCCATATTTACCAAGACTTAACTATTTGCTAAATCATCTTAATCAAGGTGGAATTCTTCGTCATTGGAGTGTATCTGATGAATATACGCTTTTACAAACAAAAAATAAAGTGTCCTACTCCGAAAACAATAAGGAAAAGAAACCGTTGAATATGAAAAATGTACGAGAAGTCATAATAGTATGGAGTTTCGGGCTTTTCATAAGTACTACAGTATTTATAATTGAATTAATAACAAATTTTGTTAATAAAATACCTGTTATATAA
>HmelpomeneIR31a
ATGTTACCAACTAAAGTTATTGCTGATTTATTTCATTATCGAACCATTAGTAGTGTAATTGTTTTGACGTGTTGGCCTTATTTTGATCGTGCTAAATTCATTCGGGAAATTAACAAATATAACATACCTGTAACGATTTCCTGTGATCCAGCCATTCTTGACGTGGTAGATCCATACAAGCTGCAAGGAGTTTTGTATATACCGTCACCGAAGATCTTGGAACATAAAATTAAGCAAAAATATTTTTCAAACTGGTACAAATGGATGATATTAAACAATACTATACCACATTTTATACAAAACGCCCGATATGATGCTGATATTTTACTGTTGAAGCCATCACCAACATATAATAATAGTAGCTTGGAAACAGAAGACATAACGATTTACGATGTCTACACCCACCCAAGAGATGACGCTAGTGTCTTCCTTTGGGCCCATTGGGACTTACACGCTGGTCTCCAAGTACTATTTGACAAGGAAAGGATCGATAGACGGCGTAACTTATCAAAATATCCTTTGAAAATTGCAGCACCGTTGGGTTCGTATTCAAATAACACATACAATGGTGGTTTCTTGGAGTATTTAATGGACATGTCCATTCGTGAGCGAGATTCTGGTGTGCGCATCGGATACAGTTCGTCGAGCCTTATAATTGAAATACTCAACGCTACCGAAATATTATTACCCACATTACTTTGGAGCACCGAAATTCACAACAGCAGCATGATATTGGAGCTGAAGTATGGAAGTTCAGAGCTGAGCGGGGGAGTCCTGCGACTGATGAAAGAAAGATTCGAAAAATTGGATTACATCATGCCTATATGGCCATTTCATGTCGGCTTCACATATCTGGCCGAGCGCGAAAGCAGTAGCAATATGTTCCTAGAACCATTCACAGTGAACGTATGGTGGTGTTGCCTAATTCTCTTCTTAATCTTGGCGGCAGCTCAGAAAGTAACCGCTAAGAGTAAAGAGGAGAAAGAAGGAGCGTACATTGCCACACTTGCTACTTTCTTGCAACAAGATGCAAGTGCAGTACCAAAAGGTATATCGGGCAGATGGAACTTCTTAGTGCTGTCCATATCAGCCATGCTCATCCACGCTTACTACACATCAGCTATTGTGTCGGCTCTTATGAGCACAGGTAGAAGCGGCCCAGACTCCCTCAGGTCTTTGGGAGATTCTAAATATGCTATAGCCTCAGAAGATTATGATTATATGAGATATTTAATGTTTGATGTAAAGACAAACCGTGACGACTTGGAGTACCTGAAGAAAAGGAAACTAACACCAAAATTTTACCAAGACGTCCACGCTGGAGTGAAGTTAATACAAACTGGGAGCACTGCATATCACACAGAGTATAATCAGCTCTACCCACATTTGAAAACCTTTACCGACGACCAACTGTGCAAGTTGCAATACGTAGATACTGTTCCGGAGGTATTATCCTGGATAACGACAACGAAGCGTGGGCAGTGGACTAACACCTTCAAAGTGGCTGGTGCTTGGCTTCAAGAAACAGGCTTAGCACATCGCTTGGTTAGCCGCGTCAGGATCAAACCACCGCCTTGTCGAGCTGCCCTCTTAGCGGAGAGGGTCAATATACATGATATAATGCCAGTATTGATATGTACTTTTGCTGGAGCCGTTATATCTTTGATATTGTTAGGGTTGGAGTTATTTGTTAGTAAATTTAAAGGAAAGTGGCTTAAAAAATCATCCAGTGATTCAATTGAAGTGTTTGATGTTGATGATCCAATTTATTAA
>HmelpomeneIR68a
ATGGCAGGAGCTTTAGTTAAACTTGTTATACTTATAACAATTGTATTATCTTCTACGGTCAAAGGCGATGTAGGCGCTATAGTTGAAGATTTACAAATTCGCAAAGACTTGGAAGTCCTTCTTATAGATATATTAAACGGCTTGGCCAGAAACGATGCGGTTACATGTTTAACGATTATATGCGATGATGTATATTTGAATGTATTTGAAGGAGCTTTGTTTATACGTACTTTGGACGTTCCGTACATTATGATTGTAGTAGAGGACTACGAAGACTTATTATCTCCGAATTACAACACATTAGAACCGTTGCGACAAGCGAGGAACGATGGGTGTAACGTATATGCTATATTGATGGCGAATGGCTTGCAGTTGACTAGACTTCTGAAATTTGGTGACAGATATCGTGTTCTAGACACCAGAGCTAAATACATAATGCTTCACGACGTAAGACTATTTCACAGTAATCTACATTTCATTTGGAAACGTATAGTTAACGTTGTTTTTATTAAATACCATAGAAAAGTTTCATCTAAAAGCGAAGCTTGGTTCGAACTTTCAACAGTACCTTTCCCAAATCCAATTAAAGGAATTTTTATATCGCGACGCGTAGATATTTGGAAGAATGGGAAATTACACTATGGAAGAGATCTGTTTGCTGATAAAACTGGTGATCTTAATGGGGAATTGTTGAATGTAGTGTATTTTGATCATTTGCCATCTGTTGTTATTATGAAGTCTAGTAACAAAGTGGGGGGTGTTGAGATTGAGATCCTCAACACACTAGCCCAGAAAATGAGATTCCAACCCAAATTGTATCAATCTATCGACCCTGATAAATTCAAATGGGGTCAAAAACTCAGCAACGGCTCCTACTCCGGTCTCCTTGGTGAGATGGTCCACGGTAAAGCAGATATGGCGTTAGGCAACTTGCAATACACGCCTAATCATTTGGAACTGACAGATTTAAGTATCCCTTACACAACACAGTGTTGGACTTTCCTGACACCGGAAGCGTTGAGTGATAATTCTTGGAAAACATTGATTTTGCCTTTCACCCTATATATGTGGATAGCTGTATTGATGGTGCTATTCGTGACTGGGTCCATATTTTATGGGCTCGCCATGTATTACATTAATCTTTTAGATTATAGAGCGGACAGCGTTCATGTTAAGAAACAAAAAATACATTACGATGCAAAACCAGTCGGCTTATATTTATTTGGCGAAATAACTAACAGTATACTGTATACGTATGGAATGTTACTTGTCGTATCCTTACCCAAGCTACCTACTGGCTGGTCGATACGGCTATTGACCGGGTGGTACTGGCTGTACTGCATACTTCTAGTGGTCTCTTACAGAGCTAGTATGACAGCCATTTTAGCCAACCCAGCTCCTAGAGTCACTATTAATACGTTAAAAGAGCTAGTCGATAGTAAAATAGCGTGTGGAGGCTGGGGTGAAGAAACTAAAGTATTTTTTCAACAGTCCTTGGATGAAATAGGGCAGGATATAGCGAAAATGTTTGTGGAAGTCAACGACCCGGATGAAGCTGCACGCAAAGTTGCGAAAGGCGTCTTCGCATATTATGATAGCTCAGATTACTTGAAATATTTAAGTGTGAAACGTAAAAATGATATGAATTTTAATAATTCTACAATAAATGCAAGTTTTAGTTACAATTCAAATGAAAGAAATTTACACATAATGACAGATTGCGTTGTAAATATACCTATTTCTATCGGTTTTCATAAGAATTCGCCCTTAAAGCCGCTAGCTGATGTTTATATAAGGAGAATAGTTGAGGTTGGTTTAGTTGAAAAATGGTTGAACGACGCAATGTATAGAATTAGATCTATGGACACTACAGAAGAGGAGGTCAAAGCTCTGATAAACTTGAAAAAACTTTATTGTGCTTTCATTGCACTTGCTATAGGCTATACAATAAGCTTATTTTGCCTCTTCGGAGAATGGCTACACTGGCACTACATAGTAATGAAAGATCCAAATTTTGATAAATACGCCTTAGATATATATTATAAGAATAAAAATAAAAAGACTTAA
>HmelpomeneIR143
ATGTGGTCTATGTATAACCTACAAAGTTTAGAACGCACAAGAAAAATCTTATATACGTATTACGTAGTTAAAAGTTTGAACGCAAACATGTTGCTGAGAAATTCTTACAAAGAACTCTTAATATTTTTAATGACAGCACGAATAATAGCTGGAATAAACAAAGGAATATTCCAGGTTGAAGAAAACAACGACAGCTTACAGTTTATGAAATGTTTCACTATTATACCTGAAGTTTATCAAATAAGCTACAAAAGAACTATCGTTATTTATGAAGATGAGAATACTCTTGAAGATAATATAATTAATGTTTTTATGGATAAACTTATAGAAAATCAAATGCCTTTTATGAAAATAAACACAAGAGAGGAATTACTAAAACTTAGCAAGGTATATGATGGCACTATGTTAATTGTTAGTTATTTTAATAATTGTGAAGAAACATTGAAAGTTGATCTGTCAATTTTCTATCTCAACTTCAAGTATATTTTTGTTATTGATTCATATATAGATGAAGTGTGTATTCAAGCCCTAGAACACACTCTATCTCCCGTTCTATATTATGATATCACATTTCTTACAAGGGCTCAAAACGATACTTATAACTTGGCAACATTAATCCCGGAAATCGATGAACATTCTTGCCGTGTATCTGAAAATGCACCGATGAAAGTTATAAACACATGCCATAATGGTACGCTGGAAAAAACTAAAATAACCGATATATTTCCAATAAAAACCCCAAGAAATTTGAAAAAATGTAATTTTAATGTGGGAATGGCGACACTATTTCCATATTCAGTATTGGATAACAAAGAGTCGTATAAAGATCTTGACCTCGTAAACGACAAAATCTATGGCGCAGATATAGAATATATGAAAATTTTTGCAAATATATTTAATGCGACACTAAAAATGCATTACATATTTAGAGAAGAGGAAAATCCCTACTTAGATTTCAATTTCTTAAAATATCTGTTTAACGGTACACTAGACGCCTGTGCAGGAGGCTTATATAGAATATATGGTGACGTCGTAGCCTACTCTGGTATATATTCAGGGCAGTCGGTAATTTGGACTTATACAGTGGAAAGACAAATAAGATCTTGGCAATCTTTAATAGTTAAAATAACGGGTCTTTACATATTTTTTATATTTTATATAATTTACACAGCACTTTGGAAATTGATTAGCAAGTATGATAATAGGTCTGATTCAATACAAGACACCCTCATCTACGCTTGGGGAGCGTTGATGGGGACATCGGGGTTACAGGACGCTCGTTGTCTTAAGCAGAAAATTTTAAACGTTGTTTACTTGATCATGTGTATACATTTATCGTCGTATATTGGAACTCAGCTTTATTACTATCTCACTATAGAACAACCACCCCAAACTTTTAAAACTGTAGATGAATTGGCGCTTTCGGATAGAACACCATACTTAAGGTCCCTTACAAAATATTTTATCGATGATAAAAAGCACAAGGCATTTGCCAATACATCACTCGAATGTGACAATTTTAAAGATTGTGAAAGAGCGATGCTGAAGCATAAAGGTTCGACTATCATAATCGATGGCCAGCTGCCTCCACTTCAAGCAGCCACATCAGTTAACGACGAGGCGAGAGTCCTAGGCGTTCCTCAAGTAATACTGTTTGTTTATCACGAAATGCTTATGAGAACGGATCACATGCTCGTGACGAAGTTCGACAAAATTACCGGGAGATTATTCGAAGCTGGTATTTGTCACAAATTGTACATAGAGGCTATTGGCATCACTGTAGTAGATAAAGCTAAGATTGCAAATGAGAATATATTGTCGAACAGCTATAGTTGTCTAGTTGGTTGCCAAATTACCTTGCGGGAGTCGGCGGGAGCATTTTATATATGGATCATTGGTTGCGGTCTCTCTTGCTGTGTCTTTGTGATTGAAATTCTTTTAAAAAGAAAATTAAAGAGTAAGACGACCTGA
>HmelpomeneIR87a
ATGCGCTTCAGATGTTTGTTCAAATATTTACTTTTTATAAAATTAGCACTCATAGCGTCTAGCGAGAACCCATTCCTGAAAGACGCCGAGAACGTCGAGCAAATAACGAACAGCGCGGAGTGTGTTTTGAGACTATCTGGTAAATACTTCGTCGAGAAGAAGGCCCTGAGTGGCAGCATCATCATTGTCAGTGTGAATTCTAAAGCGTCTGCAGCTGAAAACTTCCTATTGAGGACTATGCACGGCGGGAAAAATTATAGTATAATGGTAAAAAACGCTTTCAGGCAACACGCGAACGCATCCCATTTTCCTGAAAAGGCGAAAAATTATTTGATGATATTAAAAAAGAAATTTGAACTGTTGAACCATTTGATTCAATTAAGCGGCCTCCCTTCTTGGAACCCTTTAGCAAAAGCCATTATTTATTATCGATTGAAAACGGGTGAGAAGGGCGAGGATGTCTCCAAAGCATTTATAAACGAGTTACGTCATTATAAATTATTAAAAAGCATAGCATTTATATACTCGCCCGTGACAGACGAAGTCACTTCCTACTCCTGGACACCATACGACAGCAAAAATTGCGCGGGAAAATGTAAACACGTTTACGTATTAGATGTTTGCAAAAACAACAATATAAGACAATTAGAGGTTCAAAGGGATATGTTTCCATTAGACTTGAAAGGCTGCCCTTTAATAACTTATGCCATAATATCTGAACCGTACGTGATGCCGCCTGAAAGGAAAGTTGCGAACACAATGTGGAACGACGCTTATGAATTTCAAAAGGGCGGAGAGATAAATCTTGTGAAGATTATAAGTCAATTCACAAACATGAGCCTTATTATTCGTATGTCAGAGAAAGTAGAAAATTGGGGTGAGATCTACCCTAATGGGACCGCGGGTGGAGGTTACGGGTTGTTGATGAACGATTCCGTAGACCTCCTTATAGGTAATATAGAGGTTACTAGAAAAACTCGGAAATTGTTTCATCCGACTATAAGTTATACTCAAGATGAAATGACTTGGTGCGTGCCCAAAGCGAGGCAGGCGGTGACTTGGGATAATTTAATCATTATATTCCAATGGACGACGTGGCTCGCCACCTTCTCTAGCGTCCTGGTAATGGGGTTAATATTCCACTATTTGCATTATCAAGAAAATAGAGACACGAAATGGCCGACGTACTCAATATTAATGACATTGTGCATGCTTCTGGGTTGGGCTGCTAAATTCGACGCGAAATCATCGCAGTTCCGCATACTAATGTTCGGATGGCTTTGTTTCGCTTTGAATATGGGTATTACGTACGAATCGTTCTTGAGAAGCTTTCTAATGCACCCCAGATTTGATAAGCAGATAAGTAGTCAATCCGAGCTCATCGACTCTGGAATTCCTTTGGGTGGCAGGCAGATTTACCGCGCCTATTTCGAGACTAATAACGCTAGCTCGTTTTATTTGTACCGCAAATATAACTCGACAACGTTCGCTGAGGGCATAAGACGGGCGGCTTTGTCTAGAAATTTCGGTGTTGTTGCGTCGAGGAAGCAAGCCGAGTACATGGATCAGGAATTAGGCAAAGGTGCCGGCTTGATTTACTGCTTCCCGGAGAGCGATAACCTGTACAAATACGGTGTTGTATTGTTGTTTAGAAAATGGTTTCCAATGCTGGCGAGGTTCAATAATATTATACGGAGCGTTTCAGAGAATGGCCTGATTGATAAATGGAATGAGGAGTTGTTTATCCACAGGATCAGCTCCGATGGTACGGGAACTATAATGCCGTTAAGTATCCAACATTTGCTTGGGGCTTTCATGTTGATTGGGATTTTGTACGGTGTAAGCGTTGCTGTTTTTTTGTTTGAAATATTTCTAGGTTTTTTTAAGAAAAACAATCGTATACAAGATGTTAATGTTAGAACACCGTCACTTTAG
>HmelpomeneIR75d
ATGCGGGGTCGCGCCAAGCGTACGTTCAATTCGTCTGCTAACATGGACTTCTTCAGTTTCATAGTCGCATATTGCGTCTCCAAGAAGCTGACGCTCATCACAGCGTTCTTATGTTGGGGACCAGACGACATAAACAAGCTGTTAAAGCTGAGCCGCGACGCCGGGCTGCGCGTGCGCGTCCACACTGACCTGACTGACCCCCACCTCCTCCCGGACCTGCCTGCGTACCGCACCTTCAGAGAGGGGATGCTACTTGACACGCACTGCGACAATGTGTCGCAACTTTTAAATAAAGCGTCAGACACACGCGCCTTCAACTTGCGACATTCTTGGATGTTAATCGACGATTCGTTCTACAACTTTACAAATGTTGATAATATACTATCAGACACTCTGATACTACCCGACGGGGACGTCACGTGGGTCTCCAAGGATACCATGGTAGATGTGTACCGGGTCAAAAGGGACCAGGATTTAATGGCTTTAAACCTAGGATTTCGGGATAGTCAACTGGAGCTGGAACTTGAGCGCCTTTGGTTGAAATTGCCGACTACAGTCACTAGAAGGAAGAATCTTAATAATGTTTATTTGGAGTCGGCTACTATCGTGACACAACCACAATACTTCAAAGGCTGGTCTGATCTCAGCGATCGTCAAATTGATACTTTTCCAAAGGTGACTTATCCGTTGCTTATGCTTTGCGGCCAGGATTTAAATTTTAGGTTCAACTTAAAGCAAGTAGACCTATACGGAGAGGAGCACAACGGCACGTTCGACGGGCTGGTGGGGCGCATGCAGCGCGGCGAGCTCGAGGTCGGCATCACCTCCATGTTCATGCGCGCGGACAGGTGGCGCGTGGTGCACTACTCCGCAGAGACGATCGAACTTAAGGGGGCATTTCTCTTCCGTCAACCTTCTCGCTCGGCGGTCTCTAACGTATTCGTGCTGCCGTTCAGCCGTGGCGTGTGGGCGGCGTGCGCGGCAGTCTTCGCCGGCGCTGGTCTTCTACTCACCGTATTTGGGCATGTTGCTCGGCAAAACGTGCTGGACCCGACTGCGCAGAGGCTGACGTTGCCTGAGAGCCTGACTTATGCTATTGGAACTATATGTCAACAAGGCTCAGACCTGTCGCCACAGCTGTGGTCCGTGCGCCTGTTAATGTTCTGCACCTTGCTGGCGTCGCTGTTCGCATTCACATCCTACTCCGCTAAAGTAGTGGCGATTCTGCAAGCGCCGAGCGACGCGCTGAATACGATCGCGGACTTGACACACTCCCCGATGGACATGGGGGTGCAGGAGACTACATACAAGAGAGTGTACTTCGCTGAGAGCAACGACCCCGCGACACAGGCGCTGTACCGCCGCAAGCTGCTGCCGCTGGGCGAGCGCGCCTACCTCAGCGTGGTGGAAGGCATCGCGCGCGTGCGCACCGGCCTCTTCGCGTTCCAGGTGGAACAAAGTTCAGCATACGACATCATCAGCAAGACGTACACGGAGCGCGAGAAGTGCGGCCTGAAGGAGATCAAGGCATTCACGCTGCCGATGGTGGCCGTGCCGCTGCGCAAGCACTCCGGATACCGCGACCTGTTCGCTTCACGACTGCGTTGGCAACGCGAAGTCGGTCTAATGGATCGTTTCCGGCGAGTGTGGATGAGTTCTCGTCCCAAATGCGACGAGGGGCGCGGCGGCTTCGTCAGTGTGGGGCTGGTGGACGTGCTGCCGGCGGCGCAGGCGCTCCTCGCCGGCATGCTGCTGGCTACGGCCGTGCTGCTCGCTGAGAAGCTCTATTACTTTGTTAAAACTTTGGTCCAACCAAATCTTTGGTCTGTAGCGGAAGTGGCAAATATTAAA
>HmelpomeneIR40a
ATGAAAATGAAAATATTATTATTATTATTTCATATATTTATATACTGTAAAAATACTGAATGCTTACACAATATCGAAGCTATGACAAATAGAAGTCTTGAACGTCTCCCAAAAGATTTTTCAAAGGCGATAATGGACATAGCTATCGGATTACCGACGAACACTCTTACTATTGTTAGCAGCAACACCACAAATTTGCGATCAGAAGATTTATTCAAAATAATGTGCCTATTAGCTGAAAATAACATACAAGTGATCAATTTAGACATAACCAGTGAAAACAAGGAAGTGTATTTCAGTTATCTCAAAAACGGCTTGGACACATCGGAGGAACGAACTAGTCTAATATTCTGTGACTCATATGAATGCGAAAATTTGTTGTTTGAGATAACCATAAACAACTTCATACATAGATCCATGCTTTACATATTTTTTTGGCCGCGGGGTGAAATCAGCACGCTCTTCCTCTCTGGCATTAAGGAGGCCATTAGAGTCGCTGTGATCACGAATCCGAGACCCGGGGTATTTCGGCTATATTACAATCAGGCAACCCCGAATAAGCTGAACCATCTAACTTTAGTAAACTGGTGGTCTGGCAGTCTTTACAAATCCCCCGCATTGCCTCCCGCTGATAAAGTCTATCAAGACTTCCAAGGAAGAATTTTTGACGTGCCTGTGTTACACGCACCACCTTGGCACTTCGTGATATATAACAACGATTCTACAGTGAACGTCACTGGTGGGAGAGACGACAAATTACTTTCGTTGTTGGCGAAGAAACTTAACTTTAAATACAGATACTACGATCCGCCAGAAAGGAGTCAAGGATCGAGAATCGCTGGCAACGGAACGTTTAAAGGGACACTGGGGTTAATTTGGAAACGTAAAGCAGATTTCTTCCTTGGAGATGTGACTATGACATGGGAACGATTGCAAGCTGTGGAATTCTCTTTCTTGACCCTCGCTGATTCTGGAGCCTTTTTGACTCATGCACCTGACAAGCTGAGTGAAACATTAGCTATCATCAGACCGTTCCGATGGGAGGTTTGGCCCTTAGTAGGCGCAACGCTTCTCATAACAGGTCCAGCTCTTTGGATAGTAATAGCTGCTCCATCGCTATGGCAACGACGCCAGACGGATCAACTAAGCCTGTTGAATAATTGCTGTTGGTTCACTACTTCTTTATTCCTCAGGCAAGCATCCACAAAAGAACCATCAAAAACACATAAGGCACGTCTCGTAGGCATCCTCATATCCTTAGGAGCTACTTACGTTATAGGCGACATGTATTCTGCAAATCTAACAAGTCTTCTAGCGAGACCTACAAAAGAACAGCCTATTGGAACTTTACAAGCCCTAGAAGAAGTTATGAGAGATAAAGGTTACGAACTGGTCGTGGAAAGCCATAGCTCAACGTTGGCTATATTACAGAATGGTACCGACGTCTACGGTCGTCTAGCTCGTCTCATGCGTCGTCAGCACATACAACGTGTGCGCAGTGTAGAGCATGGAGTCCGCTTGGTCTTATCAAAGCGTCGCGTCGCCATATTAGGTGGAAGAGAAACTCTCTACTATGATACTGAGAGATTTGGTTCTCACAATTTTCATCTAAGTGAAAAATTATATACGAGATATTCAGCTATTGCTCTACAAATTGGATGTCCTTATTTGGAAACATTTAATAATATAGTAATGACTCTATTCGAAGCTGGAATATTAGCTAAAATGACTACAGATGAATATAAGAATCTACCAGAACAATCTAGAAGGTCCAATCCAGTAACAGAGAGTGATAGTAAGGAAAATACTGACGTTACCGAAAACACCCAGAACGCTCAACCACAAAACGAATCTACTATAGGTCTGGAACCTGTTTCATTAACAATGCTTCGAGGAGCTTTTTGCCTTCTAGGCATCGGATATTTTCTTGCAGGAACTGTTCTCATCACCGAAATCCATATACAGCGTAAGAAGAAAAATCAAAACTTAATAAAAATACCAGACGAATCGACCAACCAGTTGAAATCCTCGAGATTTTATTTGAAACATCATTTCGAAAAGATTTTTAAGATCATGTATATCCTTATTGATAGAGCTCTGAGACACGATGCACGAGATTAG
>HmelpomeneIR8a
ATGGATTTACAGCTTTTGTTTCTTTTTTTGTTGATAAATTTGGGCTGTGTGATTTCGGAACTTAGTTTAAGATTCGTTTTTATAACAGAAAATCATGAAACCGAGCTACCGCAAGAAATCAGTCGTGCAATAAAAGCAACGGAACAAATTTCGCCAGGCTTACTTATTAACGAAGATGTCATACAGCTCGACAGAGAAAACGACGAAGAAAGTTTTAGCAAATTATGCGCCTCTTTATCCAAAGGCGTTTCTTCTATAATTGACCTCTCCTGGTCACCATGGGAAAAGATTGAGGAGTTATCGTCTACCGGTCTGGTGATAGTCCGTTCTTTACTAGGGTCACAACAAATGATTCGCGGCTTTGATGAATATTTGGAGTCTAGAAATGCAACAGATGCAGCAATTATATTGGAGAGCGAAAGTGATGTAGACCAAGCACTGTATGAGCTTCTCGGCCGTTCCCACATCCGTATATGGGTTCACGCCGGCTTAACTAGAGACTCGGCTAAGGCGTTAAAGAACATGCGACCGGAACCCAGTTTTTATGTTATAGTCGGCGATAATAACTTTGTTACTTCTACTTATAAGCGGGCAGTAAAAGAAAAATTAGTGAAACGACCGTATCGATGGAACCTCATAATAACTGATTACAAAACTCTAGATCCTTCTATACTTGTGCTACCCGCTGTCGTACTGCAATCTGATAAAGCGGATTGTTGTAAATTACTAGCAACGAAAGAGTGCAGTTGTGCTGCTGATATGCAGAAAAAACAACACATTCTTAATAATCTTATAAAATATATGGCTGAAAGCCTATCGAGAATTGATTCGGACCAAATAGTGAATATCGACTGTGACAACCAACAAGGTCAGATGAATGCAACTAAGGAGAAATTATATCAGATATTCGACGAGGACAGCCTGAGTAATGAGACTTTGTTTTATTGGGATGAAGAAAGGTCCGGAATTTACCACCGATCGCATTTTGTTTTGTCAACTTATAAACCTGAGAGTGGGTTGCAAAGGATAGCATCGTGGTCTGCTGACGATGAATATAAGTTGTTACCAGGCGTTACATTGGAACCATTGAAAAATTTCTTTCGTATTGGCACTTCTGCGGCCGTTCCTTGGACATTGCCAAAGTACGATCCAGAAACTGGTCAACCAATGTTCACAGAGGACGGACATCCAATATATGAAGGATATTGTATCGATCTCATAGATAAAATAGCTGAGGCAATGGATTTTGATTACGAGATAGTGACGCCCAAAACGGGCACATTCGGTAGAAGGCTGCCCAATGGTTCGTGGGATGGTATTATTGGAGATTTGATGACTGGGGAAACAGATATAGCAATAGCAGCATTGACCATGACGGCTGAACGAGAAGAGGTAGTTGATTTTGTTGCCCCATATTTTGAACAAACTGGTATCCTTATAGTAATCAGGAAGCCCATCAGAAAAACATCGCTCTTCAAATTCATGACAGTCCTCAGAACTGAAGTGTGGCTCAGTATAGTGGCCGCGTTGCTCCTCACCGGTTTCATGATCTGGCTGTTGGAGAAATACTCCCCATATTCAGCGAGGAACAATCCTGATGCATATCCTTATCCTTGCAGGGAATTTACCCTCAAAGAAAGTTTTTGGTTCGCGCTAACTTCATTCACACCACAAGGAGGCGGAGAAGCTCCGAAAGCTCTATCTGGAAGAACATTAGTCGCCGCATATTGGCTTTTTGTCGTACTAATGTTAGCTACGTTTACCGCTAACTTGGCTGCTTTTTTGACTGTTGAGAGGATGCAGACACCTGTATCATCATTAGAACAGTTAGCGAGACAGTCTCGTATCAACTACACGGTGGTAGAGAGTTCGACGATTCACCAATATTTTATAAATATGAAGTTTGCTGAAGACACCCTGTACAGGGTGTGGAAAGAAATAACTCTGAACGCTACATCAGACCAGTCACAGTACAGAGTGTGGGACTATCCGATTCGCGAGCAGTATGGGCATATCTTGCTAGCTATTAATGCTTCAGGTCCTGTACCAGATGCCAAAATTGGTTTCCAACAAGTTAACGAACATCCTGAAGCCGACTTTGCTTTTATACACGATTCTGCCGAAATCAAATACGAAATAACTCGCAACTGCAACTTGACGGAAGTCGGGGAAGTGTTCGCAGAGCAGCCCTACGCTATCGCGGTGCAACAAGGCTCTAGGTTACAGGAGGACTTGTCTAGAACATTGCTAGATCTCCAGAAGGAACGGTTCCTGGAGCAGATCACTTCTAAATATTGGAATGAGTCAGCCCGACAAGCTTGTCCCGACGCAGATGAATCGGAAGGCATTACTTTGGAGAGCTTGGGCGGTGTATTCATAGCCACGTTATTCGGACTAGGATTAGCAATGATAACTTTGGCGTGGGAAGTGTTCTACTATAAGCGTAAAGAAAAAAATAAAGTGACAACTATAGACGCGACTTTAGAAAAAAAAGAGGCTTTCATAGAAAAAATACCTAAAAAATTTGAAGGAATCGTAAAATTGAAAAAGAGGAACAAGAAAAGTGGTAACATAGTTAAAAATGTAACCATTGGAGATCATTTTAAGCCGGCTGACAAAGGAATTTCATATATTAGTGTTTATCCTAAAAACAGTGATTATAGACCATGA
>HhecubaIR143a
atgtggtctatatataacctacaaatgttagaacgtacaagaaaagtcttatatacgtattatgtagttaaaagtttaaacgcaaacatgttgctgagaatttcttacagagaattcttaatatttttaatgacagcgcgaataatagctggaataaacaaaggaatattccaggttgaagaaaacaacgacagcttacagtttatgaaatgcttcagtattatatctgaagttcatcaaataagctttaaaagaactatcgtcatttatgaagatgataatattcttgaagataatataattgatgtttttatggataaacttaaagaaaatcagacgccttttatgaagataaatacaagagaagaattacaaaaacttagcaaggtatatgatggcactatgttgattgttagttattataaaagctgtgaagaaacattgaaagttgatctgtcaattttctatctcaacttcaagtatatttttgctattgattcatatatcgatgaagtgtgtattcaagctctagaacacactctatctcctgttctatattatgatattacattcgttacaagggctcgaaatgatacttataaattggcaacattaattccggaaatcgatgaacattcgtgccgtgtatctgaaaatgcaccgatgaaagttataaacacatgccataatggtacgctggaaaaaactaaaataaccgatatatttccagtaaaaactccaaaaaacttgaaaaaatgtaattttaatgtcggaatggcgacactgtttccatATTCAGTATTGGATAACAAAGAGACATATAAAGATCTTGATCTCGTAAACGACAAAATCTATGGCGCAGATATAGAATATATGAAAATTTTTGCAAATATATTTAATGCCACACTAAAAATGTNNNNNNNNNNNNNNNNNNNNNNNNNNNNNNNNNNNNNNNNNNNNNNNNNNNNNNNNNNgtttaatggaacactagacgcctgtgcagggggcttatataggatatatggtgacgtcgtagcctactctggtatctattcagggcagtcagtaatttggacttacacagtagaaagacaaataagatcttggcaatctttaatagttaaaataacaggtctttacatattttttatattttatataatttacacagcactttggaaactaattagtaagtatgataatagatctgattcaatacaagatacgcttatctacgcttggggagcgttaatggggacgtcggggttacaggacgctcgttgtctaaagcagaaaattttaaacgttgtttacttgatcatgtgcatacatttatcatcgtatattggaactcagctttattactatctcaccatagaacaaccgccgcaaacttttaaaactgtggatgaattggcgctttcggatagaacaccatacttgaggtccctaactaaatattttatcgatgaaaaaaagcacaaggcatttgccaatacatcactcgaatgtgacaattttaaagattgtgaaagggcaatgcttaagcataaaggttcgactattataatcgatggacagctgcctccactgcaagcagccacatcagtcaacgacgaggcgagagtcttaggtgttcctcaagtaatactgtttgtttatcacgaaatgcttataaggaaggatcacatgctcgtgacaaaattcggtaaaatagccgggagattattcgaagccggtatatgtcacaaattgtatatagaggccattggcatcaccgtagtagacaaagctaagattgcaaatgagaatatattgtcgaacagctatagttgtatagttggctgccaaattaccttgcgggagtcggcgggcgcattttatatatggatcattggttgcggtctctcttgctgtgtctttgtgattgaaattcttttaaaaagaaaattaaagagtaagacgacctga
>HhecubaIR21a
atgaaatttgtaatactaactttatttactttaaatttgacatgcgttttaatttcttgtaatgaaaaatacattattaagtttggtttgaaaaatttaggtaataaatcaattttgcggtatcatcaactgttttctaagacttatagagagtccagaaaNNNNNNNNNNNNNNNNNNAGAAACAAAAATTCAAAAAATANNNNNNNNNAATAGTACTATGAAAACTTTAACAACCAAGAGAAATGCTGATCCAGTATTTCACGGACGCCCTAAGACAAGAGAGGAAAAGTGGCACGAAATGTTTTTAGGTNNNNNNNNNNNNNNNNNNNNNNNNNNNNNNNNTATTCAATTGATACACAATATAACATTGACCTATCTAAGTGATTGTACTCCAGTGATTCTTTATGATGATCAAATTAAAGCACGTGAAGGATATCTTTTCAAAGATTTATTTAAAAGCTTTCCAGTGTCGtttatacatggctttattgatgataagcatatgataaaagagccaaggcttcttcagccaaaatatgaatgctttcacttcattgtttttctaagtgaagtcaaaagcagcgctaaagtcctgggtaaacagtctaagagtaaagtagtagtagtcgctagatcttcacagtgggctgttcaagaatttttaacggggcctttatccagatattttatcaatttagtagtgattggacagacttttaaggatgatgataactcgGAAGCAGCATATATCCTGTACACGCATATTTTATACACCGACGGCTTAGGTGCTAGTAAGCCGAAAGTACTATGTTCTTGGAGTCATGGAAAGTTTTCCCGACATGTCAATCTATTCCCAACAAAAATGACGAATGGTTATGCAGGTCACAGATTTGTTGTAGCTGCCGCCAATCAGCCACCATTTACTTTTAGGAGNNNNNNNNNNNNNNNNNNNNNNNNNNNNNNNNNNNNNNNNNNNNNNNNNNNNNNNNNNNNNNNNNNNNNNNNNNNNNNNNNNNNNNNNNNNNNNNNNNNNNNNNNNNNNNNNNNNNNNNNNNNNNNNNNNNNgccaggcgatgcagtcacaaatgaagtagccatgtctagagcagacataggtgtgtcaggaatgtacgtaacaagtgaaaggactagtaatatagacatgagtttttctcactcccaagattgtgcagtatttattacgttgacatctacggcattaccccgataccgcgcaattctaggtccgttccactggcacgtatggggagcattaacatttacctatttaataggaattttcccattagctttctcagacaagcacactttgcgccatttgattaatgataaaggagaaatcgaaaacatgttctggtacgtctttgggacattcacgaattgtttcacttttatgggaaagaaatcttggagcaaaaccacaaagattactacacgattgttgattggttggtattgggtatttaccatcatcataacaagttgttatacaggatcaattatagcgtttgtaactttacctatttttcctgagacggtggacactatagaacaactattgtcaggcttttatcgtgttggtactttagatcgtggaggctgggaaagatggtttttcaattcttccgatccgttgacaaacaaactgtttaaaaagatagaatttgtaccagatgttaaagatggtatacgtaatacgaccaaggcatttttctttccatacgcgtttttaggatctcaagcagaattggaatatattgtccaatcgaatttctccatgactgaatcaaagcgctcggtgctgcatatatccaataaatgctttgtgccgttcggagttagcattggatttccaaataattcgctttatggtgcaaaattaagcaatgatattagaagaatgctacaggcaggaattttagataaattaaatgatgaggtgcgctgggaaatgcagcgaacgagcactggaaaacttttatcgGTAGGAAGCAATGATTTATTGAAGATAGCTTCGATAGAAGAAAAAGGACTTACGTTAGAAGACACACAAGGGATGTTCTTATTACTCGGAGCTGGTTTTCTATTGGCTGCTGTAGCTCTTCTTTCCGAATGGATGGGTGGTTTCTCAAAATGTCGCATGATTGGTAGAAAAATTAAATCTAGtgaaacatccgccaaaaaattgattaatacgccacaggattctttggatgatatacattttaatagtgggccgcagagtcactcacattttttatcaagatcgccaagtaatgagtctcaagatacggttgaaggccatataatagacgttacgcaggaaagcataaccgtacataataattttgatgagcacaaatggaattcaagccgttctagttcagtcgatttggatggagaggttcaggtgattttccaaaaaaagacaacgaaggtcaaagaagatttggtgaatgataaaacagaatacacagctaaagatgccttcggagaacatctaTAA
>HhecubaIR25a
ATGGCTAATATGTTTGAAATGAAGTTTGTATTTACGATTTATACTTTGTGTTTAATTCCAGTAACTCTTACACAGACTACGCAAAATATTAATGTGTtgcttgtaaacgaagaaaacaatgctctcgctgaaaaatcattcgaagtagccaaagaatatgtccgacggaacccaagcttaggtcttgctgtagaccccgtcgtcgtagtcggcaaccgtactgacgctaaagcgttcttagaaaatgtttgcagaaaatacaatgacatgctatctgcgaagaagacccctcacgtgattttagatttcacgatgacaggcgttgggtcggaaactgtaaagtcgtttaccgcggctttggctttgccgactatttctggatctttcggtcaagccggcgacttgcggcaatggcggtcgctaaacgcgaaccaaactaaattcctgttgcaagtgatgccccccgcagatatccttcctgaatcgattagagcgatcgtcacgaagcaggatatcaccaacgccgcaattatattcgatgaattcttcgttatggatcataaatataaatcgctcctccagaacattccgacgcgtcacgtcataacacccgtaaaaagtttcaataaagacgaaataaaagcgcaacttcgaagtctccgggagcttgatatagtcaatttctttgtggtgggaagcttgagaacaataaagaatgttctagacgcggcgaacgataatcagtatttcggcaggaaaaccgcatggttcgcattgtccctagacaaaggggatattagctgcggctgcaaagatgccaccattgtgtacatgaggccgacaccagacgctaagagccgggatcgtttggggaaaattaaaacaacgtacagtatgaatggggagcctgaaatcacgtctgcgttttacttcgatctttccttgcggacgtttttagcgatcaaatcactgctggactctggcaagtggccaaacgacatgaaatatatcaattgcgatgattacgacggtaagaatactcctgacagggccttggatctcaaatctgcttttcaagaggtaaaagaaacaccggcttacgcgccattctttatacctgaagatgacccgatcaatgggcgaagttatatggaatttaatacagatttaaccgctgttactataaaagacggagcttcaattggtagcaagcctctagggtcttggaaggccggtctctccaaccctctgttgctaactgatcccgacaacatgagcgactattcagcccaactcgtttacagaattgtgacagtcgagcaacaaccattcattatacgcgatgacgaatcaccaaaaggttttaaaggttactgtatagatttaatagaagaaatacgtcaaattgttaaattcgattacgaaataagcctatctccggacggtaatttcggcactatggacgagaacgggaattggaacggagtaatcaaggaattgatcgaaaaacgggcagatatcggccttacttcattatcggtgatggccgagagggaaaacgtagttgatttcacagtcccctactatgatttggtaggtataacgattctgatgaagttaccgaggacgccaacttcgctgttcaagttcctaacggttttggaaaatgatgtctggctgtctatattggcagcttatttctttacaagNNNNNNNNNNNNNNNNNNNNNNNNNNNNNNNNNNNNNNNNNNNNNNNNNNNNcgggaaaagtacaaagatgacgaagaaaaacgcgagtttactttaaaggagtgtttatggttttgcatgacgtcactgacgcctcaaggtggcggggaagccccgaaaaatctttctggtcgccttctagctgctacttggtggctttttggcttcataataatagcctcatatactgcaaacctggcggcgttcctcacggtgtcccgcctggacacccccatagagtcgctggacgacctgtccaagcagtacaagatacagtacgcgccgctgaacgggtcctccgccatgacctacttcgaacggatggccaatatagaagttagattttatgagatatggaaggaaatgagtctcaacgacagtctgagcgacgtggagcgcgccaagcttgccgtgtgggactatccggtcagcgacaagtatagcaaaatgtggcaagccatgaaggaagccggtctccctaattctatagacgaagccatagagagggtcagggcgtccaaaagttctagtgaagggttcgcctggttgggggacgcgacagacgtgaggtaccacgtactgaccagctgtgacttacaaatggtgggcgatgagttctctaggaaaccgtatgcgatcgccgtgcaacaaggatcacctttaaaggatcagttcaataatgctatactccagctcctaaataaacgtaagctagaaaagctgaaagagaactggtggaataataatcccaaggcaataaaatgtgagaagcaagacgatcaatctgatggcatttccatacaaaatatagggggagtgtttatagtgatctttatggggattggcctcgcgtgcgtcactttaggggttgaatactggtggtacaagtggaggaaaaggcctactattggcgaaattacacaggtaatgtgtggaaatctatattaa
>HhecubaIR31a
atgttaacaactacggttattgctaatttatttcgctaccaaaccatgagcagtgtaattgtcttaacgtgttggccttattttgatcgtgctaaattcattcgggaaatgaacaaatatcagatacccgtaacgttttcctgcgatccagccattctcgatgtggtagacccatacaagctgcaaggagttttgtatataccatcacggaagatcttagaatataaaNNNNNNNNNNNNNNNNNNNNNNNNNNNNNNNNNNNNNNNNNNNNNNNNNNNNNNNNNNNNNNNNNNNNNNNNNNNNNNNNNNNNNNNNNNNNNNNNNNNNNNNNNNNNNNNNNNNNNNNNNNNNNNNNNNNNNgcttgaaaacagacgacatttcgatttacgacgtctacacccacccaagagatggcgctagtgtctccctttgggcccattggaacttacacgctggtctccgagtgctatttgacaaggaaaggatcgataggcggcgtaacttatcaaaatatcctttgaaaattgcagcgccggtaggttcgtattcaaacaatacctacaatggtggtttttgggagtatttaatggacatgtccattcgtgagagagattctggagtgcgcatcggatacagttcgtcgagccttataattgaaatactcaatgctactgaaatattattacccacattgctttggagcaccgaaattcacaacagcagcatgatattggagctgaaatatggaagttcagagctaagcggaggagtgctgcgactgatgaaggagagattcgaaaaattggattacatcatgcctatatggccatttcatgttggcttcacatatctggctgagcgtgaaagcagtagcaatatgtttctagaaccattcacagtgaatgtatggtggtgttgcctaattctcttcttaatcctggcggcagctcagaaagtaacagctaagagtaaagaggagaaggaaggagcttatgttgctacacttgctaccttcttgcaacaagatgcaagtgcagtaccaaaaggtatatcaggcagatggaacttcttagtgctgtccatatcagctatgctcatccacgcttactacacatcagctattgtgtcggctcttatgagcacaggtagaagcggcccagactccctcaagtctttgggcgactccaaatatgctatcgcctcagaagattatgattatatgagatatttaatgtttgatgtaaagacaaaccgtgaagacttggagtacctaaagaaaaagaaactaacaccaaaattttatcaagacgttcacgctggagtgaagctaatacaaacaggaggcactgcgtatcacactgagtataatcagctctacccacatttgaaaaNNNNNNNNNNNNNNNNNNNNNNNNNNNNNNNNNNNNNNNNNNNNNNNNNNNaggtattatcctgggtaactacaaccaagcgagggcagtggactaacaccttcaaagtggctggtgcctggctccaagaaacaggcttagcgcatcgcttggttagccgcgtcaggatcaaaccaccgccttgccgagctgccctcttagcggagagggtcaatataggtgatataatgccagtgttgaaatgcactcttgctggagccgttacatctttgatattgttgggcgtggagttatttgtttgcaagtgtaaaggaaagtggtttaaatccagtgattcaattgaagtatttcatgttgatgagtaa
>HhecubaIR1
atgtggcgaactataatacttgtagcgtatctgactttaaaacctggagcgtctcacggagctggcagcgtagccgtggattattttgtgcaaaagggagcaccctacctttgctacttgacatttgaacacaagaagttagtacacgacttcatggacaaaggcattagggtttcgttgcagctcattgataaaagttgcgatctcgaaaggaacttgctgcagtggaatgtgcctgttggagtacttttggacgctggatgcgaaaatactggaaatatcttagatacggcatctcgaggtattcttttcgacgccatgcatatgtggcttattacggagactgcggcacacgcgagccggaacactttgaacgtgttgcaacatatgaacctcagcgtagacgctgatgtcgtcgttgcttttgataaaggcgaccgcgtagagctaatggatgttttcaactatgggaagatacagggaaatgatttggagaagaaatatgtaggggagtggagtccacagggcggcctgaacgtttcgctgaacagattcaagtattatgatcgttgggatttccacaatttaactctgcgagccgttactgtgattttaggaaacccaaaggatttcaagcctgaaatgctatcggacgtgggatataaagtcggagtgccgctcttgactaaaataccgacgcagctactgtatatactcaaggatatacataattttagtttcaagtacacagtagcggggcgttggatcgggtcgccggagaggaactctactttgNNNNNNNNNNNNNNNNNNNNNNNNNNNNNNNNNNNNNNNNNNNNNNNNNNNNNNNNNNNNNNNNNNNNNNNNNNNNNNNNNNNNNNNNNNNNNNNNNNNNNNNNNNNNNNNNNNNNgacaaaattctactacctgatcctagaccaaggtattggtagctacgagaataggttcctaaagcctctttcaagcggcgtgtggttgtggacggcagtatcggggatcgcgtgtacagtactactgggtatagctgcggtgttagaagcaagaagcgagcctggattgtatgcattttttagcgttttcgctgttatttgtcaacagggtattgaagatggagtcaatttatttgaagaaatgtcctcgagtcaaggtcgtcgtcttatcctcctcgttgtgggcgtgaccagtatgctgctatacaactactacacgagcagcgtggtgtcgtggttgctgaacgcggccgcgcccaccctcgccgacatggacgcgctcatcaacagcgaccttgaactggtctttgaagatattggatataccagggggtggctcgataacccaggcttcttctactacagcggctacaagaaccctaaggaggacgagctccggctaaagaaggtgacgcgagcgcggcgcacaaccgcgttgttgcagcccgccgccgccatcagccttatacggactgggacatacgcgtaccacacggagccctacaccgcctaccaggtgatctcccgcactttctcagagcgcgagctgtgcgagctcggcgccttgcggatgctgggacccgataacgtctacatatttggccagaaacgaagtccgtataaacaattctttgtttggagTCTCATGCGTCTCCTCGAGCGCGGTCACACGTCGTTGGCGAGCGCGCGCGTGTCTGGTCCACGTCCCACTTGCTCGGGAAGAGCGCCACGCGCACTCGCTTTGGGACAGGCGGCGCCGGCGTTCGCGGCGTTAGGTTACGCTGCGTTGCTGTCTGTTATCATAGCTGTGGTGGAGGTTTGGTTTCATAAAGCCCAAAACCAAAAGCGAGCCCGCGGAGAGTTCAATGACCGCGCACATAACGCAGAGCGGAGTGATTTTTGTGACGCATAA
>HhecubaIR40a
atgaaaatgaaactattactattattgtttcatatatttatgtactgtataaatactgaatgcttccacaatatcggaactatgacaaatagaagtcttgagcgtctcccaaaagatttttcaaaggcgataatggacatagctatcggattaccgacgaacactcttactattgttaccagcaacaccacaaatttgcgnnnnnnnnnnnnATTCAAAATAGTGTGCCTATTAGCTGAAAATAACATACAAGTGATCAATTTAGATATAACCAGNNNNNNNNNNNNNNNNtatttcagttatctcaaaaacggcttggacacatcggaggaacgaactagtctaatattttgtgactcctatgaatgtgaaaatttattatttgagataaccataaacaacttcatacacagatccatgctttacatatttttttggccgcggggtgaaatcagcacgctcttcctctctggcattaaagaggccattagagtcgctgtgatcacgaatgcgagacccggggtATTTCGGCTGTATTACAATCAGGCAACCCCGAAAAAGCTGAACCATCTAACTTTAGTAAACTGGTGGTCCGGCAGTCTTTACAAATCCCCCGCATTGCCTCCCGCTGATAAAGTCTATCAAGACTTCCAAGGAAGAATTTTTGACGTGCCTGTGTTACACgcaccaccttggcactttgtgatatataacaacgattctacagtgaacgtcactggtgggagagacgacaaattactttcgttgttggcgaagaaacttaactttaaatacagatactacgatccaccagaaaggagtcaaggatcaagaatcgctggcgacggcacgtttaaaggaaccctagggttaatctggaaacgtaaagcagatttcttccttggagatgtgaccatgacatgggagcgattgcaagctgtggaattctctttcttgaccctcgctgattctggagcattcttgactcatgcacctgacaagctgagtgaaacattagctatcatcagaccgttccgatgggaggtttggcctttagtaggcgcaacgcttctcataacaggtccagctctttggatggtaatagcggctccgtctctatggcaacgacgcaagacaaatcaactaagcctattgaataattgctgttggttcactacttctttattccttagacaagcatccacaaaagaaccttcgaaaacacataaggcccgtctcgtaggcatcctcatatccttaggagctacatacgttataggcgacatgtattctgcaaatctaacaagtcttttagcgagaccaacaaaggaacagcctattggaactttgcaagccctagaagaagttatgagaaataaaggctacgaactggtcgtggaaagccatagctcaacgctggctatactacagaatggtaccggcgtctacggtcggctagctcgtctcatgcgtcgtcagcacatacaacgtgtacgcagcgtagagaatggagtccgcttggtcttatcaaagcgtcgcgtcgccatattaggtggaagagaaacactgtattatgatactgagagattcggttctcacaattttcatctaagtgaaaaactatatacgagatattcagcgattgctctacaaattggatgtccttatttggaaacatttaataatataataatgactttattcgaagctggattattagctaaaatgactacagatgagtataagaaccttccagaacaatctagaaggtccaatccagtgactgagagtgatagtaaggaaagtactgacgttaccgaaaacacacagaacgctcaaccacaatctgaatctactataggtctggaacctgtctcactaacaatgcttcgaggagctttttgccttctaggcatcggatattttcttgcagcaactgttttcattaccgaaatccatatacaccgtaagaagaaaaatcaaaacttaataaaaatatcagacgaacccaccaaccagatcaaatcctcgaggttgtatttgaaacatcatttcgaaaagatttttaaaataatgtatatccttattgatagagctctaaggcacgatgcacgagattag
>HhecubaIR41a
atgatacctttaccacaaactttgacgccattagaaatattattgaaaataataattggccattatcttaattcgtcgtattgtattacgataatttctgacgaatacttatatctccaatcacccaagagtttcatgtatatatatgcaagtaataatgagtcgataaccaaccatatgcttaacgcatcagaaatgggttgttccgattacatcgtacaactaaatgagccggatatgttttttgtagcgtatgagaacgttgcgcgtatgggtaacgtaagaaaaggtgacagaaaaataattatgcttcccactttacaccatctcatcaatggaagttcagatgtgcttttaaatgtattatcaaacagagaagccagctttgttgctaacatattgctaatcatgcaagcagagtcatctctagagtgtgatatttacgacttagtgactcataaatttgttggcattgaagacaatgatgagcctatcattttagatagttggaattcttgtacagaagaatttgaaaagaacatatacttattcccacataatttgtccaatttatatggaaaaatagtcaaagtcacagcatttacttacaagccttatgtcttattagatcttgagcccaacattacacctaatggccgagatggcttggatataagaattgtcgaagagttttgcagatggatcaattgtacgatagaaatggtaggggacgatggtaggcaatggggagaaatttatgataacaggaccggtataggtattttagggaatgtatttgaagatcgagctgatcttggtataaNNNNNNNNNNNNNNNNNNNNNNNNNNNNNNNNNNNNNNNNNNNNNNNNNNNNNNNNNNNNNNNNNNNNNNNNNNNNNNNNNNNNNNNNNNNNagattattagcaagttggcgaatgccgttactaccttttaatttgtatatgtggatttgtatatttttcacatttatatatgcatcgctggctctgatggttgcaaaaggattttctaccactgatatatttttgacaacttttggtattatgataacacagtcacagcctgaatctggattttcgtcatggcgaacgcgcagcgtaatcgggtggatgatgatgactggtttagttttggacaatgcatatggaggtggcctggcatctactttcactgtgcccagatatgaaccttctattgatacaattaaagatattgttgaccataaactaatatggggcgctacacacgacgcttggatattttccttaatactttctcaagagCCTCTACTTCAAAAATTAGTAAAATTATTCCGTACGTATCCATTTGATGACTTAAAGCTTAGAAGTTTTAATCGGAGTATGGCGTTCAGCATTGAAAAATTACCTGGTGGTACTTTTGCTATTGGAGAATATATAACCAAAGAAGCAACTTTTGATTTAACTATTATGTTAGAAGAATATTATTTTGAACAATGCACTGTAATGATGCGGAAAAATTCCGTTTATACACATAAATTAAGCAAACTTATAGGACGTCTTCATGAATCAGGCTTGTTGCTAGCGTGGGAAACACAGATAGCGTTGCAGTACTTGGACTACAAAGTTCAATTGGCAGTTAAACTTTCACGGTCTAAAAAAGACGTTGAAAACATCGAGCCCTTGGCTTTAAGACATGTTGAANNNNNNNNNNNNNNNNNNNNNNNNNNNNNNNNNNNNNNNNNNNNNNNNNNNNNNNNNNNNNNNNNNNNNNNNNNNNNNNNNNNNNNNNNNNNNNNN
>HhecubaIR64a
NNNNNNNNNNNgaagtttgcacttatattaaattttactttgataatggttttaccattacctgtctatatagaaattttgaaatcaagaaacataggaaatgtagttttatttcattgtgatcgaaacataatagaaacccaaaaaaaattaattgcaaacaatataagatcagtttttctggctaattccacagatttatcaaatttaagttattccaaagtaggcttcatattagatacatattgtgaatcttggaaccaaatctttaatgttgttgatgaaagattttttaggggttcctttacgtggttgataaatactgataatctcaatactacagtcgatgttctgtcaaaatatcctgtagatatcaattctgatttaattgtagttacaaaaaatctaaaagtttttaacttgtacgaagtgtatagtaaaggtttctataccaatggttcctttactgtcacggatttaggctattttgattcggaattgcatttaaaacgaaatattaggactgatttaactggagtcgtcttaaaatgcgtcgtagtaatagtcgatcctatagtaaaccagacgttcgaacattacttggatgaaacgactcctggggcaataatcgattctgtgcataagctgaaattttataggctggtgaaatatcttcaaaacatttataattttagtcttatgcttcggaggaccaattcatggggatatttacgcaacggtagttttgatggccttgtcggatctcttcagcggcgcgatgcggatattgggggaagccccatcttttatagatcggatagattaaagataattgactacgtaacttctacttggcaaacaaggcactgttttattctaagacatcccaagtaccccggtggtttctacacaatatatactggacctctcactgacattgtctggtattggatcgtcttcattttaactctggctggtttggttttatgtattatgttaaaaataaaaaccattaaacgccctaaggacgacgacgactcttcatcgtcgatggctttgattttcatatttagcgctataagtcaacaaggtactacgataaataaaggctcggtatcaataaagattgttactttcgtgacatttatatttacactgacattgtatcaatactataacgctacagtagtgtcgacgttgttgcgggaacctccaaagagtatcaggaacctaaaagatttacttgaaagcaatttgaaggtcggtatagaggatgtactgtataataaggaccatttcaggcgttctacagacgctgtaactttagagctctaccacaaaaaaattgtaaccggaaatgagtacaatttcttcaagcccgaccacggcatgcggctggtgaaggccgggggcttcgcctaccacattgacagtatcatcggttaccgcataatgaggaatacgtttaccgaacgcgagatttgtgatgcccacgaagtttatttatacccaccccaaaaaatggcggccactttgctgaagaattcgccgtatagagaacacgttgttattggaatacgaaaaatatacgaatctggactaatgtatagattgaagtctgtatgggacgagcccaagccgccctgcgtgcacacaccagacagtagtgtgatttcagtttctttgagagaattctcaagtgctcttattatgttagctttaggcatggttttatctgtttcaatattgtttttagaaatcattgtgggtagatacaaagttaaagtttatgatttttgtctttaa
>HhecubaIR68a
ATGGCAGGAGCCTTGGTTAAGCTTGTTATACTTATAACAATTGTATCTTCTACAGTCAAAGGCGATGTAGGCACTATAGTTCAAGATTTACAAATTCACAAGGACTTGGAAGTTCTTCTCATAGATATTTTAAATGGCTTGGCCAGAAGCGAAGCGGTTACATGCTTAGCGATTATATGCGACGACGTATATTTGAATGTATTTGAAGAAGCTTTGTTTAAACGTACTTTGGATGTTCCATACATTATGattgtagtagaagactacgaagacttgttatttccgaattacaatacattagaaccattgaggcaggcgaggaatgacgggtgcaatgtatatgcTATTTTGATGGCTAACGGCTTACAATTGACTAGACTTTTGAGATTTGGTGACAGatatcgtgttttagataccagagctaaatacataatgcttcacgacgtaagactatttcacagtaatctacatttcatttggaaacgtatagtcaacgtcgttttcattaaataccatagaaaagtttcatctaaaagtgaagcttggtttgaactttcaacagttcctttcccaaatcctattaaaggaatttttatatcgcgacgcgtagatatttggaagaatggaaagttacactatggaagagatctgtttgctgataaaactggtgatcttaatggggaattgttgaatgttgtgtattatgatcatttgccatctgttgttattatgaagtctagtaacaaagttggtggtgttgagattgagatccttaacacactagcccaaaaaatgagattccaacccaaattgtatcaatctaccgatcctgataaacacaaatggggtcaaaagctcagcaacggctcctacTCCGGCCTCCTCGGTGAGATGGTCCACGGTAAAGCAGATGTGGCGTTGGGCAACTTGCAGTACACGCCCAGCcatttggaattgactgatttaagtatcccttatactacgcagtgttggaccttcttgacaccggaagcgttgagtgacaattcttggaaaacactgatcttacctttcaccctatatatgtggatagctgtattgatggtgctattcgtgactgggtccatattttatgggctcgccatgtattacataaaccttttagattacagagcggacagcgctcatgttaagaaacaaaaaatacattacgatgcaaaaccagtcggcttatatttatttggcgaaataactaacagtatactttatacctatggaatgttactcgtcgtatccttacctaagctacctactggctggtcgatacggctattgaccgggtggtattggctgtactgcattcttctagtggtctcgtacagagctagtatgacagccattctagccaacccagctcctagagtcactattgacacgttaatagagctaggcgatagtaagatagcgtgtggaggctggggtgaagaaactaaagtattctttcaacagtccttggatgaaataggacaggatatagcgaagaagtttgtggaagtccacgacccggatgaagctgcacgaaaagttgcgaaaggcgtcttcgcatattatgatagctcagattatttgaaatatttaagcgtgaatcgtaaaaattatatgaattttaataattctacaagtttagtagagtttagttacaatttgaatgaaagaaatttacacataatgacagattgcgttgtaaatatacctatatcgatcggttttcataagaattcgcctttgaaaccattagctgatgtttatataagaagaatagtcgaggtaggtttagttgaaaaatggttgaacgatgcaatgtatagaataagatctatggacactacagaagtggaggtcaaagctctgataaacttgaaaaaactttactgtgctttccttgcactagctataggctatacaataagcttattttgcctctttggagaatggttacactggcactatgtcgtaatgaaagatcctaattttgataaatataccttagacatgtattataagaataaaaataaaaagacttag
>HhecubaIR75d
ATGCGAGGCCGCACAAAGCGCACATTCAATTTGTCTGCTAACATGGACTTCTTCAGTTTTATAGTTGCATATTTCGTCTCCAAGAAGCTGTCGCTCATCACAGCGTTCCTGTGTTGGGGTTcagatgatataaacaagctgttgaagctcagtcgcaacgccggcctgcgggtgcgggctcacactgacttcctccatctcccggacctgcccgcgtaccgcaccttcagggaggggatgctacttgatacgcactgcgacaatgtgtcacaagttttaaataaagcgtccgccacacgcgcctttaacttgcgacactcttggatgttgatcgacgactcgttctacaatattacaaatgttgataatatactatctgatgctctgatactacctgatggggacgtcacgtgggtctctaaggatatcatggtagatgtgtaccgcgttaagagggaccaggatttaatggttttaaacctaggatttcggaatagtcaacttgaacttgagcgcctttggtcgaaattgccgactgcagtcactagaaggaagaatcttaataatgtttatttggagtcggctactatcgtgactcaaccacagtacttcaaaggctggtctgatctcagcaatcgtcaaattgatacttttccaaaggtgacttatccgttgcttatgctttgcggccaggatttaaattttaTgttcaacttaaagcaagtagatctatacggcgaggagcacaacggcacgttcgacgggctggtggggcgcatgcagcgcggcgagctcgaggttggcatcacctcgatgttcatgcgcgcggacaggtggcgcgtggtgcactactccgcggagactgtggaactcaagggggcattcctcttccgtcaaccgtctcgctcggcagtctccaacgtgttcgtgctgccgttcagccgcggcgtgtgggcggcgtgcgcggcggtcttcgccggcgctggtctcctactcaccgtatttgggcgtgttgctcggcggaacgtgttggacccgactgcgcagaggctgacgctgcctgagagccttacttatgctattggcactatatgtcagcaaggctCagatctgtcgccacagctgtggtccgtgcgtctgttaatgttctgcactctactggcgtcgctgttcgcgttcacatcctactccgccaaggtagtggcgatactgcaagcgccgagcgacgcgctgaacacggtcgcggacttgacacattccccgatggacatgggggtgcaggagactacatacaagagagtgtatttcgctgagagcaacgaccccgcgacccaggcgctataccgccgcaagctgctgccgctgggcgagcgcgcctatctcagcgtggtggacggcatcgcgcgcgtgcgcaccggcctgttcgcgttccaggtggaacaaagttcagcatacgacgtcatCAGcaagacgtacacggagcgcgagaagtgcggcctgaaggagatcaaggcgttcaccctgccgatggtggccgtaccgctgcgcaagcactccggctaccgcgacctgttcgcttcacgacttcgttggcaacgcgaagtcggtttaatggaccgtttccgccgagtgtggatgagctctcgtcccaagtgcgacgaggggcgcggcggcttcgtcagcgtagggctggtggacgtgctgccggcggcgcaggcactcctcgctggcatgctgctggctacggtcgtgctactcgctgagaggctctattactttgttaaaactaaatctttggtctgtagcagacgtggcaaaaac
>HhecubaIR75p1
ATGAATAGAACGGAATATTTTCTACACCAAATTGTAATATTAGCTGATTTGTCGTGTCCAGAGGCAGATCGGTTTTTAAAACaggccagtgacgacgaatatttcaagtcaccttacagatggctactcctagatccagaacgaggacctctccaatttaacgtcctggagaaactagatttaccgcttaatagtgatgtggttatagctaagaaagttgatggagaaaattatcaactgattgaagNNNNNNNNNNNNNNNNNNNNNNNNNNNNNNNNNNNNNNNNNNNNNNNNNNNNNNNNNNNNNNNNNNNNNNNNNNNNNNNNNNNNNNNNNNNNNNNNNNNNNNNNNNNNNNNNNNNNNNNNNNNNNNNNNNNNNNNNNNNNNNNNNNNNNNNNNNNNNNNNNNNNNNNNNNtatggcacaatcaaggactatagagattccaaaataatttctgtcaggcgcaagaacctacgcaagcacactctaactatagccaacgttataaccgacagcaacgagacgaggcagcatttggacgatagattaaatctccaccaggactccataacaaaaatgtcgtacatggtcgtcaagatatgctttgaaatgctgaactctacagagaaacgtattttcactcatacttggggatataaggataagaatggcaattggcagggcattatcgatcatcttttgaaaaaggaggctgacctaggtacactaacaatattcacccaagagcgtatgaaggcgatcgactatatagccatggtgggttccacggcagtaaggttcgtgttccgggaaccccctctcgcgttattggagaatatcttcactttacccttcactggcgctgtgtggattgccatagctatatgtgtgctgggatgtgctgtattcttgtatatcacctcgaaatgggaggcatctgttgatatgcatccactacaactaaacggctcgtgggcggacgtgctcatactgataataggcgctgtactccaacagggatgtacactcgaaccgagatatgctgcaggtagatgcgtaactcttcttctcttcgtggctcttaccatactatattcagcatattctgctaatatagtggtgttacttcgagctccaagctcttctgtgagatctcttactgaccttctgaattctcctttgaaacttggtgccagtgattttgaatataatcgatatttctttaagaagttaaatgaacctataaggaaagctatttacaacaagaaaatagcgcccaaaggaaagaaacccaacttttatacaatgaaagaaggagtagagaagattagacggggcttgttcgcgttccacatggaactgaatccgggatacaggctgatacaagaaacttaccaggaagacgagaagtgtgatcttgtggaaattgattatatcaatgaaatagatccctgggtcccggggcagaagcgttcaccgtacaaagatttgtttaaaatcaatttcatccgcatacgagaaacaggcgtacagtcaaacatccaccaccgtctccacgtcggcaagccgcgctgttccggcagcatctccgcgttcagcagtgtcggcatcaccgacatgtacccagccgttattgccactttgtatggcatgctcatatctgtcgtggtgctgtgccttgaagtagtttataagcgattgtaa
>HhecubaIR75p2
atgaaactgttttctttattgattttaccaattcttatatatttcgttcaaactaaagatgaaaatgaaattaattttattgaagagttcgtaagcaatgaacgtaaaccaacttttgtaattttttcgaatttatgttggaagtattgtaaaaaaataatattatttaaaaaattaaacgaagctggtattagagctactacaaatttgaaagcaagctctgcactacaagatcacgttttgttgttttatgtcgatttggactgccccaacgccgaacaagtattaaatgtatcaagactccttcggtctccctaccgatggctcgcagtacttgacagaaattcaaacagatttaatatttctaagctgtgggagctgccggtgttagctgatagtgactttgtactggccgaaaaggatcaaaatatttttacattgagtgaattacataagccgtctccaaatggccctacatatacaagtcctcgaggtttttacagtggaaccctaaaagacaccagaccccacagagaattgttcaggcgacgacagaacgtgatgggtcacccgctaactatggccaacgtcatacaggatagcaatactacgcaatatcacttgcccagagaggatcgattaaaacttcattttgacaccatagctaagatgtcgtggataaatggtcatatagcgtttgaaatgctcaacgccacaccacgttatatattcagccacaggtggggatataagaagaatggtcaatggtcaggcatgatcgatgatattaagactgggagagccgatttagggacaaactgtgtcgccaatacagaacgcctaagcgtcgtcgtattcacagactcgatagccaagttccaagtaaagtttattttccgacagccccctctatcttatgttgccaatatcttcactttacctttctctgtgaacgtttggatcgctttagttctttcaataatatgttccactttcactattttgctggcgtcaaaatgggaagctgtgaagattggcacgAACCAAACACAACTAGATGGAACTATTGGAGATGCAATGCTGCTGACAATGAGTGCGTTAAGTCAACAGGGTTGTCCTAAAGAGCCTAAAAAGctttcaggtcgtataatgctatgggtaatatttacagcactaatggcactgtatgctgcatactctgccaatattgtagtacttcttcaagctccttctacttccatcaaaacattggaacagctggccaattctaagatgactctcgctgctttggaggtggactataatcattttgtattgaaggctggaaaagatgcattgagacgcaaaatttataagaaaatagagccagataaaggaaaagcacagttttatgatttgaatgaaggcgttgaaagagttcgaaagggtctctttgcaatccatacattgaccgcccaattgtaccgtcgagttgaagaaactttcttggagacggagaaatgtgacttagtcgaagtggacttcatgaatattgtacatccgttcgtgccagtgtacaaacactcaccttatttagaattgctgcgagtttctttcaaacgcatccacgaatctggtatccaaatggctgtggacagacgactaagtgttcgtaaacctcgctgctctaataaaatatcttcgtttagcagcgtcagccttttgaacattcgaccagttttgatgtttatgttgattggcattggtatttccgttttaatacttatattggaaattatacacgaaaagtaa
>HhecubaIR75q1 unsure
atgactccaccaaaaagaattcaatttattgacgacatcgacgacatatttcattcttttcaacaacacgacacattctttcttgttgatacggattgccctcatagtgaaaagtNNNNNNNNNNNNNNNNNNNNNNgacaaacaaatttcgcagtcctcatagctggataataatgacgaaatcaagtgacgttaataaaaagatactaaaggatttgaatgattttcatctacttatcgacagcgaggtactgatagctgataagaagggtgacacattttctttatacacatcttacaagttacagtcaaacaacagcgaatggaaaatagaaagttttggcacttggactcgtaaccagcgtttaaataataacaacgaaatgttctctgaattatcaatgagacgcaaaaatgtacaccacttacctttactagaatctattgttataacaaacaataaaaccaagaaatctttacttagtctcaaagatccccacattgacttagtatccaaggctggtgctagacagctcatgcctctatatcagtttttgaacgctacacctgtgttggtcttcacaaacacctggggatactttgacaatggtactgttaatggcatgcttggagatttactaagtggaagaaccgaactaggaggaacggtgatcttcttaacacgagaaaggatagaattattagagtttctgtcagttccctcaatacccagcgtcaaattcgtgttccggaaaccatctttgacgtacgataataatttatttattatgcctttcacgccgatggtctggtgttctcttttaggagtcctattcctaatatttgctattacgtacatcaacgcgctctgggaaggtgccaagatgaaatataaacatgatcaggatagatcgattttacgacctgacttaagtgaaactgccatgatggtcattggtgcagttactcaacaaggaagttacacagagctaacaggaaccctcggacgagtggtgatgttcatgacactattcgtatttttattcttttatacgtcatattcagctaatattgtagctttattacaatcgagttcgaatcaaattaaaaccttatcagatttgttaaactctaatctagagctgggtgttgaagatactccgtataatcgattttttttctcgNNNNNNNNNtccttcgacagacgtgtccagcccagagagactatgctgactaataatactacaattagtgtaaaagttattttaaaatatttcataatgttgcagagacccNNNttcgcttttaacatgttcctgggaagcggttacatatttttggagaaatattttctagaacatgaaaaatgtggcttacaggagatacagtatttggaccaaataacgttgtggcagacgtgtcgtaaaaactcacctttgaaagaaatatataaacttgggtttacaagaatcttaaaacacggaatgaactcccgtgagtaccggatatcgtttgtaaagaagccagtgtgtatatcacgtggggggacttttgattctatttatatgagagaTTTTTATCCTGCGTTATTGATGTTAGCATACGGAATAGCTTTATCCCTCATCTTGGTGCTTTTGGAAATATTGCATTGGCGACGTTTTAAAACATTACAATTAACCTTTTAA
>HhecubaIR75q2
atggtgaaaatcagttttattttctttttgttcttttttaaatatgctttttcagaaaataatatagaaactaatataatagcacacattatacagaccttggaaagaccaacatccattattgccgtaacttgttggacgcctaataataaagtccagttccattcaatgttgactggcagagacagtgataagagacatctaattgagttcatgagcccaggtcaaatatcgaaaaatattgagaataagcatcatattttatttctggctgatctgggatgcccgaatgtcgtggattccttaaaaatatatgataatttaaaactattccgatcaccttttcgatggatactctttaataaatattgtgatattaacaatcttacaactaccatacaaaatatcaacgatataaatatgttgctcgattcggaagttttagtaatacaacaagactgtagttatttttgcgagatatattatacttacaaaaaaagtcccgagagcgaatgggaaacagagctatatgaaaaatggaacattacaaatggaatggaaaaaaaatctagtcaaaacgaagccactgctattagacgactcaatttacataattacgaactaaaaatttgctatgtcctcaccgataacgatagtattaaccatttgacagatgaaatNNNNNNNNNNNNNNNNNNNNNNNNNNNNNNNNNNNNNNNNNNNNNNNNNNNNNNNNNNNNNNNNNNNNNNNNNNNNNNNNNNNNNNNNNNNNNNgaaacctggggctatcgtcataacaacacgtggaacggcatgactggatatttggtaaggcaagaagtggatataggaggatctccaatgtttttcacctctgaaagactgtcagtaattgaatacatatcaagtccaacaccaactcgttctaaattcgtctttcaacagccaaaactttcatatgaaaataatttatttttattatcattcaaatattctttatggcttggatctatcgccttgatatgtttactctatttagttatttgtgctgtgacggtctgggagtggaaaaagaaatcacctacgagaaatcgcttggaaagtgcaggaatcttacgtccaaatatagtggacattgccttatttattttcggatgtacctgtcaacaaggaagcgttgttgaacttaaaggttccctaggtcgaatggtgttattactgttattcgtgtctctaacattcctgtacacatcgtattctgccaatattgtagctttattgcaatcgagctcgtcccaaataagaacattggaagatttgctacgatcaaggatgaagtttggcgttcacgatactgtatttaataaatattattttacgNNNNNNNNNNNNNNNNNNNNNNNNNNNNNNNNNNNNNNNNNNNNNNNNNNNNNNNNNNNNNNNNNNNNNNNNNNNNNNNNNNNNNNNNNNNNNNNNNNNNNNNNNNagggattatttgctttccacatggaaactggcgtcggttacaaatttgttggaaaatattttgaagagggagaaaaatgcggccttaaagaaatccaatatctgagagtgatagacccgtggctggcagttcagaagaatacgcaatttatggaaatgtttaaaataggaacaaaacgcctccaagaacacggcttgcagcagcgggaaaaccacttgctatacgaaaagcggcccaaatgttccggcagacaggccaacttcatctccgtcagcatggttgattgttatccagctttgttaatacttacatatggagcccttctagcagctatggttggtgttatagaaattttgtaccatagacgagctgaaattatgagtaaaataaaataa
>HhecubaIR76b
atggctggtgtagagttaatactggctacgatatgcaatgcaaccttttgtgattatatatttgataatccgcttttgggTACCCAACTCACGGCAAGGCAGGAGGAAATACAGGTTTTAAAGGACGAAGTTAATGGCAAGCATTTAaaAATAGCAACGTTAAATaattatccattgagttggacggaaaagctggaaaatggcactatcgtcggatgtggtgttgcgttcattatcgttaatattttgcaacaaagattcaattttaccttcgaaatcgtattgccggagaagaacattgaaatggggacggggaagaagcccgaggagtctgtaatcaatcttgtgaatagcagtaaagcagatatggcggccgcgttcctgccgatgctcgttaagtacaataaattggtgacattctcgaacgatctcgacgaaggtgtttggatgatgatgttgaagcgaccgaaggagtcNNNNNNNNNNNNNNNNNNNNNNNNNNNNNNNNNNNNNNNNNNNNNGTATTTAATACTGGCAGCAGTCTTATGCTACGGCCCGTGCATAACTTTGCTAACCTGGCTGAGGGCTAAATGCGTGAGAGACAATGAGTATCACATATCACTGTCTCCGAGCGTCTGGTTCGTGTACGGGGCCTTCATTAAGCAAGGAACCACTCTGTCACCCGAAGCTAacactacacgtgtattattcgcgacgtggtggctgtttgtgatcctgctctccgcgttctacacggccaatcttacggcttttctgactttatccaaatttacactggacattgaaaatcctattgatctgtacaaaaaaaattatcgctgggtcgcaactgagggaggcgccgtacaaaatactattaagagtccagaagaagatctgtactacctcagccggatggtatcgaacggccgcgccaggttccgtacaataaaattcaacgaggacttcctaccatcagtgacgggaggcgcagttctggtcaaggaacaagacgcaatcgacaatctgatgtataatgattatttgaggaagaccaaggaaggcgtggctgaaactgacagatgcacttacgtagtggcccccaacgccttcatgaagaaacgtagagccttcgcgtatcctagaaacagtactttgaagatattgtttgatactgtgctctcccatttaatacaatctggtattgtcaaattcctggagagaagagatttgccaagcacaaaaatatgtccacttgatcttcaatcgaaggaccgacagcttagaaacagcgatcttatgatgacttatttgataatggtgacaggcttagccgcggctatatcaatttttattggggagatcacttacaaacgctacttgaagaaaaaactcgttaacggggtatcaaccaaaccaagtgaaattaataagaagcaaaggaataaaaacactcgcacccactacgatgacagtcgtccaccgccatacgactccttatttgggaaaacgaaatataaattcaatgattccgagaaaagaattgtaaatggaagggaatattacattgttcataacgctatgggggacacacgtttgattcctgtcagaacaccatcggcttttctttatcgttaa
>HhecubaIR7d1
ATGAATGATAGTTCTTCGGAAAAACTTTTATCTACAGATATATCTGTTTTAGAAAACATGGGAAGGGTTGCTGCAAAAATTGCGTTTTACAATTTTGATTGGCGATATGTGGCTCTTGTTgttcacaatgctttaaatatgatttcactagaaatatttcttaaaaactataataaatcagttgtattaaaatttggaaaatttattccacaaagacgttacgcagtaataccacagtttgttattttcggcaaggactctctcgatataattgacatgattttgtggcttgacaaatcaaaatatgataattctggaaaatatattataatttgtgcatcatatgaatatgaagataagtgtgttgaaagtgatattttcgctacattatcaagtgtctatataataaatgctatatacataaggccaaaaagcgagactgattttgaaatgctcgcatacgatattatagtcccagaaaaatgtgtgaatagtgtaccttataagcttgatgctagcaccaattgcacaaatgatgattgcttaatgaatctatacccgagaaaattgataaatttttataaatgtcctctcactgtctcaacttttcaccagccaccttttatgattttaaacaatgaaacttctgagccttctggaggtgatggagaaataataaacattttaataagtgcactgaatgctactttaaaaattaaaattcctgctgaaggaaatgagtggggtcgatatcacgacggtaactggactggttctttgggtgacgtgtataacaaacatgctcatatgtcagtatgctcatttcctgtctctgcccgaaaatattcaaattttactacatcattcatatacaataccatggacattgtatggactgctgcaattcctccgcaaaggccctcttgggaaaagcttttaaatcctctagacactagtataagagtgggtttatttctaatttttgcttgcattgccgtaataaacgctatgacaagattagatatttggagacgtgtccaaaaggttcttaaaattaggccgacaagatcaagtttattattttactcatgggcgcagtttcttgggatatcaatattaaaaatgccgacaaatagatctcttctaatattagtttatatctggatttggtactgttttgttattcgaagtgcttatcaagccgccttgatgaattctttaaaaactaaaatatatgaagaatattatccatctttcgacagtgttttgaaaggtcgtcatctcttcggtggtttgattacactgcgtcaatattactccgacgatccattaatttatgacaattggaacgttttggatttcaacgagtcttataacattttggaacaaatttctgaacgtacatcagatttcgttttagcgtttaataaggaaaatgtaatagaatatttgatggagggcaggggtgataagcatgtgcaaattttacctcaaaagattgttagtagtcctatagcaatttactttaagaaacattcgattttggcaagtccagtcaatcgtattttaagtttcgcagtagaatcggggttttctcaaatagtgcacacaaattatttaagacataagaaatatctttttcaattgacaagtgatagagaatataacccacttactttagataattttaaatcatgtatgcttttaatggttgctgggtggttcttaggccttatattttttatagttgaaacgtactgtggacagttggaagacgatgaataa
>HhecubaIR7d2
atggaaagtaatattcaatttaatgattgtgtgcatatggaaatgttggcaaagagtgctgcaagaattgcccatcataattttagatggcaatatataacgctggttctattaaatacgaccattttctgtggtgtcaatgcgttcttagaaagttacaataaaacagcagtcatcgctactaaaaaatggaaaccggattttcataagattacaaaacaatttgtgatttttggtaatgatctgggaagtatactaaatttattagcatggatgaatgcccataagtttgataatacaggtaggttcttaattatatgccaatcgatgatcgatgaagattgtgatgagttcaaggctgttgaaatgttttggaatcataaaatagtgaatgtcatttttataaacaacatgtcaaattttggtgctaaaggttatacctatgactatgggagaaattgtcaaaatagccctgccactgaagttaaagattggaataattgtattgaagtggatcaaaagtattgtaaaaataaatatcctattaaattacgaaatttacacggttgccctattatagtgtcgacgtttatgcagaaaccctacatgaactttagtactggtactccaacaggagctgatggcgatttgttaagtattataatcaaagcattaaatgcaagccttaggataagaacacctttaagaggcgatggttggggaaatctcgatgaaaacggcatgtgggtaggttctctcggtgacctattctatgatttggcaaacttctcaatgacatcagcaagcattactcaaactagacatagagattttcaaatttctaacttttattattctataattttaggatgggtaactcacccccccgaaaaagaaatggcttcatataagcttttaaggccttttaaaatggacacaagaattgcaataattatttcctttggaatcgttctatgcatagtattattacttaaaactacattttgcacgattattttcaagcaatttagttctggacgtgacccacagaatgttctttttttatcttgggtaatgtgtatgggacaaccaacattaactttaccttctaaaatggctttgtcttatttagtattaatatggatttggtactgtttcctaatgagaactttctatcaagttcatctaataaattccttgaaaaatgatatctacttaaatgatttttcgggcataaaggatgcaatcgaagctaagtatccattcggtggaggttcagctttaaaagactattatatcgatcaacatatagtttataataactggaagcataaagatagctcagaatatgaatcattaatgcttaatttaactcatggtatgagatttgttttggccatgaatttagcaacggctaaagattttcttaaagaacctggtagaaacttgcatattttaccacaagttattttaagttgtccatcagctattttctttaaaaagttttctccattggctcatccaataaataaaatattggagcgtttaattgaatttggatggcctgatatgtttttcaaaaatagtactatgggaaataaaataaaaaaaactgcaagcgaagataaaCCTATTACTTTAAGTAATTTTGCAGGGTGCTATTTAATATTAATATTTGGTTGGTTGTCATCTCTATTTTTGTTTTTTCTTGAATTTCATTTCATAAAAAGGCAAACTCAACCTATTATTGCTTATAGAAATTAA
>HhecubaIR7d3
NNNNNNNNNNNNNNNNNNNNNNNNNTTATTTTTAAAATTATAAATatgttagaatgcagttttacaattaacaaagcagtatcggtcgctaataaagtgtttacttatcattacaaaactgccgttgtatggtggagctgtgatgttagcgatgtaaatatttttctccagcagttcaggggtacagttcttactgtttcaatagataaccacccaaattttaatgatagtaattttcataacaaaatctcatacacgcaaacaatattttttgctatgaatccatatgaatttgatcttttccttgaaaaagtaaactatgttagaacaattcctataaatattattctagttcttagcgaggaaaacgatacaaatttaatgatgtatactaaaatagcatgggataaagatgtgagtgatatattgataataagtaacaattcaagcaacgaagtaattgtttcaacttacataccctacaaagatggtgtctgtggagactattctccaatttacttgaacacagaatcagaaattttttttatgagaaaatacaccaacttttataaatgtccaataagagttactcttctcgaacacaagccttacgttatattaaaatttgaaaatgataccgtcacctcaattaccggcatggaagggaatcttttgatgttgttactaaatgttttaaattccactgccaacatagtgtcttgtagggatcacggtggatttagcggcactatcaatgggacaatgggttttagtgacctctactacaacagagcggacttgatggtgccagccctcatcatgcaagtcaacagatacttatattctcaaatttcttatgctcacgactcaatgcacatcgtttggtgcatgcccacaagacaagaaatctatgagtgggctaaagtaatacttcctttttttaatatattaacaccgtttataatggtttcctttcttattatgattgttacgataaacactgttaaaaaatatgcacttctgcaagataacaccaagaacgacgtagcattcagattgctaggaatattcatgggacaggacacaacatatttatcacgatattggcttgttaacagtctatttgtgtgttggatatggctttgcatgatcatccgtatctcttaccaagggaacctcgtcgacggactacaaaaaactatattagaacctagattgtcaacattgaatgaagctgtagacgcggtcgaccaagttggtggtatgcgcgtattcgttgatttttataggaatacgtcacttgagaagaagtacgtgcaattcttggttaaggacgtacctaatgaattgaaaaaagttggagacgggaaaaggaatttgattgctgctgacagaacgctggtccgattttatagacataaattagaagttctcgatgagcctgtgatgactacgccaatttgtattcatatgcggccgcgatggcctgcagcaccagaaatttcccaactaatttctcgtgtagtggaagcgggcttgtatacgaaaataataagaaaagaacactcgacatggatgattctgtacggtaacttaactgaaacatatgaatttaagcccataaaacttaatacatttcattcatgtttttatggccttattataatgtacgtgataagctcgttagttcttgttggggaaatttgtcggaatagatataagaaaagggagaaatatTAG
>HhecubaIR7d4
atggttgtttttgtgatttttatcttttctcttttcataacttctgcaactgcaaatttaaaaataaaaaatgaacataatccacaaaacgaacatattattagtagtgctactgatatcgctaatagttattttaatttcagaacaccaactgtagtcgtgtctaaagaagttgatgcagttctagtcagcaagtttattcagtcatatggaggccttattatcttagatcatacaactggagggccgcctaaacaagttgtcattataattgagtcatattattctctaataagaactctcggaaaattgaagcccgatttgaaaggaaaaacgttgcttcatagcggtgcccatttcttgatcgttgttctcgctactccacacagacttcagcggataaatagtattttatggaactattatgccactaatgttgttatagttgtcatgaataaaagtaataaaattgttctttacacgtactctccatataaaaatcatttagattgtcaaaatatagaacctactctgattggtttttgggacgacggagctgttcttgaaaaagatttatttccagataaaatgagtgacatgaaaggctgtcctctttatatatcaaccaataaagtataccatcctgctacagaacagaaaattcctttggaaataattaaacgggcaatcatcaggtatctcagagatgtcatgaattttaccccaataatttcaagtagggattatttaagcattgattctgatggtgctaaaaattggtcggagacgcttgatgacatattagctggaactgcaaatatatcgacgtgcagtatatctccaggaatggatagaattggtattttagactactctataccatactttagaataagtatagcttggctcggtcctcctttacctcccggcccaatatggtggcgattgctgtcgcctttgaatggatatttgtggttagtcattttactggttgtaattattgttaaatctattccgtttataatgaaaatcggaagagtaaaacagttctgttcacaatattttaaaaattcaaataaattacatggcgttgtcatacgaatatgggctgtgatgatgggtcaatccattaaggtaaaaccgagacgttttagagatttctacattttaagtctttggatatggttcacattcgtagttcgaagcgcgtatcagagtgttcttattggagccctgaaatccgatatcgcggtagtcaaatttgtcgatttaaaacaagcagttgataatggatattcatttggaggtagagcgggcgtactgccacatttcgaacatgacccgtttatccgtgatggatatgaaataatacaagaagaaggattcgaaagggtttttcaagaagtgttagaaggcaagaaaacatttatatttgctatatccctcgaatatgtttgggcttactgtatgtcgcaagggataaatgagaatgaatgtggtcacattcttcctgattctattatgacagttcctttagtaatatggatgcctaaaaactctgcttttaagagatcgttgtctgtttggcttatacgttttttagaaagtggtttattggaaaaagatacaatgaaaatgtctagtactgcgtctgtattaaaatcaactgatcctagtgcactcgagattgaacaagttctaagcagcattttgtgccttgcactaggttatcttatatcaattgttatatttattcttgaaataatacgatttaaaatgaaacaatcgtccatagctcagaaaagtagtatttttttcaaacatattttaaaacagtaa
>HhecubaIR85a
atgtttaaagtaattttagctttaagcgtttttaaactgtgtttatgtttgaacgaatcaagccctctatatacagaaatttttacctaccataacgaaacgtatttaagagccgatttcgctttccaagttgtaaataaaatatttaacgcgttcgagcaatggtttttcacgatcaccttctgtgagttcacttattttgaaaacaggatcttaaaatacactgagaactacggccatggatatcccgtcatgctcttgaacggttgccaagatccaaacgctactaaagtgaaacctaagcttgatacacacggaaacacagcgtacctagtgacttctaagagtttgacgatagaaagcagtgagtatgcattacaagcattaataagaactggcgttttcaagccaagatcgtcaataatcttcgtggtaaacacaccagtcgaaattaatagctactttaactatgacatgtttaaccattttcaactattatggagtagaagtataacgaattccataataatggtatggacagataaattgagaatgtacttatacaatccattttacggtaaaattaaagatgtaacagatgtacgtgatatagctcatatactagctaaacaacacgaagacctgaatggacatgagatacgactgagcgtatttagaaaaatatatatttccgatgaaactggaccagtttactgcaattcaaaactagcatcgacagtaatgagtatcttaaatgctacatgtaagcccttggcaccgagagacggaaacacaataggagacttgttgcctaacggcacagcaactggtgttacagcggatttacaagatggttatactgacatggaattaaattcccgaatattaaaaaactcgtactacggctatatagatacaacgtatcctcttgtccaagatgaactatgtttccttataaaaaaatcgatgagccaatctactttcatgactactataaagttaatttcaattgatatgttattcgcatttatttttatagtaatagctttaattggagtgagccttgtaattcgaaaagtagaaacgagaatatgggaaatcaaagacagacgatcgcaatccgaaacagttttagacctaataaaatgttttataagacagacggtagatataaagtaccctgggccactttttagagctgttgcactattgattatgatatattctttaattgtagactgtgctattgatggaatcataacatcagccatagcatatccaagatacaaagaagatataaatacactagacgaattattagaaaccaatttaactttaggagtacacaaccgccatgtaagaatattcaaaagaagtataagcccagaacttctcgatcaaattatggaaagaaccgaagttatcaatgatcagaagataaaacaggtaatagaagaaagacagtaccagtacgcagtattactaaaaaaatctgatgctcaatatataagtcgcaagccgtctaatatgaggaatgggagaccactttatcacacagttggagattgtcctgtaccctgctctgtggtttacggcctccgttatggaagcccgtatttaccaagacttaactatttgctaaaacatcttaatcaaggtggaattcttcgtcattggagtgaatctgatgaatatacgcttttacaaacaaaaaataaagtgtcctacgtggaaaacaataaggaaaagaaaccattggatatgaaaaatgtaagagaagtcataatagtatggagtttcgggcttttcataagtactacagtatttataatagaattaataacaaatNNNNNNNNNNNNNNNNNNNNNNNNNNN
>HhecubaIR87a
atgcctctgaagcacgtcaataaacacaccttcagaatgcgcttcagatgtttgttcaaatatttactttttataaaattagctctcatagcgactagcgagaacccatttctaaaagacgccgagaatgtcgagcaaataacgaatagcgcggagtgtgttctgagactatctgctaaatacttcgtcgagaagaaggctctaagtggcagcattatcattgtcagtgtgaattctaaagcgtctgcagctgaaaatttccttttgaaaactatgcacggcgggaaaaactatagtataatggtgaaaaacgctttcagggaacacgcgaacgcatcccattttcctgaaaaagcgaaaaattatttgatgatattaaaaaagaaattcgaactactaaaccatttgattcaattaagcggccttccttcttggaaccctttagctaaagccattatttattatcgattgaaaacgggcgagaagggagaggatgtctccaaagcgtttataaacgagttacgtcattataaattattaaaaagcatagcatttatatactcgcctgtgacagacgaagtcacttcctactcttggacaccatacgacagcaaaaattgcgcgggaaaatgtaaatacgtttacgtattagatgtttgcaaaaacaacaatataagacaattagaggttcaaagggatatgtttccattagacttgaaaggctgccctttaataacttatgccataatatctgaaccgtacgtgatgccgcctgaaaggaaagttgcgaacacaatgtggaacgacgcttatgaatttcaaaagggaggagagataaatcttgtgaagattataagtcaattcacaaacatgagccttattattcgtatgtcagagaaagtagaaaattggggtgagatctaccctaatgggactgcgggtggaggctacgggttgttgatgaacgattccatagacctccttataggtaatatagaggttactagaaaaactcgaaaattatttcatccgactataagttatactcaagacgaaatgacttggtgcgtgcccaaagcgagacaggcggtaacttgggataatttaatcatcatattccaatggacgacgtggctcgccacgttctctagcgtcctgataatgggtttaatattccactatttgcattatcaagaaaatagagacacgaaatggccgacgtacacaatactaatgacattatgcatgctcctgggttgggccgcgaaattcgacgccaaatcatcccagttccgcatactaatgttcggatggctttgtttcgctttaaatatgggtattacgtacgaatcgttcctgagaagcttcctaatgcacccaagatttgaaaagcagataagtagtcaatccgagctcatcgaatctggcattcctttgggtggcaggcagatttaccgcgcctatttcgagactaataacgctagctcgttttatttgtaccgcaaatataactcgacaacgttcactgagggcataagacgggtggctttgtctagaaatttcggtgttgttgcgtcgagaaagcaagccgaatacatggatcaggaattaggcaaaggtgccggcttgatttactgcttcccggagagcgataacctgtacaaatacggtgtagtactgttgtttagaaaatggttcccaatgctggcgaggttcaataatattatacggagcgtttcggagaatggcctgattgataaatggaatgaggagttgtttatccacaggatcagctccgatggtacgggaactatattgccgttaagtatccaacatttgcttggggctttcatgttgattggtatattgtatggtgtaagcgttgctgtttttttgtttgaaatatttctaggtttttttaagaataagaatcgtatacaagatgtaagtgtcagaccaccatcactttag
>HhecubaIR8a
NNNNNNNNNNNNNNNNNNNNNNNNNNNNNNNNNNNNNNNNNNNNNNNNNNNNNNNNNNNNNNNNNNNNNNNNNNNGTGTTTATAACAGAAAATCATGAAACCGAGCTACTGCAAGAAATCAGTCGTGCAATAAAAGCAACGGAACAAAATTCGCCAGGTTTAATTATTAACGAAGATATCATACAGCTAGACAGAGAAAATGACGAAGAAAGTTCTAGCAAATtatgcgcctctttatccaaaggcgtttcttccataattgacttatcctggtcaccatgggaaaagattgaggagctatcttcgtctaccgggctggtggtagtccgttctttactaggctcacaacaaatggttcgcggctttgatgaatatttggaatccagaaatgcaacagatgcagcaattatattggagagcgaaagtgatgtagaccaagcgctgtatgagctcctcggccgttcccacatccgtatttgggtgcacgctggcttaactagagactcggctaaggcgttaaagagcatgcgaccggaacccagtttttatgttatagtcggcgacaataactttgttagttctacttataagcgggcagtaaaagaaaaattagtaaaacgaccgtatcgatggaacctcataattactgattacaatgccctagatccttctatgctcgtgctacccactgtcgtactgcaatctgatcaagcggattgttgtcaattattagcaatgaaagattgcagttgtgctactgctacggacatgcagaaaaaacaacacattcttaataatcttataaaatatgtggctgaaagcctatcgagaattgattcggaccaaatagtgaatatagactgtgacaaccaacaaggtcagatgaacgcaactaaggataaattatatcagatattcgacgaggatagcctaagtaatgagactttgttgtattgggatgaggaaagGTCTGGAATTTTCCATCGATCGCATTTTATTCTGTCAACTTATAAACCTGAAAGTGGGTTGCAAAGGATAGCGTCGTGGTCTGCTGACGATGAATATAACTTGTTACCAGGCGTTATATTGGAGCCTTTGAAAAATTTCTTTCGTATTGGCACTTCTGCAgccgttccttggacattaccaaagtacgatccagaaactggtcaaccaatgtttacagaggaaggaattccaatatatgaaggttattgtatcgatctcatagataaaatagctgagGCAATGGATTTTGATTACGAGATAGTCACGCCGAAAACGGGCTCATTCGGGAGAAGGTTGCCCAATGGTTCGTGGGATGGTATTATTGGAGATTTGATGACTGGGGAAACAGATATAGCAATAGCAGCATTAACCATGACAGCTGAACGAGAAGAGGTAGTTGATTTTGTTGCCCCATATTTTGAACAAACTGGTATCCTTATagtaatcaggaagcccatcagaaaaacatcgcttttcaaattcatgacggtcctcagaactgaagtgtggctcagtatagtggccgcgttgctcctcaccggttttatgatctggctgttggagaaatactccccatattcagcaaggaacaatcctgatgcatatccatatccttgcagggaatttaccctcaaagaaagtttttggttcgcgctaacttcattcacaccacaaggaggcggggaagcgccgaaagctctgtctggaagaactttagtagccgcatattggctattcgttgtactaatgttagctacgtttaccgctaacttggctgcttttttaactgttgagaggatgcagacaccagtatcatcattagaacagttagctagacagtctcgtatcaactacacggtggtagagagttcgacgattcaccaatattttataaatatgaagtttgccgaagataccctgtacagggtgtggaaagaaataactctgaacgctacatcagaccagtcccaatacagagtttgggactatccgattcgcgagcaatatgggcatatcttgctcgctattaatgcttcagNNNNNNNNNNNNNNNNNNNNNNNNNNNNNNNNNNNNNNNNNNNNNNNNNNNNNNNNNNNNNNNNNNNNNNNNNNNNNNNNNNNNNNNNNNNatacgaaataactcgcaactgcaacttgacggaagtcggggaagtcttcgcggagcagccctacgctatcgctgtgcaacaaggctcgaggttacaggaggacttgtctagaacattactggatctccagaaggaacggttcttggaacagattgcttcgaaatattggaacgagtcagccaggcaagcttgtcccgacgcagatgaatcagaaggcattacattggagagcttgggcggtgtatttatagcaacattatttggactagggttagcaatggtaactttggcctgggaagtgttttactacaagcgtaaagaaaaaaataaagtgacaactatagatgcgactttagaaaaaaaagaggcttttatggaaaaaatacctaaaaaattagagggaatcgttaaattgaaaaagaggaacaagaaaagtggcaatatagtcaaaaatgtaactatcggagatcattttaaaccggctgacaaaggaatttcatatattaatgtttatcctaaaaatagtgattatagaccatag
>HhecubaIR93a
ATGAAGCTACTGATGGTAGCGTGTGTTATTTGGTCCTCACTTCAATGTGGTCAGGCGGAGGATTTTCCGTCTCTGATCACTGCGAATGCTTCAATAGCTGTAGTATTAGATCGACAATTTCTAGGGGAGGAGTATCAAACTACACTGGATGAAATAAAGGATTATATCAAAGAACTAGCACGAGTAGAGCTCAAGCAAGGTGGGGTCAATGTGCATTATTTTTCTTGGACAGCTATCAGTTTAAAGAAGGGTTACTTAGCAGTATTCAGTGTAGCTTCATGTGAAGGTACCTGGTCAATATTTCAAATAACGGAGGAAGAAAAACTGTTATTGTTCGCATTGACCGAAGTCGACTGTCCTCGACTACCAACGGATTCAGCTATAACAGTTACATTCGCTGCTTTAGGACAGGAGTTACCGCAACTGTTCCTAGATTTAAGAACTCAAAAAGGAATGATTTGGAAATCAGCTATTATACTACATGATGACACGTTAAacagagacatgatatctcgcgtcgtcgaatcactgaccactcagatagacgacgacgacgtgccgtcgatatctgtcacagtgtttaaaatgaaacacgaagtcaacgaatacttgagaagaaaggaggtttaccgagtgttgtcgaagctaccggttaaatatataggagaaaaattcatagcaatagttacaacagctgtgatgggcacgatagcggaagcagcgcgggaacttctaatgtcgcatacacaggcacaatggttatatgtcatatgtgacacgactcgacgagaaaacttttccagtctgatcaacgatttgtatgaaggagagaatgttgcttatatttataatgctacggagaatgacgaaggatgcaaagtttgtattaagtgctacgctaaggagatgatgagtgcattcatatcagcgctggactcggctgtgcaagaggagttcgatgtggcggcgcaagtgtcagacgaggagtgggaggcgatacgacccactaagttacaacgacgagataccttattgaaacatatgcagcaatatataatggtaaaaagtaaatgcggcaactgtagttcgtggcgggcgctcgccgccgacacctggggggccacttacaaggaaaaaacatatgaaactaaacgtaacgtgacatccatcgttattgaacacgttgaattattgaatgtgagtatttggcgtccaatcgacggcataaaatttgaagacgttctgtttcctcatattgtacatgggtttcgtggtaaagagctgcctattatcacctaccataatcctccatggacatatttacaatcaaacgagtccggatctatagttagttaccgcggtctacttttcgatattttagaacaactggcaaaaaatcaaaatttcagtattcgaatagttttacccggaaatataaaacaaaatcatactaacgacactgcgacggatgtgtctcacagcgtaagctccatgttgactctatcagcgattgcgaaggggcgtgcggcgctcgcggccgctgcgtacacggtcttatctgatcgtaacccaggtataaactacacaataccgattagtactcaaacttattcgttcatgattgctcgtccaagagagttgagtagagcgctattatttctgctgcctttcactacagacACATGGCTCTGCTTAGGTTTTGCTGTCATTTTGATGGGCCCTATGCTTTATATAATTCATAGACTGAGCCCATATTACGACGCTATGGAGATAACACGAGATGGCGGCTTGTCCACAATTCACAATTGTTTATGGTATATCTATGGTGCTTTGTTACAGCAAGgaGGCATGTATCTTCCTCGAGCGGACAGTGGGCGTCTCGTAGTCGGTACTTGGTGGATAGTCGTTTTAGTAGTGGTCACTACTTATTCAGGGAATTTGGTTGCATTTTTGACTTTTCCTAAACTTGAAATACCAGTCACTACTATATCTGAGCTTTTGGAAAGTAAAACCTATACTTGGTCTATTAGTAAAGGATCATTTTTGGAGATGCAATTGAAGAGTTCTGACGAGTCAAAGTATATAGCGCTAGTGAAAGGGGCGGAAGTGACTGGCGGCATTAACGTTGTTGAAGGCAGCCTCGTTTCCggctcagagatattaaaccgggtccgcaatcaacgccacgcgctgatcgactggaagttgcgtctcagttatctcatgagagctgagaccgtcaaaacagacacctgcgattttgcattgagtgccgaagaatttatggatgagcaaatagcaatgatagtacctgccggaagtccgtacctccctgtgataaataaagaattaagtcgtatgcataaagcggggctcatcacaaaatggttgagtgcttatatgccaaagcgcgaccgctgttggaagacctccactgtggaggaagtcaacaaccacacggtaaatcttagcgatatgcagggctcattcttcgtgttatttcttggtaatttttcagcaacaacagttttattattagaattgattttcaaacgccgtcagaagagggtcgaccagattattataaagccgtatacagattaa
>HsaphosaphoIR143a
atgtggtctatgttcaacctacaaatgttagaacggaaaagaaaaatcttatattattatgaagttaaaagtttgaacgcaaacatgttgctgagaatttcttacaaagaacttttaatatttttaatgacggcactaataatagctggaataaacaaagaaatataccaggttgaagaaaacaacgaaagcttacagttcatgaaatgtttctgtattatatctgaagttcatcaaataagcttcaaaagaactattgttatttatgaagatgataatattcttgatgataatttaattgatgtttttatcgatgaacttatagaaaatcaaatgccttttatgaaaataaacacaagagaagaattactaaaacttagcaagaaatatgatggcactatgttaattgttagttattttaaaaattgtgaagaaacattgaatgttgatctgtcaattttctatctgaacttcaagtatatttttattattgattcatatttagatgaagtgtgtattcaagtcttagaagaaactctatctcccgttctatattatggtattacattccttacaagggatcgagatgatacttataaattggcaacattaattccggaaatcgatgaacgttcgtgtcgtgtatctgaaaatgcaccgatgaaagttataaacacatgtcataatggtacgcttgaaaaaactaaaacaaccgatatatttccagtaaaaactccaaaaaatttaaaaaaatgtaattttaatgtcggaatggcgacactatttccatattcagtgttggataagaaagagtcatataaagatctcgatcttgtaaacgacaaaatctatggcgcagacatagaatatatgaaaatatttgcaaatatatttaatgctacgctaaaaatgtattacatatttagagaagaagaaaatccctatttagatttccattttttaaaatatctattaaatgggacattagacgcctgtgcaggtggtctttatagaatatatggtgacgtcgtaacctactctggtatatattcaggacagtcagtaatttggacttacacagtagaaagacaaataagatcttggcaatcattaatagttaaaataacgggtctttatatattttttgtattttatataatctacacagcactttggaaactgcttaataaatatgataatagatctgattcagtacaagatacccttatctacgcctggggagcgttaatgggtacgtcggggttacaggacgctcgttgtctaaagcagaaaatcttaaatgttttttacttgatcatgtgtatacatttgtcatcgtatattggaactcagctttattactatctaactatagaacaaccgccgcaaacatttaagactgtagatgaattggcgctatcagatagaacaccatatttaaggtctctaacaaaatattttatcgatgacaaaaagcacatggcatttgcgaatacgtcattcgaatgtgataattttaaagattgtgaaaaagcgatgctaaagcataaaggttcgactatcataatcgatgggcagctgccttcactacaagcagccacatcagttaacgacgaggcgagagtcttaggtgttcctcaagtaattctgttcgtttatcacgaaatgcttatgagaaaggatcacatgttcgtgacaaaattcgataagatagccaggagattatttgaagccggtatctgtcacaaattgtatatagaggctattggcatcactgtagtggaccgagctaggattgcaaatgagaatatattgtcgaacagctatagttgtatagtcggctgccaaattaccttgcgggagtcggcgggcgcattttatatatggattattggttgcgctctttcttgctgtgtttttgtaattgaaattattttaaatagaaaactaaagagtaagacgatctaa
>HsaphosaphoIR21a
atgaaatttataatactaattttatttactttaaatttaaaatgtgtgttaatttctagtaatgaaaattacattaccaagtttagtttgaataatttaagtgaaaaatcaattttgcgttatcatcaactattttctaagacttatagaagatccagaaatattcttaagtatattaaagaaacaaaaataaaaagacgaccgttttttgtgaatagttctataaaatctgtaacatccaaaagaaatgctgatccagtttttcacggacatcctaagacaagagaggaaaagtggcgcgaaatgtttataggtcaagctaagactttcgatcagaacccttctcttattcagttgatacacaatataacattgacctatctaaatgattgtactccagtgattctttatgatgaccagatcaaagtacgtgaaggatatcttttcaaagatttatttaaaagtttcccagtgtcgtttatacatggctatattgatgataaggacatgataaaagagccaaggcttcttcagccaaaatatgaatgctttcacttcattgtttttctaagtgatgtcaaaagtagcgctaaagtcctgggtaaacaatctgagagtaaagttttagtagtcgctagatcttcgcaatgggctgttcaagaatttttagcagggcctttatccagatattttatcaatttagtagtgattggacagagttttaaagatgatgataactcggaagctgcatatatcttgtacacacacattttatacaccgacggtttaggtgctagtaagccaaaagtactatgttcttggagccatggaaagttttcccgacatgtcaatctattcccaacaaaaatgacgaaaggctatgcaggtcacaggtttgttgtagctgccgccaatcagccgccatttacttttagaagaattcatacagatgccgatggtggaaatcctaaagtcatttgggatggacttgaaattagaatactaaatttattggcagaaagaaacaacttttccgtagaaattattgagcctcagaatagcgaatttaggccaggcgatgcagtcacaaatgaagtagccaagtctagagcagacataggtgtggcgggaatgtacgtaacaagtgaaaggactagtaatatagacatgagtttttctcactcccaagattgtgcggtatttattacgttaacatctacggcattaccccgataccgcgcaattctaggtccgtttaactggcaggtatgggtagcgttaacatttacctatttaataggaatttttccattagctttctcagacaaacatactttgcgccatttgataaaggataaaggagaaatcgaaaacatgttttggtatgtctttgggacattcacaaattgtttcacttttgttggaaaaaagtcttggagcaaaacaacaaagattactacacgacttttgattggttggtattgggtatttaccatcatcattacaagttgttatacaggatcaattatagcatttgtaactttacctatttttcctgagactgtggacactatagaacaactattgtcaggtttctatcgtgttggtactttggatcgtggaggctgggatagatggtttttcaattcgtcagatccgttaacaaacaaactgtttaaaaagatagaatttgtaccagatgttaaagctggtatacgtaatacgacgaaggcatttttctttccatacgcgtttttaggatctcaagcagaattggaatatattgtccaatcgaatttctccatgtctgaNNNNNNNNNNNNNNNNNNNcatatatccaataaatgttttgtgccgttcggagttagtattggattcccaaataattccctatatggtgcaaaattaagcaatgatataaggagaatggtacaggcaggaattttagataaattaaatgatgaggtacgctgggaaatgcagcggtcgagctctggaaaacttttatcggtcggaaacagtgatttattgaagatagcttcgatagaagaaaaaggacttacgttagaagacacacaaggcatgttcttattactcggtgctggttttcttttggctgctgtagctcttctttccgaatggatgggtggtttctcaagatgtcccattgttggtagaaaaattaaatctagtaaaacatccgacaaaatattaatcaatacacctcaggattctgtggatgctatacattttaatagtggaccgcagaatcatttacattttttatcgagatcgccaagtaatgagtctcaagatacggttgaaggtcatataattgacgttacacaggaaagcataactgtacataataattttgatgagcatgaatggggttcaaggcattctagttcagtcgatgttaatggagaggttcaggtgattttccaaaaaaaaccatccagtgacatagaagatttggtgaatgataatacagaatacactgcaaaagatgtctttggagaacatctttaa
>HsaphosaphoIR25a
atggctaacatgtttcaaatgaagtttgtatttgcgatttatagtttgtatttaattccaataactgttacacagactacacaaaatattaatgtttggcttgtaaatgaagaaaataatgctctcgctgagaaatcgttcgaagtagccaaagaatatgtccgacggaacccaagtttaggccttgctgtagaccccgtcgtcgtggtcggcaaccgcactgacgctaaagcgttcttagaaaacgtttgcagaaaatacaatgacatgctgtctgcgaagaagaccccgcacgtagttttggacttcacgatgacaggcgtcgggtcggaaactgtaaagtcgtttaccgcggctttggctttgccaactatttctggatctttcggtcaagccggcgacttgcggcaatggcggtcgctgaacgtaaatcaaactaaattcctgttacaaatgatgccccccgcagatatccttcctgaatcgattagagcgatcgtcacgaagcaggatatcaccaacgccgcaattatattcgatgaattcttcgttatggatcataaatataaatcgctcctgcagaacattccgacgcgtcacgtcataactccagtaaaaagtttcaataaagacgagataaaagcgcaacttcgaagtcttcgggagcttgatatagtcaatttctttgtggtgggaagcttgagaacaataaagaacgttctagacgcggcgaacgataatcagtatttcggcaggaaaaccgcgtggttcgcattgtcactagacaaaggggacgttagctgcggctgcaaagacgccaccattgtgtacatgaggccgacaccagacgccaagagccgggatcgtttggggcaaattaaaactacgtacagtatgaatggggagcctgaaataacgtccgcgttttacttcgatctttctctgcggacgtttttagcgatcaaatcgctgctggactctggcaaatggccaaatgacatgaaatatatcaattgcgatgattacgacggtaagaatactcccgacagggacttggatctcaaatctgcttttcaagaggtgaaagaaacgccggcttacgcgccattctttatacctgaagatgacccgatcaacggacgaagttatatggaatttaatactgatttgaatgctgttaccataaaagatggagcttcaattggtagcaaatctctaggctcttggaaagccggtctctccaaccctctgttgctaactgatcccgacaacatgagcgactattcagcccaactcgtttacagaattgtgacagtcgagcaacaaccattcattatacgcgatgatgaagcaccgaaaggttttaaaggctactgtatagatttaatagaagaaatacgtcaaattgtaaaatttgattacgaaataagcctatctccggacggtaatttcggtactatggatgagaacgggaattggaacggagtaatcaaggaattgatcgaaaaacgggcagacatcggcctcacttcgttgtcggtgatggctgaaagggaaaacgtcgttgatttcaccgtgccctactacgacctggtcggtataacgattttgatgaaattaccgaggacaccaacttcgctgttcaagttcctaacggttttggaaaatgatgtctggctgtctatattggcagcttatttctttacaagttttctcatgtgggtattcgacaaatggagtccatacagctaccaaaataaccgggaaaagtacaaagatgacgaagaaaaacgcgagttcaccttaaaggagtgtttatggttttgtatgacgtcactgacgcctcaaggtggcggggaagccccgaaaaatctctctggtcgccttctagctgccacttggtggctttttgggttcataataatcgcatcgtacacggccaacctggccgcgttcctcacggtgtcgcgcctcgacacgcccgtggagtcgctggacgacctctccaagcagtacaagatacagtacgcgccgctcaacggctcctccgccatgacctacttcgagcggatggcgaacatcgaagtcaggttctacgagatatggaaggaaatgagcctcaacgacagtttgagcgacgtggagcgcgccaagctggccgtgtgggactacccggtcagcgacaagtacagcaagatgtggcaagccatgaaggaggctggtctcccgaactccatagacgaggccatagagagggtgagggcgtccaagagttccagcgaaggcttcgcctggctcggggacgccacggacgtgcggtaccacgtgctgaccagctgtgacctacaaatggtgggcgacgagttctccaggaaaccgtatgcgatcgctgtgcagcaagggtcaccgttgaaagatcagtttaataatgctatactgcagcttctaaacaaacgtaagctagaaaagctgaaagagaactggtggaacaacaatcccaaggcaataaaatgtgagaagcaagacgatcagtctgacggcatttccatacaaaacatagggggcgtgttcatagtgatctttatggggattggcctcgcgtgcgtcactttaggtgtggaatactggtggtacaagtggaggaaaaggcctactattggcgaaatcacacaggtgatgtatggaaataaatattaa
>HsaphosaphoIR31a
atgttaccatctagggttattactgatttatttcgttaccaagctattagcagtgtaattgttttaacctgttggcctgattttgatcgtgtccaattcattcgcgaaattaacaaatatgacatatttgtaacgttttcctgtgatccagccgttcttgatgtaattgatccgtacaagctgcaaggagttttgtatataccatcgccgaaaatcttggaacataaaattaaacataaatatttctcaaattggtacaaatggacagtattaagcaataccataccacattttatacagaaagcccgatacgatgctgatattttactattgaagcctttatcaaaagataacaatagtggtttcaaaacagaagacattttcatttacgatgtctacacacacccgagagatgacgctagtgtctctctttgggcccattgggacttacacgctggtctccaagtagtatttaataaagaacgaattgataggcggcgtaatttagcaaaatatcctatgaaaattgcagcgccgctgggttcgtattcaaatgattcataccatggtggtttcttggagtacctaatggacatgtccatacgtgaacgagattctggagtgcgcgtcgggtacagttcgtcgagccttataattgaaatgcttaatgctactgaaatactattgcctactttactttggagcaccgaaatccacaacagcagcatgatattggagctcaagtatggtagctcagagctgagcgggggagtgctacgactaatgaaagaaagatttgaaaaattagattacatcatgcctatatggccatttcatgtcggcttcacatatctggctgagcgcgaaagcagtagcaatatgttcctggaaccatttacagtgaacgtatggtggtgttgcctaattctcttcttaatcttggcggcagctcagaaagtgaccgccaaaagtgaagaagagaaagaaggagcgtacattgctacccttgctactttcatgcaacaagatgcaagtgcggtgccaaaaggtatatcaggcagatggaacttcttagtcctgtccatatcagccatgctcatccacgcttattatacttcagccattgtgtcggctcttatgagcacaggtagaagcggcccggactccctcaggtctttgggagactcgaaatattctatagcctcagaagactatgattatatgcgatatttaatgtttgatgtaaagacgaatcgtgaggacttggagtacctgaagaaaaggaaactatcaccaaaattttaccaggacattcaaactggagtgaagttaatacaaacaggaagtaccgcatatcatacagagtataatcaactctatccacatttgaaaagttttaccgatgaccaattgtgcaagttgcaatacgtagatactgttccagaggtgttatcctggataacgaccaccaagcgtggacagtggacaagcactttcaaagtggctggcgtttggcttcaagagacggggctagcacatcgtttggtcagccgggttaggataaaaccaccgccttgccgagctgccctcttagccgagagggtcaatataaacgatatagcgccagtactgatatgcacgtttgctggagtcgttatatctttaatattgttaggcgtggagttaattgttagtaaatttaacgggcaaaaatcatccaatggtccaattgaagtgttcgatgttgatgattga
>HsaphosaphoIR1
aTGTGGCGAACTATAGTACTTGTAGCGTACCTAACTTTAAGACCTGGAGCACCTCACGGAGCTGGCAGCGTAGCCGTGGATTATTTTGTGCAAAAGGGAGCACCCTACCTTTGCTTCTTGACATttgaaaagaagaagttagtacacgacttcatggacaaaggcatcagggtttcgttgcagctaattgataaaagttgcgatctcgaaaggaacttgctacaatggaatgtacctgtgggagtacttttggatgctggatgtgaaaataccgcgaatattttaaacacggtatctcgaggtattctttttgatgccatgcatatgtggcttattatggagacagcggagcacgagagcggtagtactctgaacgagttacaacgaatgaacctcagtgtcgacgctgatgtcgtcgttgcttttgataaaggcgaccgcgtagagctaatggatgttttcaactacggaaagatacagggaagtgatttggagaagaaagatgtgggagagtggagtccagagagcgNNNNNNNNNNNNNNNNNNNNNNNNNNNNNNNNNNNNNNNNNNNNNNNNNNNNNNNNNNNNNNNNNNNNNNNNNNNNNNNNattttaggcaacccaaaggatttcaagcctgaaatgctatccgacgtgggatataaagtcggcgttccgctcttgactaaaataccgacacaactactgtatatactcaaggatatacataattttagtttcaagtacacagtggcggggcgttggatcggatcgccggagaggaactccactttggcggtcaccaactccctgttctggggagaacaagacatctcttgcacttgcgcgaggatgttcaagcattggttggagtgggtcgatgtgttctttccacctgctactagttttgagacaaaattctactacctgatcctagaccaaggcataggtagctatgagaataggttcctgaagcctctatcaagcggcgtgtggttctggacggcagtatcaggagttgcttgtacagtactattggttattgctgctgtgctagaagcaagaagcgagcctggattgtatgcattttttagcgtttttgctgttatttgtcaacaggcatatgaagatggagtcaatttatttgaagaaatatcctcgagtcaaggtcgtcgtctcatcctcctcgtcgtgggcataactagtatgttactatacaactactacacgagcagcgtagtgtcgtggttgctgaacgcagccgcgcccaccctcgctgatatggacgcgctcatcaatagcgacctcgaactggtctttgaagatattggatataccagggggtggcttgataacccaggcttcttctactacagtggctacaagaaccccaaggaggacgagctccggctgaagaaggtgactcgagcacggcgcacaaccgcgttattgcagcccgccgccgccatcagccttatacggactgggacatatgcgtaccacacggagccctacaccgcctaccaggtgatctcccgcacgttctcagagcgcgagctgtgcgagctcggcgccttgcggatgctgggacccgacaacgtgtacatatttggtcagaaacgaagtccatataaacaattctttgtttggagTCTCTTGCGTCTCCTCGAGCGCGGTCACACATCTTTAGCGAGCGCGCGCGTATCTGGTCCACGTCCTACATGCTCAGGAAGAGCACCGCGCGCACTGGCTTTAGGACAGGCGGCGCCGGCATTCGCGGCGTTAGGTTTCGCTGCGTTGCTGTCTGTTATTATAGCCGTGGTGGAGATTTGGTTTCATAAGGCCCAAAACAAAAAGCGAGCCCGCGGAGAGTTCAATAATCGCGCACATAACGCAGAGCGGAGTGATTTTTGTGAAGCATAA
>HsaphosaphoIR40a
atgaaatttaaaatattactattattatttcatacatttatgtactgtagaaatactgaatgctttcacaatataggaaaaatgacgaatagaagtattgagcgtctcccaaaagatttttcaaaggcgataatggacatagctatcggattaccgacgaacactcttactattgttaccagcaacaccacaaatttgcgATCAGAAGATTTATTAAAAATAGTGTGTCTATTAGCGGTAAATAACATACAAGTGATCAATTTAGATATAACCAGTGAAAACAAGGAAGTGTATTTCAGTTATCTCAAAAATGGTTTAGACACATCGGAAGAACGAACTAGCCTAATATTTTGCGACTCATATGAATGTGAAAATTTGTTATTTGAGataactataaacaacttcatacatagatccatgctgtacatctttttttggccgcggggtgaaatcagcacgctcttcctctcaggcattaaagaggccattagagtcgctgtgatcacgaatccgagacccggggtatttaggctatattacaatcaggcatcgccgaataagctgaaccatctaacactagtaaactggtggtccggcagtctttacaaatcccccgcattgcctcccgctgataaagtctatcaagacttccaaggaagaatttttgacgtgcccgtgttacatgcaccaccttggcactttgtgagatataacaacgattctaaagattctaaagtgaacgtcactggtgggagagacgacaaattactttcgttgttggcgaagaaacttaactttaagtatagatactacgatccgccagaaaggagtcaaggatcaagaatcgctggcaacggtacgtttaaaggaactctagggttaatttggaaacgtaaagcagatttcttccttggagatgtgactatgacatgggagcgattgcaggctgtggaattctcctttttgaccctcgctgattctggagccttcttgactcatgcacctgacaagctgagtgaaacattagctatcatcagaccattccgatgggaggtttggcctttagtgggcgcaacgcttctcataacaggtccagctctttggatagtaatagccgctccatcgctatggcaacgacgcaaaacagatcaactaagcctgttgaataattgctgttggttcactacttctttattcctcagacaagcatctacaagagaaccatcgaaaacacataaggcacgtctcgtaggtatccttatatccttaggagctacatacgtgataggtgacatgtattctgcaaatctaacaagtcttttagcgagaccagctaaagaacagcctattggaactttacaagccctagaagaggctatgagagataaaggctatgaactggtcgtggaaagccatagctcaactttggctatattacagaatggtaccggtgtctacggtcggctagctcgtctcatgcgtcgtcagcacatacaacgtgtacgcagtgtagagaatggagtccgcttggttttatcaaagcgtcgtgtcgccatattgggtggaagagaaacactatattatgatactgagagatttggttctcacaattttcatctaagtgaaaaactatatacaagatattcagctattgctctacaaattggatgtccttatttggaaacattcaacaatatAGTAATGACTTTGTTCGAAGCTGGAATATTAGCTAAAATGACTACAGATGAATATAAGAACCTTCCAGAACAATCTAGAAGGTCCAATCCAGTGACGGAGAGTGATAGTAAGGAAAGTACTGACGTTACCGAAAACAACCAGAACGCTCAACCACAATCTGAATCTATTATAGGTCTGGAACCTGTATCACTAATAATGCTTCGAGGAGCTTTTTGCCTTTTAGGCATTGGATATTTTCTCGCAGcaactgttctcatcacggaaatccatatatatcggaagaagaagaaccaaaacttaataaatataacagaccaatccaccaacaaaatcaactcctcgaggttttatttgaaacatcatgttgaaaagatgcttaaaataatgtatatccatattgatagagctctaagacacgatgcatga
>HsaphosaphoIR41a
atgatacctttacaagaagcgttgacgcccatagaaatattattgaaaataataattggtcaatatctaaattcatcgtactgtgttacaattatttctgacgaatacttgtttcccaaatctcctcagagttttatgtatatctctgcaagaaataatgagtcgctaactaatctgatgcttaacgcatcagaaatgggttgttccgattatatcgtacaactaagtgaaccggatatgttttttgtagcatatgagaacgtagcgcgtatgggtaacgtaaggaaaggtgacagaaaaataattatgcttcccactttacaccatcttattaatggaagttcagacgtgcttttaaatgtattatcaaatagagaagccagcttcgttgctaacatattgttaataatacgagcagaatcatctccagagtgtcatatttacgacttagtaactcataaatttgttggccttgaacaaaatgataagcctatcgttttagataattggaattcctgcacagaagaatttgaaaagaatgtaaacttatttccacataatatgtcaaatttatatggaaagatagccaaagtcacagcatttacttacaagccttatgtcttgttagatcttgaacgagacggtcgagacggcttggatattagaattgtcgaggagttttgcaggtggatcaattgtacaatagaaatggttggagacgatggtagacagtggggagaaatttacgataacagaaccggtatcggtgttttagggaatgtattcgaagatcgagctgatcttggtataactgcactatattcctggtacgaagaatacgttgtaatggatttttcgactccttatgtaagaactggagtcacttgtatcgcgccttcaccaagattattagcaagttggcgaatgcctttactgccttttaatttgtatatgtggattgctataattttcacatttatttatgcatcgttggctttgatgattgcaaaaggattttctaccactgatatatttttgacaacttttggtattatgataacacagtcacagtctgaatctggattttcgtcatggcgaacacgcagcgtaatcgggtggatgatgctgactggcttagttttggacaatgcatatgggggtggtctggcatccactttcactgtacccagatatgaaccttctattgatacaattaaagatattgttgaccgtaagctcatatggggcgctactcatgacgcttggacattttctttaatactttctcaagagcctttgctcaaaaagttagtaaagttattccgtacgtatccatttgatgacttaaagcgtagaagttttaatcggagtatggcgttcagcattgaaaaattacctggtggtacttttgctattggagaatatataaccaaagaagccacttttgatttgactattatgttagaagaatattattttgaacaatgcattgtaatgatgcggaaaaattccttttatacgcataaattaagcaaacttataggacgtcttcatgaatcaggcttgttgctggcgtgggaaacacagatagcgttgcaatacttggactacaaggttcaattggcagttaaattttcacgatctaaaaaagacgttgaaaacatagagcccttggctttaagacatgttgaaggaatttttataatttatggtgttggagttgtgatatcaattatttcattcgtgatagaaattatacaaaaaaagagaaataacaagcgtcgttaa
>HsaphosaphoIR64a
atggattggttgaagtttgcatttatattaaattttactttgataatggctttacctgtctatatagaaattttgaaatcaagaaacatagaaaatgcagtcttatttaattgtaatcgaaacataattgaaactcaaaaatttttaattgcaaacaatataaaatcacgtgttctggctaattccacggattccacggttctacatttaaatttaagttattccaaattaggcttcatattagatacatattgtgaatcttggaaccaaatcttgaaaattgttgatgaaagattttttaggggttcttttacgtggttggtaaataccgatgacctcagtactacagtcgacgttctgtcaaaatatcccgtagatatcaattctgattttattgtaattataaaaaatctagaagtttttcacttgtacgaagtgtatagtaaaggtttctataccaatggttcctttattgtcagggatttaggttattttaattcggaattgcatttaaaacggaatattagggctgatttaactggtgtcgtgttaaaatgcgtcgtagtagtggtcgatcctatagtgaatcagacgttcgaacattacatggataaaacgacacctggagagttggttgattcggtgcataagctgaagttttatacgttagtgaaatatcttcaaaatatatataattttagtcttatgcttcggaggactaattcatggggatatttacgcaacggtagctttgatggacttgtcggattccttcagcggcgcgacgcggatattgggggaacccccatcttttttagatctgataggtctaactttattgactacgtgacttctacttggcaatctaggccctgttttattctaagacatcccaagtatccaggtggtttctacacaatatatactcgacctctaactaacattgtctggtattggatcctcctcgttctaactctggctggtttggtcctatggataatgttgaaaataagagccattaagcttcctagggacgatgaggactcttcatcgtcaatggctttcatttttatattgagcgctataagtcaacaaggcaccacgttaaatagaggctcgatatcaataaagattgttatttttgtgacatttgtatttacgctgacattgtatcaatactataacgctacagtagtgtcgacgttattgcgggaacctccaaaaagtatcaggaaccttaaagatttacttgaaagcaatttgaagatcggtgtagaggatgtattgtataataaggactatttcaggcgtacaacagacaccgtagctctagagctataccacaaaaaaattgtaaccggccgagagtacaattacttcaagcccgaccacggcatgcggctggtgaaggccgggggcttcgcttaccacattgacagcatcagcgcttaccgtataatgaggaacacgtttaccgaacgagagatttgtgatgcccacgaaatttatttataccccccccaaaaaatggcggccgctttgcagaagaattcgccgtatagagaacacgttgttattggaatacgaaaaatatacgaatctggactaatgtatagattgaagtctgtgtgggacgagcccaagccgccctgcgtgcacactccagacagtagcgtgttttcagttactttgagggaattctcaagtgctctcctaatgttagctttgggaatggttttatctatttcaatattgtgtttagaaatcattgtgggtagatacaaagttaaaatttatgatttttgtcattaa
>HsaphosaphoIR68a
atggcaggggctttggaaaaggttgttatacttataacaattgtattatcttcatctacagtccaaggtgatgtaggcgctatagtcaaagatttacaaatccataaggacttggaagtccttctaatagatatattaaatggcttggccagaaaggatgcggttacatgcttaacgattatatgcgatgatgtatatttgaatgtatttgaaggagctttatttaaacgtactttagatgttccgtatattatgattgtagtagaagactacgaagacttgttatctccgaattacaacacattagaatcgttgcgacaagcgagaaacgatggatgtaacgtatatgctatattgatggcaaatggcttgcaattgactagacttctgagatttggcgacagatatcgcgttttagacaccagagctaaatacataatgcttcacgatgtaagactatttcacagtaatctacatttcatttggaaacgtatagtcaacgttgttttcattaaataccatagaagagtttcatctaaaagtgaagcttggttcgaactttcaacagtaccttttccaaatccgattaagggaatttttatatcgcgacgcgtagatatttggaagaatggaaagttacactatgggagagatctatttgctgataaaactggtgatctttatggggaattgttgaatgttgtgtactttgatcatttgccatctgttgttattatgaagtctagtaacaaagttggtggtgttgagattgagatacttaacacactggcacaaaaaatgaaatttcaacccaaattgtatcaatctatcgaccctgataagcacaaatggggtcaaaagctcagcaacggatcctactccggtattctcggtgagatggtccacggtacagcagatatggcgttgggcaacttgcaatacacgccaaaccatttggaattgactgatttgagtatcccttacactacacagtgttggacgttcttgacaccggaagcgttaagtgataattcttggaaaacactgattttgcctttcaccttatatatgtgggtagctgtattgatggtgctatttgtgactggatcaatattttatgggctcgccatatattacataaaccttttagattacagaggggaaagcgttcatcttaagaaagaaaaaatacattatgatgcaaaaccagtcggcttatatttatttggtgaaataactaacagtatactttacacctatggaatgttactcgtcgtgtccttacctaagctacctacaggctggtccatacggctattgaccgggtggtactggctgtattgcatacttctagtggtatcttacagagctagcatgacagccattctggccaacccagcgcctagagtcactattgacacgttaaaagagcttggcgatagtaaaatagcgtgtggaggttggggtgaacaaactaaagtgttttttcaacagtccttggatgaaatagggcaggatatagcgaaaaagtttgtggaggtcttcgacccggagcaagctgctcgaaaagttgcgaaaggcgtcttcgcttattatgatagctcagattatttgaaatatctaagtgtgaaacgcaaaaatgatatgaacttaaataattctacactaaatggaacttttatttacgattcaagtgaaaggaacttgcatataatgacagattgcgttgtaaatgtacctatttcgatcggttttcataagaattcgcctttgaaaccgctagctgatgtttatataaggagaatagtcgaggttggtttagttgaaaaatggttgaacgacgcaatgtatagaataatatctatggatactacagaagaggaggtcaaagctttgataaacttgaaaaaactttattgtgctttcattgcacttgctataggatatacaataagcttattttgcctcatcggagaatggttacactggcactacatagttatgaaagatcccgattttgataaatatgccttagatatgtattataagaataaaaataaaatgacttag
>HsaphosaphoIR75d
atgcggcgccgcacaatgtcaaccctcaatgggtctgtaaacatggacttcttcagtttcatagttgcatatttcgtctctaaaaagctgacgctcatcacggctttcttatgttggggaccagcagaagagataaacaaactcttacggctcagtcgcgacgccggcttgcgagtgcgcgttcacactgacttcctcgacctcccggacctgcctgcgtaccgtaccttcagagagggcatgctactcgatacgcgctgcgataatgtatcacaagttttaaataaagcatcaggcacacgcgcttttaacttacggcactcttggatgttaatcgacaattctttctacaacattacaaatgttgataatatattatcagatgctctgatactccccgatgcggacgtcacgtgggtcgctaaggatctcatggtagatgtgtaccgcgttaagggggaccaggatttaatggctttaaacctaggatttcgggatagtcaactggaccttgagcttctttggttgaaattgcctactgcagtcacgagaaggaagaatcttaataatgtttatttggagtcggctactatcgtaacacaaccacagtacttcaaaggctggtctgatctcagcaatcgtcaaatcgatacttttccaaaggtgacttatccgttgctaatgctttgcggccaggaccttaattttaggNNNNNNNNNNNNNNNNNNNNNNNNNNNNNNNNNNNNNNNNNNNNNNNNNNNNNNNNNNNNNNNNNNNNNNNNNNNNNNNNNNNNNNNNNNNNNNNNNNNNNNNNNNNNNNNNNNNNNNNNNNNNNNNNNNNNNNNNNNNNNNNNNNNNNNNNNNNNNNNNNNNNNNNNNNNNNNNNNNNNNNNNNNNNNNNNNNNNNNNNNNNNNNNNNNNNNNNNNNNNNNNNNNNNNNNNNNNNNNNNNNNNNNNNNNNNNNNNNNNNNNNNNNNNNNNNNNNNNNNNNNNNNNNNNNNNNNNNNNNNNNNNNNNNNNNNNNNNNNNNNNNNNNNNNNNNNNNNNNNNNNNNNNNNNNNNNNNNNNNNNNNNNNNNNNNNNNNNNNNNNNNNNNNNNNNNNNgctcagacctgtcgccacagctgtggtccgtgcgtctgttaatgttctgcactctgctggcgtcgctgttcgcattcacatcctactccgctaaaatagtagcgatattgcaagcaccgagcgacgcgctaaatacgatcgcggacttgacacactccccgatggacatgggggtgcaggaaaccacatacaagagagtgtacttcgctNNNNNNNNNNNNNNNNNNNNNNNNNNNNNNNNNNNNNNNNNNNNNNNNNNNNNNNNNNNNNNNNNNNNNNNNNNNNNNNNNNNNNNNNNNNNNNNNNNNNNNNNNNNNNNNNNNNNNNNNNaggtggaacaaagttcagcatacgacatcatcagcaagacatacacggagcgcgagaagtgcggcctgaaggagatcaaggcgttcactctgccgatggtggccgtgccgctgcgcaagcactccggctaccgcgatctgttcgcttcacgACTTCGTTGGCAACGCGAAGTCGGTCTAATGGATCGCTTCCGTCGAGTGTGGATGAGCTCTCGTCCCAAATGCGACGAAGGGCGCGGCGGCTTCGTCAGCGTGGGGCTGGTGGACGTTCTGCCCGCGGCGCAGGCACTCCTCGCTGNNNNNNNNNNNNNNNNNNNNNNNNNNNNNNNNNNNNNNNNNNNNNNNNNNNNNNNNNNNNNNNNNNNNNNNNNNNNNNNNNNNNNNNNNNNN
>HsaphosaphoIR75p1
ATGAATAGGACGGAGTATTTTCTACACCAAATTGTAATATTAGCTGATTTGTCTTGTCCAGAGTCAGATCGGTTTTTAATACAGgccagtgacgatggatatttcaagtcaccatacagatggctactcttggatccagaacgaggacctctcaaatttaatatactggagaaactagatttaccgcttaatagtgatgtggttttagccaagaaaattgatggagaatattatgaattgattgaagcatataaaatatcggaaaacacaaacgttatttacacaacaagaggcgcttggacacctgccagtgaacttagaaatctatacaagtctaaaataatcacagaaaaaccaaaacatgtatgttttagtgggacagaggactgtaatagcaaaaatgtgatgataacaaaatatggaaaaattgaggactatagagattccaaaatagtttccgtcaggcgcaggaatctacggaagcacactctaaccatagccaacgttataaccgacagcaacgagacgagaaaacatatggatgatagattAAATCTCCATCAGGATTCCATAACAAAAATGTCGTACATGGTTGTCAAGATATGCTTTGAAATGCTGAACTCTACAGAAAAACGTATTTTCACTCACACTTGGGGATATAAGGATAAAAATGGCAATTGGCAGGGCATTATCGATCATCTTTTGAAAAAGGAGGCTGATCTAGGTActctaacaatattcacccaagagcgtatgatggcgatcgactatatagccatggtggggtctacagcagtacggttcgtgttccgggaaccccctctcgctttgctggagaatatcttcactttacccttcactggcgctgtatggattgccatagctatatgtgtgctgggatgtgctgtgttcttgtatatcacttcgaaatgggaggcttctgtcgatatgcatccacttcaactaaacggctcgtgggcggacgtgctcatactgataataggcgctgtactccaacaaggatgtacactcgaaccgagatatgctgcaggtagatgcgtaactcttcttctcttcgtggctcttacaatactatattcagcatattctgctaatatagtggtgttacttcgagctccaagttcctcagtgagatctcttacggaccttctaaattctcctttgaaacttggtgccagtgattttgaatataatcgatatttcttcaagaagttaaatgaacctataaggaaagctatttacaacaagaaaatagcgcctaaaggaaaaaaacccaacttttatacaatgaaagaaggagtagagaagataagacggggcttgttcgcgttccacatggaactgaatccgggatacaggctgatacaagaaacttaccaggaagatgagaagtgtgatcttgtggaaattgattatatcaacgaaatagatccctgggtcccggggcagaagcgatcaccgtacaaagatttgtttaaaattaatttcatccgtatccgagaaacgggcgtgcagtccaacatccaccaccgtctccacgtcggcaagccgcgctgttccggcaccatctccgcgttcagcagcgtcggcatcacggacatgtacccggccgtcatcgccactttgtacggcatgctcatatctatcgttgtgctgtgtctcgaaattgtttataaaagattgtaa
>HsaphosaphoIR75p2
ATGAAGAACAACACTGAACTTTTTTCTTCATTGATTTTACTATTTTTTATATGCTTAGTTCAAACTAGAGATGAAAATGAAATTAATTTTATTAAAGAGTTCGTATATAATGAACGCAAATCAACTTTAGTCATTTTTCCTAATTTATGTTGGAAGGATTCTAAAAAAATAATATTATTTAAAATATTAAACGAAGCTGGTATTAGAGGAACTACAAATTTTAAAGCAACATCTGCACTACAAAATCACGCCTTGCTGTTTTATATCGATCTGGACTGTCCTAAAGCTGAAGAAATATTAAATGTATCAGAACTCCTTCGCTctccttaccgatggctcgcagtgcatgataggaattcaaacaaattcaatatttctaaactatgggagttgccgatattagctgatagtgactttgtgcttgctgaaaaagatcaaaatattttcacattaaatgaattacataaaccgtctccaagtggtcctacatgcattaatcctcgaggcttttacaacagaactctaaaagacacgagaccacacagagaactgttcagacgacgacagaacgtgatgggccatccgcttactatggccaatgtcatacaggatagcaatactacacaatatcacttgcccagagaggatcgattgaaacttcatttcgatgccatagctaagatgtcgtggataaatgttcatatagcgtttgatatgctcaacgctacaccacgatatatatttagccacaggtggggctataagaagaatggtcagtggtcagggatgatcaatgacattaagactgggagagccgatttaggtacaaactgcgttgccaatacagaacgcctgagcgtcgtcgtattcacagattcgatagccaagttcaatgttaggtttattttccgacaaccccctttatcgtatgttgtcaatattttctcgttacctttctctgtgaacgtttggatcgctttagttctttcaataataggttccactttcactattctgctggcgtcaaaatgggaagctctaaaaattggcacgaatcaagcacaactagatggaagtattggagatgcaatgctgctaactatgagtgctttaagtcaacagggttgttctaaagagcctaaaaagttatcaggtcgtataatgctgtgggtaatatttacagcactaatggcattgtatgctgcatactctgccaatattgttgtccttcttcaagcaccttctacttctatcaaaacattggaacagctggccaattctcagataactctcgctgcgttggaagtggactataatcattttgtcttgaaggctggaaagggtgaagtgagacgcaaaatttataagaaaatagagccagacaaaggaaaagcacagttttacgatttgaatgaaggtgttgacaaagttcgaaagGGTCTCTTTGCATTCCACGTAATGAGCGCTCAATTCTACCGTCGTGTTGAGGAAACTTTCTTGGAGACGGAGAAATGTGACTTAGTCGAAGTGGATTTCATGAATATTGTAGATCCATTCGTACCAGTGTACAAACACTCACCTTATTTAGAATTGCTGCGAGTTGCtttcaagcgcatccacgaatctggcatccaaatggctgttttcagacgactgagtgttagaaaacctcgctgctccaataaaatatcttcgtttagcagcgtcagccttttaaacatgcgaccagttttgaaattcatgttgatcggcattggcatttctgttttaactcttatattggaaattttacacaagaag
>HsaphosaphoIR75q2
atgacgaaaatcgattttattttatttttgttgttttttaaatatgtattttcagaaaaagttatagaaactcatataatagcaaacattatacagattttggaaagaccaacgtccattattgccttaacatgttggacgccatataataaagtccagttccattcaacgttggctgatagagacagtgataagagaaatctaattgagttcatacacccaggacaagtaccgaaaaatattgagaataagcatcaaattttatttctggctgatcttagatgcccgaatgtcttggattccttaaaaatttatgataatttaaaattattccgatccccttttcgatggatatttttttttgaatattgtgataataacaatgttacaactaccttaaataacaacacagatttaaatattttgctcgattcggaagttttagtaatacaacaatattgtagttatttttgcgagatatattacatttacaaaagaagtcctaacagtgagtgggaaatagagctatatgaaaaatggaataatgcaaatggaatagaaaaaaaatctatccaaaacgaagccattgctataagacgactcaatttacataattacgaattaaaaatttgctatgtcctgaccgataatgatagtattaaccacttgaccgatggagtaaacgaccacatcgacactataaccaaagtcaatttcccaacaacaaatcaactattggattttctaaacgcaagcagaagatacgtatttacggaaacatggggctaccgtcataaaaacacgtggaacggcatgactgggtatttggtaaggcaagaagtggatataggaggatctcccatgtttttcacgtctgaaaggatgtcagtaattgaatatatatcaagtccaacaccaactcgctctaagttcgtctttcaacagtcaaaactttcatatgaaaataatttatttttattatcatttaaatattcattatggattggatctattgccctgatatgtttactctatttagttatttgtactgtaacggcctgggagtggaaaaagaaatcatcttctaaaaatcacttggaaaatccaggaatcttacgtccaaatttagttgacattgccttatttattttcggatgtacctgtcaacaaggaagcgttgttgaacttaaaggttccttaggtcgaatggtgttattactattatttgtatctctaacatttctgtacacgtcgtattctgccaatattgtagctttattgcaatcaagttcgtcccaaattagaacactggaagatttgctacgatcaaggatgaaatttggcgttcacgatactgtgtttaataaatattattttacgactgaaacggaacctatacgtcgggctatatatgaaactaaagtagcaccaccgggcggtacaccacactttatgagtatggaagatggagtcaaagagatgcaaaagggattatttgctttccacatggaaactggcgtcggttacaaatttgttggaaaatattttgaagagggagaaaaatgtggtctaaaggaaatacaatatctcagagtgatagacccgtggctggcagttcagaaaaatacacaatttatggaaatgtttaaaataggAACAAAACGTCTCCAAGAGCACGGCTTGCAGCAACGTGAAAACCACTTGCTATACGAAAAGCGGCCCAAATGTTCTGGGAGACAGGCTAACTTCGTCTCCGTCAGCATGGTTGATTGTTATCCAGCTTTATTAATTCTTACATATGGAGCCCTACTAGCAGCTATGGTTGGCGTTATAGAGATTTTGTACCATAGACGAGCGAAAATAATTAATAAAATAAAATAA
>HsaphosaphoIR76b
atggctggtgtacaattaatactggctacgatatgcaatgcaaccttttgtaataatgtatttgataatccgcttttggatacgcaactgacggcgaggcaggaggagatacaggttttaaaggacgaagttaatggcaaacatctaaaaatagccacgttaaataattatccattaagttggacggagaagcaggaaaatggcactatcgtcggacgtggtgttgcgttcattatcattaatattttgcggcaaagattcaattttaccttcgaaattgtattgccggagaagaacgtcgaaatggggacggggaagaagcccgaggaatctgtaatcaatcttgttaatagcagtaaagcagatatggcggccgcgttcttaccgacgctcgttaaatacaataaatttgtgacattctcgaacgatcttgatgaaggtgtttggatgatgatgttgaagcgaccgaaggagtctgccgcgggttctggtcttttagcaccctttgctacttatgtctggtatttaatactagcagccgttctgtgctacggcccgtgcataacgctgctcacttggctgagagctaaatgtgtgaaagacaatgagtatcacatatcactgtctccgagcgcttggttcgtgtacggggccttcattaagcaagggaccactctgtcgcctgaagctaacactacacgcgtcttattcgcgacgtggtggctgtttgtgatcctgctctccgcgttctacacggccaatctcacggcttttctgactttatccaaatttacactggacattgaaaatccaattgatctatacaagaaaaactatcgctgggtcgccactgaggggggcgccgtacagaatactatcaagagtcctgaagaagatctctactacctcagccgaatggtatcgaacggccgcgctaggttccgtacaataaaattcaacgaggacttcctaccatcagtgacgggcggagcagttctggtcaaagaacaagacgcaatcgacaatctgatgtacaatgattatttgagaaaaaccaaggaaggcgtggctgaaactgagaggtgcacttacgtagtggcgcccaacgccttcatgaagaaacgtagagccttcgcgtatcctagaaacagtactttgaagatattgtttgatactgtGCTTTCACATTTAATACAATCTGGTATTGTCAAATTTCTGGAGAGAAGAGATTTGCCGAGCACTAAAATATGTCCACTCGATCTTCAATCTAAGGACCGACAGCTCAGAAATAGCGATCTTATGATGACTTACTTGATAATGGTGACAGGGTTAGCCGCGGCTATAGCAATTTTTATTGGGGAGgtcacttacaaacgttatttgaacaaaaaactcgttaacgaaatcccaaacaaaacgagtaagataaataaaaagcaaaagaataaaataagtcgcacccactacgatgacagtcgtccgccgccatacgactccttatttgggaaaacgaaatataaattcaatgattccgacaaaagaattgtaaatggaagggaatattacattgttcataacgctatgggggacacacgtttgattcctgttagaacaccctcggctttcctttatcattaa
>HsaphosaphoIR7d1
atgaatagtagtgcttcggaaaaatttttgtatacagatatatctgttttagaaaatatgggaaaagctgctgcaaaaattgcgttctacaattttgattggcgatatatggctcttgttgtttacaacactttgaatatgatttcactagaaatctttcttaaaaattataataaatttgttgtattaaaatttggaaaatttattccacaaaaacgtgccacacggataccacagttcgttattttcggcaaggactcgtacgatataattgacatgattttgtggcttgataaatcacaatatgataattctgcaaaatatattataatttgtgcatcatatgaatatgatgataactgtaatgaaagtcacatttttgctacattatcaagtgtctttatagtaaatgtaatttacattagatcgaagagcaacactgactatgaaatgttttcatatgatattgtagtcccagaaaaatgtgtaaataatgtaccttataagcttgatattagcagcaattgcacgaatgatgattgcttaataaatctatatcctagaaaattgaaaaatttttataaatgtcctcttattgtatcaacttttcaccagccaccctttatgattttaaataatgaaacttctgagctttctggaagtgatggagaaatattaaaaattttaatcagtgcactgaatgctactttgcaaattaaaattcctgctgaaggaaatgtgtggggtcgacattacgacggtaactggactggttctctgggtgatgtgtacaacaaccatgctcatatgtcggtatgctcactgcctgtctctgcccgaaaatcttccgattttactacatcattcatatacaattctatggacatcgtatggactgctgcacttcctccgcaaaagccctcttgggaaaagcttttaagtcctctagacattagtataagagtgggtttatttctaatttttatttgcattgccataataaatgctatgacaaaattagatatttggagacggattcgaatggtgcttaaaattgggcctataagatcaagtttattattttactcatgggcgctgtttctggggacatcaatattaaaaataccgaaaaacagatctcttcttatgttagtttatagctggatttggtactgttttgttattcggagtgcttatcaagccgctttgatgaattcgttaaaaactaaaatatatgaagaatattacccatctttcgacaatgttttaaaaggacgtcatccctacggtggtatgtctacactgcgtcaatattactccgacgacctgttcatttatgaaaattggaaagtcttggatttcaacgagtcttataacattttggatcagatttctgaaggtacatcagattttgtattagcgtataataaggaaaatataatagaatatttgatggagagtaatggtgataagcgtttgcaaattatacctcaaaagattattgttagtcctatagcaatatactttaagaaaaattcggctttggcaagttcagtcaatcgtattttaagtttcgcggttgaatctggtttttctcaattagtgcacagaaattatttaagacataagaaatatatttttcaattgactagtaataaagtatataacccacttactttagataattttaagtcgtgtatgcttttaatggttgctgggtggttcttaggccttatattttttatagttgaagtatactgtggacagttggaagaggatgaataa
>HsaphosaphoIR7d2
NNNNNNNNNNNNNNNNNNNNNNNNNNNNNNNNNNNNNNNNNNNNNNNNNNNNNNNNNNNNNNNNNNNNNNNNNNNNNNNNNNNNNNNNNNNNNNNNNNNNNNNNNNNNNNNNNNNNNNNNNNNNNNNATACgactgtttactgtggagtcaatgcattcttagaaagttacaataaaacagcagttatagccactaaaaagatgaaaccgaattttcataagattacaaaacaatttgtgcttttcggtgaTgatctgggaagtatactaaatttattagcatggataaatctccataaatttgataatacaggtacgttcttaattatatgccaatcgatggtcgacgaagattgtgatgagttaaaggCtgttgaaatattttggaatcataaaatagtaaatatcatatttattaacaatatgtcagaCtacggtgctaaaggttatacctatgaatatggacggaattgtcaaaatggccctgccactgaagttaaagattggaataattgtattaaaatgggtgaaaagtattgtaaaaataaatatcctgtcaagttacgaaatttacacggttgccctattatagtgtccacgtttatgcagaaaccttacatgaatttCagtactggtactccagcaggtgctgatggcgatttgttaagtattataatcaaagcgttaaacgcaagtcttacGataagaacacctttgagaggtgatggttggggaaaccttgatgaaaaCgacacgtgggttggttctcttggtgacttattctatgatttggcaaatttctcaatgacatcggcaagtattactcaaactagacatagagattttcaaacatctaacttttattattctataaatttaggttgggtaacgcatcctccagaaaaagaaaagccatcgtataaacttttaagaccttttaaagtcgacacaagaattgcCataattatttcctttggaatcgttctttgcattgtattatttcttaaaactaaattttgcacgattattttcaagcaatttagttctggacgtgaCgcagagaatgttctttttttatcttgggaaatgtgtatgggccaaccaatAttaactttaccttctaaaatggcattgtcgtatttagtattaatatggatttggtactgtttcctaatgagaactttttatcaagttcatctaataaattctttgaaaaatgatatctacttaaatgatttttCgagtataaacgatgctatcgaagcgaattatccattcggtggaggtgcagctttaaaagactattatatcgatcaacatgtagtttataaCaaCtggaagcataaagatagctcagaatatgaatcaataatgctcaatttaactcaaggtatgagatttgttttagcTatgaatttagcaactgcaaaagattttcttaaagaacctggcagaaacttgcatattttaccagaagtaattttaagttgtccatcaactattttcttcaaaaaattttctccattggccaatccaataaataaaatattagagcgtttgattgaatttggttggcctaatatgtttttcaaaaatagtacaaCgagacataaaattcaaaaagctgaagacgaagaTaaacctattactttaagtaattttacagggtgctacttaatattaatatgtggttggttgtcatctctaattAtgttttttcttgaaattaatttcatgaaaagggaagcccagccgattattgcctacaANNNNNNN
>HsaphosaphoIR7d3
atgcgcatcttagtgtccattttatttatttataaatttataaatatcttagaatgcactgttacaattaacaaagcagtatcggtcgcgaataaagtgtttacttatcactataaaactaccgttgtatggtggacctgtgacgtcagcgatgtaaacaaatttctctatcagttcaagggtacagtacttactgtttcaatagaaaatcacgcaaattttagtgatattaattttcataaaaaaatcacatacacacaaacaatattttttgctatgaatccatatgaatttgattatttccttgaaaaaataaacaacgttaggataattcccataaatattattctagttcttaacaatgaatacgacacaaatctaacaatgtatactaaaatagcgcgggataaggacgtgagtgatatattgatagtaagtaacaattcaagcaacaaagtagttgtttcaacttacaaaccttatggagacggtgtttgtggcgactatactccaatgcacttgaacacagaatcagaacaattttttatgagaaaatataccaacttttataaatgtccaataagagttactcttcttgagtacaagccttacgttattttaaaatttgaaaacgataccgtcacatcagttaccggcttggatggcaatcttttgatgttattattaaatgttttaaattccactgccaacatagtgtcctgctgggaccacggtggtttcagcggcaccatcaatgggacgatggggtttagtgatctctaccacaacagagcggacttaatggtacccgccctcatcatgctagttaacagatacttatattctcaaatttcatatactcatgacacaatggatatcgtttgggtcatgcccacgagacgggaaatctatgagtgggccaaagtaatacttcctttttttaatatattgacgccgtttataattgtgtcatttctcattatgcatgctacgataagaatcgttaaaaaatatgctcttctgcaagataactccaaaaacgacgtagcattcagattgcttggaatatttatgggacaggacacaacatatatgtcacgatattggctcgtcaatagtctatttgtgtgttggatatggctttgcatggttatccgtatctcttaccaagggaacctcgtggacggcttacaaaaaactatactagaacctagattctcaactttaaatgaagctgtggacgcagtcgaccaagtcggtggtatgcgtgtattcgttgatttttatagaaatacgtcacttgagaagaagtacgtgcagttcctggcaaaggatgtccctaatgaattgaaaaaggttggcgatgggaaaaggaatttaattgctgctgataggacactggttcaattttatagacataaattagaagttctcgatgagcctgtgatgactacaccgatatgtattcatatgcggccacgatggcctgcagcaccagaaatttctcaactgattgctcgtgtagtggaagcaggcttgtatacaaaaataataagaaacgaacattcgacgtggatggttttatacggaaacttaactgaaacatatgaattcaaacccataaaattcaaaacatttcattcatgtttttatggccttattataatgtatgtgataagctcgttagtgtttgttggggaaatttgttggaataaatataagaaaggggagaaatattaa
>HsaphosaphoIR7d4
atggctatttttgtgatttttatccattctcttttcatagcttctacaacggcaaatttaaaaataacaaatgaacataatccacgaaacgagcatgtaattaatagtgctattgaaatcgctaatagttattttaatttcagaacaccaactgtagtcgtgtccaaagaagttgatgatcttctagtcagtaagtttattcagtcatatagaggccttattatcttagatcatacaattggagggccgcctaggcaagtcgtcattataattcagtcatattattctttaataagaactcttggaaaattgaaacccgatttgaaaggaaagacgttgcttcatagcggagcccatttcttgatcgttgttctcgctactccacacagacttcagcgtataaatagtattttatggaactattatgccactgatgttgtaatagtggtaatgaataaaaataataaaattgttctttacacgtactatccatataaaaatcatttggattgtcaaaatatagaaccaactctcattggtttttggaatgacggagctgttcttgaaaaagatttatttccagacaaaatgagtgacatgaaaggctgtcctctttatatatcaacaaacaaagtatatcatcctgctacagaacagaaaattcctctggaaataattaaaagggcaatcatcagatatctcagagatgtgatgaattttacaccaataatttcaagtagggattatttaagcattgattcggatggtgcaaaaaattggtcggagacgctagacgacatattaactggaactgcaaatatatcgacgtgcagtatatctccgggcatggatagaattggtattttggactattctatgccatacttcagaataagtatagcttggctcggtcctcctttacctcccagcccagtatggtggcgattgctgtcgcctttaaatggatatttgtggttagccattttactggttgtaattattgttaaatctattccatttttaatgaaaatgggacatgtaagacagttttgtttgcgatattttaaaaattctaataaattacatggcgttgtcatacgaatatgggctgtgatgatgggtcaatccattaaggtaaaaccgagacgtttcagagatttctatattttaagtctttggatatggttcacattcgtagttcgaagcgcgtatcagagtgtccttattggagccttgaaatccaatatcgtggttgacaaacttgtcgatttaaaacaagcagttgataatggatattcctttggaggaagagcgggcgtactgccacactttgaacatgatccgtttatccgtgacggatatgaaataatacaagaacaaggatacgaaaaggcttttcaagaagtgttagaaggcaagaaaatgtttatatttgctatatcccttgaatatgtttgggcttactgtatctcgcaagggataaatgaaaatgaatgtggtcacattcttcctgattctattatgacagttccgttagtaatatggatgcctaaaaactctccttttaagagactgttgtctgtttggcttatacgtttcttggaaagtggcttattagaaaaagatacaatgaaaatgtcgagtctgacattgtctgtattaaaatcaactgatcctagtgcactcgaaattaaacaatttctaagctgcattatgtgccttgcattagggtactttatatcaattgttgtatttattctcgagatcatactctttaaaatgaagcaatcgtccatagttcagaaaagtactatttttttaaaacatatttcaaaatag
>HsaphosaphoIR85a
atgtttaaagtaattttagctttaaatatttttaaactgtgtttatgtttgaacgaatcaagccctctctatacagaagtttttacctaccataacgaaacgtatttaaaagccgatttcgctttccaagtcgtaaataaaatatttaacgcattcgagcaatggtttttcacgatcacattctgtgagttcacttattttgaaaacaggatcttaaaatacaccgagaactaccgccatggatatcccgtcatgctcttgaacggttgccaagatccaaacgctactaaagtgaaacctaaactggatacacacggaaacacagcttacctagtgacttctaagagtttgacaatagaaagcagtgaatatgcattacaagcattaataagaactggagttttcaagccaaggtcgtcaataatcttcgtggtaaacacaccagtcgaaatgaacagctactttaactatgacatggttaaccattttcaactattatggagtagaagtgtaacgaattcaataatcattatatggacagataaattgagaatgtactcatacaacccattttacggcaaaattaaagatgtaacagatatacgtgatatagctcacgtgctagctaaacaacacgaagatctaaatggacatgagatacgattaagcgtatttaggaaaatatatatttccgatgaaactggactagtttattgcaattcaaaactagcatcgactgtaatgcttttattaaatgctacatgtaagcccttggcaccgagagacggaaacacagtgggagacttgttgcctaacggcacagcaactggggtcacggcggatttaatagatggttatactgatatggaattaaattctcgaatattaaaaaactcatactacggctatatagatacgacgtatcctcttgtccaagatgaattatgttttcttataaaaaaatcgatgagccagtccactttcatgactactataaaattaatttcaattgacatgctattcgtatttatttttatagtaataatttttattggagtgagccttgtaattcgcaaagtcgaaacgagaatatgggaaatcaaggacagacgatcacaatccgaaacaattttagacctaataaaatgttttataagacaaacggtagatgtaaagtatcctgggccacttttcagagctattgtactattaattatgatatattctcttattgtagactgtgctattgatggaatcataacatcagccatagcatatccaagatataaagaagatataaatacactagatgaattattagcaaccaatttaactttaggagttcacaatcgccatataagaatatacaaaagaagtataagcccagaacttcttgataaaattatggaaagaaccgaagttatcaacgataagaaaataaaacaggtaatagaagaaagacagtacaattacgcagtattactaaggaaatctgatgctcaatatataagtcgcaggccgtcgaatatgaagaatgggagaccgatttatcacacggttggggattgtcctgtaccctgttctgtggtttatggtctccgatatggaagtccgtatttaccaagacttaactatttgctaaaacatcttaatcaagggggaattcttcgtcattggactgaatctgatgaatatacgcttttacaaacaaaaaataaagtgtcctatgtggaaaacaataaggaaaggaaaccattggatatgaaaaatgtacgagaagtcatgatagtatggagtttcgggcttttcataagtactacagtatttataattgaattaataacaaattttcttaataaaatacctgttatataa
>HsaphosaphoIR87a
atgcgcttcagatgtttgttcaaatatttactttttataaaattagtactcatagcgtccagcgagaacccgttcctgatagatgccgagaatgtcgagcaaataacgaacagcgcggagtgtgtattgagactatctggtaaatacttcgtggagaagaaggctctaagtggcagcatcatcattgtcagcgtcaattctaaagcctctgcagctgaaaatttcctattgaaaactatgcacggcgggaaaaattatagtattatggttaaaaacgctttcagacaacacgcgaacgcatcccatttccctgaaaaggcgaaaaattatttgatgattttaaaaaagaaattcgaattactaaaccatttgattcaattaagcggtctcccttcttggaaccctttagctaaagccattatttattatcgattgaaaacgggtgagaagggcgaggatgtctccaaagcattcataaatgagctacgtcattataaattattaaaaagcatagcatttatatactcacccgtgacggacgaagtcacttcttactcttggacaccgtacgacagcaaaaattgcgctggaaaatgtaaatacgtttacgtattagatgtttgcaaaaacaacaatataagacaattagaggttcaaagggatatgtttccattagacttgaaaggctgccctttaataacttatgccataatatctgaaccgtatgtgatgccgcctgaaaggaaagttgcgaacacaatgtggaacgacgcttatgaatttcaaaagggcggagagataaatcttgtgaagattataagtcaattcacaaacatgagccttattattcgtatgtcagagaaagtagaaaattggggtgagatctaccctaatgggacagcgggtgggggctacgggttgttgatgaacgattccgtagacctccttataggtaatatagaggttactagaaaaactcgaaaattatttcatccaactataagttatactcaagacgaaatgacttggtgcgtgcccaaagcgagacaggcggtgacttgggataatctaatcattatatttcaatggacgacgtggctcgccacgttctctagcgtcctgataatgggtttaatattccactattggcattatcaagaaaacagagacacaaaatggccgacgtacacaatattaatgacattatgcatgctcctaggctgggcagccaaattcgacgcgaaatcatcccagttccgcatactaatgttcggatggctttgtttcgctttgaacatgggtattacgtacgaatcgttcctgagaagctttctaatgcatccgagattcgaaaagcagataagcagtcaatccgagctcatccaatctggcattcctttgggagggaggcagatttaccgtgcctatttcgagactaataacgctagctcgttttatttgtatcgcaaatacaactccaccacgttcgctgagggcataagacgggcggctttgtctagaaatttcggtgttgttgcgtcgagaaagcaagccgaatacatggatcaggaattaggtaaaggtgccggcttgatttactgcttcccggagagcgataacctgtacaagtacggtgtagtgctgttgtttaggaaatggttcccaatgttggcgagattcaataatattatacgaagcgtttcggagaatggtctgattgataaatggaatgaggagttgtttatccacaggatcagctccgacggtgcgggaactatattgccgttaagtattcaacatttgcttggggctttcatgttgattggcatcttgtatggtgtaagcgttgctgtttttttgtttgaaatatttctgggtttttttaagaataagaaccgtatacgagatgttagaacaccgttattttag
>HsaphosaphoIR8a
ATGGATTTGCAGCTTTTGTTTCCCTTTTTGTTAATAAATTTCGTCTGTGTGGTTTCGGAACTTACTTTGAGATTCGTTTTTATAACAGAAAATCATGAAATCGAGCTACCGCAAGAAATCAGTCGTGCAATAAAAGAAACGGAACAAAATTCGCCAGGTTTACTTATTAGCGGAGATATCATACAACTAGACAGAGAAAATGACGAAGAAAGTTCTAGCAAAttatgtgcctctttatccaaaggcgtttcttctataattgacctatcctggtcaccatgggaaaagattgaggagttatcttcgtctaccgggctggtggtagtccgttctttactagggtcacaacagatggttcgtggctttgatgaatatttggaatccagaaatgcaacagatgcagcaattatattggagagcgaaagtgatgtagaccaagctctgtatgagcttctcggccgttcccacatccgcatttggattcacgccggcctaactagagactcggctaaggcgttaaagagtatgcgaccggaacctagtttttatattatagtcggcgataataactttgttatttctacttataagcgggcagtaaaagaaaaattagtgaaacgaccttatcgatggaacctaataataactgattacaatgctctagatccttctatacttgtgctacccactgtcatactacaatctgatgaaacggactgttgtaaattattagcaatgaaagattgcagttgtgctacggatatgcagaaaaaacaacacattcttaacaatcttataaagtatatggctgacaccctatcgagaattgattcggaccaaatagtgaatatagactgtgacaaccaacaaggtcagatgaatgcaactaaggataaattatatcagatattcgacgaggatagcctaagtaatgagactttgttttattgggatgaagaaaggtctggaattttccatcgatcgcattttgttctgtcaacttataaacctgagagtggcctgcgaaggatagcgtcgtggtctgctgacgaagaatataagttgtttccaggagttatattggagccattgaaaaaattctttcgtattggcacttctgcggccgttccatggacattaacaaagtacgatccagaaactggtcaaccaatgttcactgaggacggaaacccaatatatgaaggatattgtatcgatctcatagataaaatagctgaggcaatgaattttgattacgagatagtaacgccaaaaacaggctcattcgggagaaggctgcccaatggttcgtgggatggtattattggagatttgatgactggggaaacagatatagcaatagcagcattgaccatgacggccgaacgagaagaggtagttgattttgttgccccatattttgaacaaactggtatccttatagtaatcaggaagcccatcagaaaaacatcgcttttcaaatttatgacggtcctcagaactgaagtgtggctcagtatagtggccgcgttgctcctcaccggtttcatgatatggctgttggagaaatactctccatattcagcgaggaacaatcctgatgcatatccctacccttgcagggaattcaccctcaaagaaagcttttggttcgcgctaacttcattcacacctcaaggaggcggggaagccccgaaagctttatctggaagaactttagtagccgcatattggctattcgtcgtactaatgttagctacgtttaccgctaacttggctgcttttttgactgttgagaggatgcagacacctgtatcatcattagaacagttagctcgacagtctcgtatcaactacacggtggtagagagttcgacgattcaccaatattttataaatatgaagtttgctgaagatactctgtacagggtgtggaaagaaataactctgaacgctacatcagaccagtctcagtacagagtttgggactatccgattcgcgagcagtatgggcatatcttgctagctattaatgcttcaggtCCTGTACCAGATGCTAAAACTGGTTTCCAACAAGTCAACGAACACCCTGAAGCTGATTTTGCTTTTATACACGATTCTGCCGAAATCAAATACGAAATAACTCGTAACTGTAACTTGACGGAAGTCGGGGAAGTCTTCGCAGAGCAGCCCTACGCTATCGCTGTGCAACAGGGCTCTCGGTTACAGGAGGACTTGTCTAGGACCTTGCTGGATCTCCAGAAGGAACGGTTCTTGGAGCAGATGGCTTCCAAATATTGGAACGAGTCAGCCCGGCAAGCTTGTCCCGACGCAGATGAATCAGAAGGGATTACTTTAGAGAGTTTGGGCGGTGTATTCATAGCCACGTTATTCGGCCTAGGCTTAGCAATGATAACTTTGGCCTGGGAAGTGTTCTACTATAAACGTAAAGAAAAAAATAAAGTGACAACCATAGACGCGACTTTAGAAAAAAAAGAGGCTTTCATAGAGAAACCTACCTACCTACCTAAAAAATTAGAAAGAATTGTAAAATTGAAAAAGAGGAACAAGAAAAGTGGTAACATAGTAAAAAATGTAACTATCGGAGATCATTTTAAGCCGGCTGACAAAGGAATTTCATATATTAATGTTTATCCTAAAAATAGTGATTATATACCATAG
>HsaphosaphoIR93a
atgaagtcgtggatggtagtgtgtgttatttggtcttcatttcaatgtggttgggcggaggattttccgtcgctgatcactgcgaatgcatccatagctgtagtattagatcgacagtttctaggggaggagtaccaagctacattagatgaaataaaggattatatcaaagaactagcacgagttgagctcaagcacggtggagtcaatgtacactatttttcttggacagcgatcagtttaaagaaggGTTATTTAGCAGTATTTAGCGTAGCTTCATGCGAAGATACCTGGTCATTATTTCAAAAAACTGAGGAAGAACAGCTCTTGTTGTTCGCATTGACCGAAGTCGATTGTCCCCGACTACCAACGGATTCAGCTGTAACGGTTACATTCGCTGGTGTAGGGCAGGAGTTACCACAACTGTTCCTAGATTTGAGAACTCAAAAAGCAATGATTTGGAAATCAGCGATTATACTACATGATGATACGTTAAacagagacatgatatctcgcgtcgtcgaatcactgaccactcagatagacgacgacgacgtgccgtcgatatctgtcacagtgtttaaaatgaaacacgaagttaacgaatatttgagaaggaaggaggttaatcgagtactgtctaagttacctgtaaaatatataggagaaaaattcatagcaatagtaacaactgcagtgatggccacgatagcggaaacggcgcgagaacttcgaatgtcgcatacacaggcacaatggttatatgtcatatctgacacgaggggacgagaaaacttttccaatctgatcaacgatttgtatgaaggagagaatgttgcttatatttataatgttacggagaatgacgaagggtgcgaggtttgCCTGCTCTgctccgctaaggagacgatgagtgcgttcgtatcggcgctggacgcggcggtgcaggaggagttcgacgcgNNNNNNNNNNNNNNNNNNNNNNNNNNNNNNNNNNNNNNNNNNNNNNNNNNNNNNNNNNNNNNNNNNNNNNNNNNNNNNNNNNNNNNNNNNNNNNNNNNNNNNNNNNNNNNNNNNNNNNNNNNNNNNNNNNNNNNNNNNNNNNNNNNNNNNNNNNNNNNNNNNNNNNNNNNNNNNNNNNNNNNNNNNNNNNNNNNNNNNNNNNNNNNNNNNNNNNNNNNNNNNNNNNNNNNNNNNNNNNNNNNNNNNNNNNNNNNcgatggtataaaatttgaagacgttctgtttcctcacattgcacacgggtttcgtggtaaagagctgcctattatcacctatcataatcccccgtggacatatttaacattaaacgaatctggatctatcgttagctatcgtggtctactttttgatattgtagaacaactggcaaaaaataaaaattttaccattcgaatagttttacccggaaatatacaacaaaaccacactagcgacactgcgacggatNNNNNNNNNNNNNNNNNNNNNNNNNNNNNNNNNNNNNNNNNNNNNNNNNNNNNNNNNNNNNNNNNNNNNNNNNNNNNNNNNNNNNNNNNNNNNNNNNNNNNNNgtataaactacacaataccgattagtactcaaacgtattcgttcatgatcgctcgtccaagagagttgagtagagcgctactatttctgctgcctttcactacagatacatggctgtgcttaggttttgctgttattttgatgggccccacgctttatataattcatcgactgagcccatattacgacgctatggagattacacgagaaggcggtttgtccacaattcacaattgtttatggtatatctatggtgctttgttacagcaaggaggcatgtacctcccccgcgcggacagcgggcggctcgtcgtcggtacttggtggatagtggttctagtagtggtcactacttattcggggaatttggtcgctttcttgacttttcctaaacttgaaataccagtcactactatatctgagcttttggaaagtaaatcatatacttggtctattagtaaaggatcatatttggagatgcaattgaagagttctgatgagccaaagtacatagcgctagtgaaaggggcggaagtgactcgcggcattaacgttgttgaagacggcctcgtttccgNNNNNNNNNNNNNNNNNNNNNNNNNNNNNNNNNNNNNNNNNNNNNNNNNNNNNNNNNNNNNNNNNNNNNNNNNNNNNNNNNNNNNNNNNNNNNNNNNNNNNNNNNNNNNNNNNNNNNNNNgtgccgaagaatttatggatgagcagatagcaatgatagtaccagctggaagtccgtacctccctgtgataaataaagaattaaatcgtatgcacaaagcggggctcatcacaaagtggctgagcgcttatttgccaaagcgcgaccgctgctggaagacctccactgtggaggaagtcaacaaccacactgtaaatcttagcgatatgcagggctcattcttcgttttatttcttgNNNNNNNNNNNNNNNNNNNNNNNNNNNNNNNNNNNNNNNNNNNNNNNNNNNNNNNNNNNNNNNNNNNNNNNNNNNNNNNNNNNNNNNNNNNNNNNNNN
>HsaramagdalenaIR143a
atgtggtctatgtttaacctacaaatgttagaacggaaaagaaaaatcttatatacgtattataaagttaaaagtttgaacgcaaacatgttgctgagaatttcttacaaagaacttttaatatttttaatgacggcacgaataatagctggaataaacaaagaaatataccaggttgaagaaaacaacacaagcttacagttcatgaaatgtttctgtcttatatctgaagttcatcaaataagcttcaaaagaactattgttatttatgaagatgataatattcttgatgataatataattgatgtttttatcgatgaacttatagaaaatcaaatgccttttatgaaaataaacacaagagaaaaattacttaaacttagcaagatatatgatggcactatgttaattgttagttattataaacattgtgaagaaacattgaatgttgatctgtcaattttctatatcaacttcaagtatatttttattattgattcatatttagatgaagtgtgtattcaagccttagaacaaactctatctcccgttctatattatggtattacattccttacaagggatcaagatgatatttataaattggcaacattaattccggaaatcgatgaacgttcgtgtcgtgtatctgaaaatgcaccgatgaaagttataaacacatgtcaaaatggtacgcttgaaaagactaaaacaaccgatatatttcccgtaaaaaccccaaaaaatttgaaaaaatgtaattttaatgtcggaatggcgacactatttccatattcagtgttggataagaaagagtcatataaagatctcgatcttgtaaacgacaaaatctatggcgcagacatagaatatatgaaaatatttgcaaacatatttaatgctacgctaaaaatgtattacatatttagagaagaagaaaatccctatttagattttcattttttaaaatatctatttaatgggacattagacgcctgtgcaggtggtctttatagaatatatggtgacgtcgtaacctactctggtatatattcaggacagtcagtaatttggacttacacagtagaaagacaaataagatcttggcaatcattaatagttaaaataacgggtctttatatattttttgtattttatataatctacacagcactttggaaactgcttaataaatatgataatagatctgattcagtacaagatacccttatctacgcctggggagcgttaatgggtacgtcggggttacaggacgctcgttgtctaaagcagaaaatcttaaatgttttttacttgatcatgtgtatacatttgtcatcgtatattggaactcagctttattactatctaactatagaagaaccgccgcaaacatttaagactgtagatgaattggcgctttcagatagaacaccatatttaaggtctctaacaaagtattttatcgatgacaaaaagcacatggcgtttgcgaatacatcactcgaatgtgataattttaaggattgtgaaaaagcgatgctaaagcataaaggttcgactattataatcgatgggcagctgccttcactacaagcagctacatcagttaacgacgaggcgagagtcttaggtgttcctcaagtaattctgttcgtttatcacgaaatgcttatgagaaaggatcacatgctcgtgacaaaattcgataagatagccaggagattatttgaagccggtatctgtcacaaattgtatatagaggctattggcatcactgtagtggaccgagctaggattgccaatgagaatatattgtcgaacagctatagttgtatagtcggctgccaaattaccttgcgggagtcggcgggcgcattttatatatggattattggttgcgctctttcttgctgtgtttttgtaattgaaattcttttaaataaataa
>HsaramagdalenaIR21a
ATGAAATTTATAATACTAACTTTATTTATTTTAAATTTGAAATGTGTTTTAATTTCTAGTAATAAAAATTACATTACCAAGTTTGGTTTGAATAATTTGAGTGAAAAATCAATTTTGCGTTATCATCAACTATTTTCTAAGACTTTTAGAGGATCCAGAAATATTCTTAAGTATATTAAAGAAACAAAAATAAAAAGAAGACCGTTATTTGTGAATAGCTCTATAAAATCTGTAACAACCAAAAGAAATGCTGATCCAGTTTTTCACGGACATCCTAAGACAAGACAGGAAAAGTGGCACGAAATGTTTATAGGTCAAGCTAAGACTTTCGATCAGAACCCTTCTCTTATACAGTTGATACACAATATAACATTGACCTATCTAAATGATTGCACTCCAGTTATTCTTTATGATGACCAAATCAAAGTACGTGAAGGATATCTTTTCAAAGATTTATTTAAAAGTTTCCCAGTGTCGTTTATACATGGCTATATTGATGATAAGGACATTATAAAAGAGCCAAGGCTTCTTCAGCCAAAATATGAATGCTTTCACTTCATTGTTTTTCTAAGTGATGTCAAAAGTAGCGCTGAAGTCCTGGGTAAACAATCTGAGAGTAAAGTTTTAGTAGTGGCTAGATCTTCACAATGGGCCGTTCAAGAATTTTTAGCAGGGCCTTTATCCAGATATTTTATCAATTTAGTAGTGATTGGACAGAGTTTTAAGGATGATGATAACTCGgaagctgcatatatcttgtacacgcatatcttatacaccgacggcttaggtgctagtaagccaaaagtactatgttcttggagtcatggaaagttttcccgacatgtcaatctattcccaacaaaaatgacgaaaggctatgcaggtcacagatttgttgtagctgccgccaatcagccgccatttacttttaggagaattcatacagatgccgatggtggaaatccaaaagtcatttgggatggacttgaaattagaatactaaatttactggcggaaagaaacaacttttccgtagaaattattgagcctcagaatagcggagaattagggccaggcgatgcagtcacaaatgaagtagccaagtctagagcagacataggtgtggcgggaatgtacgtaacaagtgaaaggactagtaatatagacatgagtttttctcattcccaagattgtgcggtatttattacgttaacatctacggcattaccccgataccgcgcaattttaggtccttttaactggcaggtatgggtagcgttaacatttacctatttaataggaatttttccattagctttctcagacaaacatactttgcgccatttgattaaggataaaggagaaatcgaaaacatgttttggtacgtctttgggactttcacaaattgtttcacttttgttggaaaaaagtcttggagcaaaacaacaaagattactacacgtatgtttttaggttggtattgggtatttaccatcatcattacaagttgttatacaggatcgattatagcatttgtaactttacctatctttcctgagacggtggacactatagaacaactattgtcaggtttctatcgtgttggtactttggatcgtggaggctgggaaagatggtttttcaattcttcagatccgttaacaaacaaactgtttaaaaagatagaatttgtaccagatgttaaagctggtatacgtaatacgacgaaggcatttttctttccatacgcctttttaggatctcaagcagaattggaatatattgtacaatcgaatttctccatgtctgaATCAAAGCGCTCGGTGCTGCATATATCTAATAAATGTTTTGTGCCGTTCGGAGTTAGTATTGGATTCCCAAATAATTCTCTATATGGTGCAAAATTAAGCAATGATATAAGGAGAATGGTACAGGCAGGAATTTTAGATAAATTAAATGATGAGGTGCGCTGGGAAATGCAGCGATCGAGCTCTGGAAAACTTTTATCGGTCGGAAACAGTGATTTATTGAAGATAGCTTCGATAGAAGAAAAGGGGCTTACGTTAGAAGATACACAAGGCATGTTCTTATTACTCGGTGCTGGTTTTCTTTTGGCTGCTGTAGCTCTCCTTTCCGAATGGATGGGTGGTTTCTCAAGATGTTCCGTTTTTGGTAGAAAAATTAAATCTAGTAAAACACCCGACAAAATATTAATCAATACACCTCAGGATTCTGTGGATGCTATACATTTTAATAGTGGATCACAGAATCATTTACATTTTTTATCCAGATCGCCAAGTAATGAGTCTCAAGATACGGTTGAAGGTCATATAATAGACGTTACACAGGAAAGCATAACTGTACATAATAATTTTAATGACCATGAATGGGGTTCAAGGCGTTCTAGTTCAGTCGATGTTAATGGAGAGGTTCAGGTGATTTTCCAAAAAAAACCATCCAATGACATAGAAGATTTGTTGAATGATAAGACAGAATACACTGCAAAAGATGTCTTTGGAGAACATCTTTAA
>HsaramagdalenaIR25a
ATGGCTAACATGTTTCAAATAAAGTTTGTATTTGCGATTTATAGTTTGTATTTAATTCCAATAACTGTTACACAGACTACACAAAATATTAATGTTTtgcttgtaaatgaagaaaataatgctctcgctgagaaatcgttcgaagtagccaaagaatatgtccgacggaacccaagtttaggccttgctgtagaccccgtcgtcgtggtcggcaaccgtactgacgctaaagcgttcttagaaaacgtttgcagaaaatacaatgacatgctgtctgcgaagaagaccccgcacgtagttttggacttcacgatgacaggcgtcgggtcggaaactgtaaagtcgtttaccgcggctttggctttaccaactatttctggatctttcggccaagccggcgacttgcggcaatggcggtcgctgaacgtaaaccaaacgaaattcctgttacaagtgatgccccccgcagatatccttcctgaatcgatcagagcgatcgtcacgaagcaggatatcaccaacgccgcaattatattcgatgaattcttcgttatggatcataaatataaatcgctcctgcagaacattccgacgcgtcacgtcataactccagtaaaaagtttcaataaagacgagataaaagcgcaacttcgaagtcttagagagcttgatatagtcaatttctttgtggtgggaagcttgagaacaataaagaacgttctagacgcggcgaacgataatcagtatttcggcaggaaaaccgcgtggttcgcattgtcactagacaaaggggacgttagctgcggctgcaaagacgccaccattgtgtacatgaggccgacaccagacgccaagagccgggatcgattagggaaaattaaaactacgtacagtatgaatggggagcctgaaataacgtccgcgttttacttcgatctttccctgcggacgtttttagcgatcaaatcgctgctggactctggcaaatggccaaacggcatgaaatatatcaattgcgatgattacgacggtaagaatactcccgacagggacttggatctcaaatctgcttttcaagaggtaaaagaaacgccggcttacgcgccattctttatacctgaagatgacccgatcaatgggcgaagttatatggaatttaatactgatttgaatgctgtcaccataaaagatggagcttccattggtagcaaatctctaggctcttggaaagccggtctctccaaccctctgttgctaactgatcccgacaacatgagcgactattcagcccaactcgtttacagaattgtgacagtcgagcaacaaccattcattatacgcgatgatgaagcaccgaaaggttttaaaggctactgtatagatttaatagaagaaatacgtcaaattgtaaaatttgattacgaaataagcctatctccggacggtaatttcggtactatggacgagaacgggaattggaacggagtaatcaaggaattgatcgaaaaacgggcagacatcggcctcacttcattatcggtgatggctgaaagggaaaacgtcgttgatttcacagtgccatactacgacttggtcggtataacgattttgatgaaattaccgaggacaccaacttcgctgttcaagttcctaacggttttggaaaacgatgtctggctgtctatattggcagcttatttctttacaagttttctcatgtgggtattcgacaaatggagtccgtacagctatcaaaataaccgggaaaagtacaaagatgacgaagaaaaacgcgagttcaccttaaaggagtgtttatggttttgtatgacgtcactgacgcctcaaggtggcggggaagccccgaaaaacctctctggtcgcctactagctgccacttggtggctttttggcttcataataatcgcgtcgtacacggccaacctggccgcgttcctcacggtgtcgcgcctcgacacgcccgtggagtcgctggacgacctctccaagcagtacaagatacagtacgcgccgctcaacggctcctccgccatgacctacttcgagcggatggccaacatcgaagtcaggttctacgagatatggaaggaaatgagtctcaacgacagtttgagcgacgtggagcgcgccaagctggccgtgtgggactacccggtcagcgacaagtacagcaagatgtggcaagccatgaaggaggctggtctcccgaactccatagacgaggccatagagagggtgagggcgtccaagagttccagcgaaggcttcgcctggctcggggacgccacggacgtgcggtaccacgtgctgaccagctgtgacctacaaatggtgggcgacgagttctccaggaaaccgtatgcgatcgctgtgcagcaagggtcacccttgaaagatcagtttaataatgcgatactgcagcttctaaacaaacgtaagctagaaaagctgaaagagaactggtggaacaacaatcccaaggcaataaaatgtgagaagcaagacgatcagtctgacggcatttccatacaaaacatagggggcgtgttcatagtgatctttatggggattggcctcgcgtgcgtcactttaggtgtggagtactggtggtacaagtggaggaaaaggcctactattggcgaaatcacacaggtgatgtatggaaatatatattaa
>HsaramagdalenaIR31a
ATGTTACCATCTAGGGTTATTACTGATTTATTTCGTTACCAAGCTATTAGCAGTGTAATTGTTTTAACCTGTTGGCCTAATTTTGatcgtgtccaattcattcgggaaattaacaaatatgacatatttgtaacgttttcctgtgatccggccgttcttgatgtaattgatccatacaagctgcaaggagttttgtatataccatcgccgaaaatcttggaacataaaatcaaacataaatatttctcaaattggtacaaatggacagtattaagcaataccataccacattttatacagaaagcccgatacgatgctgatattttactattgaagccattatcaagagataacaacagtagtttcaaaacagaagacattttcatttacgatgtctacacacacccgagagatgacgctagtgtctctctttgggcccattgggacttacacgctggtctccatgtattatttaataaagaacgaattgataggcggcgtaatttagcaaaatatcctatgaaaattgcagcgccgctgggttcgtattcaaatgattcataccatggtggtttcttggagtacctaatggacatgtccattcgtgaacgagattctggagtgcgcgtcggatacagttcgtcgagccttataattgaaatgcttaatgctactgaaatactattgcctactttactttggagcaccgaaatccacaacagcagcatgatattggagctcaagtatggtagctcagagctgagcgggggagtgctacgattaatgaaagaaagatttgaaaaattagattacatcatgcctatatggccatttcatgtcggcttcacatatctggctgagcgcgaaagcagtagcaatatgtttctggaaccattcacagtgaatgtgtggtggtgttgtctaattctcttcctaatcttggcggcagctcagaaagtgaccgccaaaagtgaagaggagaaagaaggagcgtacattgctacccttgctactttcatgcaacaagatgcaagtgcggtgccaaaaggtatatcaggcagatggaacttcttagtcctgtccatatcagccatgctcatccacgcttattatacttcagctattgtgtcggctcttatgagcacaggtagaagcggcccggactccctcaggtctttgggggactcgaaatattctatagcctcagaagactatgattatatgcgatatttaatgtttgatgtacagacgaatcgtgaggacttggagtacctgaagaaaaggaaactatcaccaaaattttaccaggacattcagactggagtgaagttaatacaaacagggagcaccgcatatcatacagagtataatcaactctacccacatttgaaaagttttaccgatgaccaattgtgcaagttgcaatacgtagatactgttccagagGTGTTATCCTGGATAACGACAACCAAGCGTGGACAGTGGACTAACACTTTCAAAGTGGCTGGCGCTTGGCTTCAAGAAACGGGGCTAGCACATCGTTTGGTCAGCCGGGTTAGGATAAAACCACCGCCTTGCCGAGCTGCCCTCTTAGCGGAGAGGGTCAATATAAACGATATAGCGCCAGTACTGATATGCACGTTTGCTGGAGTCGTTATATCTTTGATATTGTTAGGCGTGGAGTTAATTGTTAGTAAGTTTAACGGGAAAAAATCATCCAATGATTCAATTGAAGTGTTCGATGTTGATGATTGA
>HsaramagdalenaIR1
ATGTGGCGAACTATAGTACTTGTAGCGTACCTGACTTTAAAACCTGGAGCACCTCACGGAGCTGGCAGCGTAGCCGTGGATTATTTTGTGCAAAAGGGAGCACCCTACCTTTGCTTCTTGACATttgaaaacaagaagttagtacacgacttcatggacaaaggcatcagggtttcgttgcagctaattgataaaagttgcgatctcgaaaggaacttgctacaatggaatgtacctgttggagtacttttggatgctggatgtgacaataccgcgaatattttaaacacggcatctcgaggtattctttttgacgccatgcatatgtggcttattatggagacagcggagcacgagagcggtagtactctgaacgtgttacaacgaatgaacctcagtgtagacgctgatgtcgtcgttgcttttgataaaggcgaccgcgtagagctaatggatgttttcaactacggaaagatacagggaagtgatttggagaagaaatatgtgggagagtggagtccagagagcggcctgaacgtttcgctgaacagattcaagtattatgatcggtgggatttccacaatttaactctgcgagccgttactgtgattttaggcaacccaaaggatttcaagcctgaaatgctatccgacgtgggatataaagtcggagtaccgctattgactaaaataccgacacaactactgtatatactcaaggatatacataattttagtttcaagtacacagtggcggggcgttggatcggatcgccggagaggaactccactttggcggtcaccaactccttgttctggggagaacaagacatttcttgcacttgcgcgaggatgttcaagcattggttggagtgggtcgatgtgttctttccacctgctactagttttgagacaaaattctattacctgatcctagaccaaggcataggtagctatgagaataggttcctgaagcctttatcaagtggggtttggttctggacggcagtatcaggagttgcttgtacagtactattgggtattgctgctgtgctagaagcaagaggcgagcctggattgtatgcattttttagcgttttcgctgttatttgtcaacaggcatatgaagatggagtcaatttatttgaagaaatatcctcgagtcaaggtcgtcgtctcatcctcctcgtcgtgggcataactagtatgttactatacaactactacacgagtagcgtagtgtcgtggttgctgaacgcggccgcgcccaccctcgctgatatggacgcgctcatcaatagcgaccttgaactggtctttgaagatattggatataccagggggtggcttgataacccaggcttcttctactacagtggctacaagaaccccaaggaggacgagctccggctgaagaaggtgactcgagcacggcgcacaaccgcgttattgcagcccgccgccgccatcagccttatacggactgggacAtatgcgtaccacacggagccctacaccgcctaccaggtgatctcccgcacgttnnnnnnnnnnnnnnnnnnnnnnctcggcgccttgcggatgctgggacccgacaacgtgtacatatttggtcagaaacgaagtccgtataaacaattctttgtttggagTCTCTTGCGTCTCCTCGAGCGCGGTCACACATCTTTAGCGAGCGCGCGCGTATCTGGTCCACGTCCTACATGCTCAGGAAGAGCACCGCGCGCACTCGCTTTAGGACAGGCGGCGCCGGCGTTCGCGGCGTTAGGTTTCGCTGCGTTGCTGTCTGTTATTATAGCCGTGGTGGAGATTTGGTTTCATAAaGCCCAAAACAAAAAGCGAACCCGCGGAGAGTTCAGTAATCGCGCACATAACGTAGAGCGGAGTGATTTTTGTGAAGCATAA
>HsaramagdalenaIR40a
ATGAAAATTAAAATATTACTATTATTATTTCATACATTTATGTACTGTAGAAATACTGAATGCTTTCACAATGTAGGAAAAATGACGAATAGAAGTCTTGAGCGTCTCCCAAAAGATTTTTCAAAGGCGATAATGGACATAGCTATCGGATTACCGACGAACACTCTTACTATTGTTACCAGCAACACCACAAATTTGCGatcagaagatttattaaaaatagtgtgtctattagcggaaaataacatacaagtgatcaatttagatataaccagtgaaaacaaggaagtgtatttcagttatctcaaaaatggtttagacacatcggaggaacgaactagtctaatattttgcgactcatatgaatgtgaaaatttgttatttgagataactataaacaacttcatacatagatccatgctgtacatatttttttggcctcggggtgaaatcagcacgctcttcctctcaggcattaaagaggccattagagtcgctgtgatcacgaatccgagaccaggggtatttaggctatattacaaccaggcatcgccgaataagctaaactatctaacactagtaaactggtggtccggcagtctttacaaatccccctcattgcctcccgctgataaagtctatcaagacttccaaggaagaatttttgacgtgcccgtgttacatgcaccaccttggcacttcgtgagatataacaacgattctaaagattctaaagtgaacgtcactggtgggagagacgacaaattactttcgttgttggcgaagaaacttaactttaaatacagatactacgatccgccagaaagaagtcaaggatcaagaatcgctggcaacggtacgtttaaaggaactctagggttaatttggaaacgtaaagcagatttcttccttggagatgtgactatgacatgggagcgattgcaagctgtggaattctcttttttgaccctcgctgattctggagccttcttgactcatgcacctgacaagctgagtgaaacattagctatcatcagaccattccgatgggaggtttggcctttagtgggcgcaacgcttctcataacaggtccagctctttggatagtaatagccgctccatcgctatggcaacgacgcaaaacagatcaactaagcctgttgaataattgctgttggttcactacttctttattcctcagacaagcatctacaaaagaaccatcgaaaacacataaggcgcgtctcgttggcatccttatatccttaggagctacatacgtgataggcgacatgtattctgcaaatctaacaagtcttttagcgagaccagctaaagaacagcctattggaactttacaagccctagaagaggctatgagagataaaggctacgaactggtcgtggaaagccatagctcaactttggctatattgcagaatggtaccggcgtctacggtcggctagctcgtcttatgcgtcgtcagcacatacaacgtgtacgcagtgtagagaatggagtccgcttggttttatcaaagcgtcgtgtcgccatactaggtggaagagaaacactatattatgatactgagagatttggtTCTCACAATTTTCATCTAAGTGAAAAACTATATACAAGATATTCAGCTATTGCTCTACAAATTGGATGTCCTTATTTGGAAACATTCAACAATATagtaatgactttgttcgaagctggaatattagctaaaatgactacagatgaatataagaatcttNNNNNNNNNNNNNNNNNNNNNNNNNNNNNNNNNNNNNNNNNNNNNNNNNNNNNNNNNNNNNNNNNNNNNNNNNNNNNNNNNNNNNNNCCACAATCTGAATCTACTATAGGTCTGGAACCTGTATCACTAATAATGCTTCGAGGAGCTTTTTGCCTTTTAGGCATTGGATATTTTCTCGCAGGTATTGTTCTCATCACGGAAATCCATATATATCGTAAGAAGAAGAACCAAAACTTAATAAAAATAACAGACCAATCCACCAACGAAATCAACTCCTCGAGGTTTTATTTGAAACATCATGTTGAAAAGATGCTTAAAATAATGTATATCCATATTGATAGAGCTCTAAGACACGATGCATGA
>HsaramagdalenaIR41a
atgatacctttacaagaagcgttgacgcccatagaaatattattgaaaataataattggtcaatatctaaattcatcgtactgtgttacaattatttctgaagaatacttgtttcccaaatctcctcagagttttatgtatatatctgcaagaaataatgagtcgctaactaatctgatgcttaacgcatcagaaatgggttgttccgattatatcgtacaactaagtgaaccggatatgttttttgtagcatatgagaacgtagcgcgtatgggtaacgtaaggaaaggtgacagaaaaataattatgcttcccactttacaccatcttatcaatggaagttcagacgtgcttttaaatgtattatcaaatagagaagccagcttcgttgctaacatattgctaataatacgagcagaatcatctccagagtgtcatatttacgacttagtaactcataaatttgttggccttgaacaaaatgataagcctatcgttttagattattggaattcctgcacagaagaatttgagaagaatgtaaacttatttccacataatatgtcaaatttatatggaaagatagtcaaagtcacagcatttacttacaagccttatgtcttgttagatcttgaacgagacggtcgagacggcttggatattagaattgtcgaggagttttgcagatggatcaattgtacaatagaaatggttggagacgatggtagacagtggggagaaatttacgataacagaaccggtatcggtgttttagggaatgtattcgaagatcgagctgatcttggtataactgcactatattcctggtacgaagaatacgttgtaatggatttttcgactccttatgtaagaactggagtcacttgtatcgcgccttcaccaagattattagcaagttggcgaatgcctttactgccttttaatttgtatatgtggattgccataattttcacatttatatatgcatcgttggctttgatgattgcaaaaggattttctaccgctgatatatttttgacaacttttggtattatgataacacagtcacagcctgaatctggattctcgtcatggcgaacgcgcagcgtaatcgggtggatgatgctgactggcttagttttggacaatgcatatgggggtggtctggcatccactttcactgtacccagatatgaaccttctattgatacaattaaagatattgttgaccgtaagctcatatggggcgctactcatgacgcttggacattttctttaatactttctcaagagcctttgctcaaaaagttagtaaagttattccgtacgtatccatttgatgacttaaagcgtagaagttttaatcggagtatggcgttcagcattgaaaaattacctggtggtacttttgctattggagaatatataaccaaagaagcaacttttgatttgactattatgttagaagaatattattttgaacaatgcattgtaatgatgcggaaaaattccttttatacgcataaattaagcaaacttataggacgtcttcatgaatcaggcttgttgctggcgtgggaaacacagatagcgttgcaatacttggactacaaggttcaattggcagttaaactttcaaggtctaaaaaagacgttgaaaacatagagcccttggctttaagacatgttgaaGGAATTTTTATAATTTATGGTGTGGGAGTTTTGATATCACTTATATCCTTCGTGATAGAAATTTTACAAAAAAAGAGAAGTAACAAGCACCGTTAA
>HsaramagdalenaIR64a
atggattggttgaagtttgcacttatatacaattttgctttgataatggctttacctgtctatatagaaattttgaaatcaagaaacatagaaaatgcagtcttatttaattgtaatcgaaacataattgaaactcaaaaatttttaattgcaaacaatataagatcacttattctggctaattccacggatttaccaaatttgagttattccaaattaggcttcatattagatgcatattgtgaatcttggaaccaaatcttgaaggttgtcgatgaaagattttttaggggttcttttacgtggttggtaaatactgatgacctcagtactacagtcgatgttctgtcaaaatatcccgtagatatcaattctgattttattgtaattataaaaaatctagaagtttatcacttgtacgaagtgtatagtaaaggtttctataccaatggttcctttattgtcacggatttaggttactttaattcggaattgcatttaaaacggaatattagggctgatttaactggtgtcgttttaaaatgcgtcgtagtagtggtcgatcctatagtgaatcagacgttcgaacattacatggataaaacgaaacctggggagttagttgattcggtgcataagctgaagttttatacgttagtgaaatatcttcaaaatatatataattttagtcttatacttcggaggactaattcatggggatatttacgcaacggtagctttgatggacttgtcggatcccttcagcggcgcgacgcggatattgggggaacccccatcttctttagatctgataggtctaactttattgactacgtgacttctacttggcaatctaggccctgttttattctaagacatcccaagtatccaggtggtttctacacaatatatactcgacctctaactaacattgtctggtattggatcctcctcgttctaactctggctggtttggtcctatggataatgttgaaaataagagccattaagcgtcctagggacgatgaggattcttcatcgtcaatggctttcatttttatattgagcgctataagtcaacaaggtaccacgttgaatagaggctcgatatcaataaagattgttatatttgtgacatttatatttacactgacattgtatcaatattataacgctacagtagtgtcgacgttattgcgggaacctccaaaaagtatcagaaccctaaaagacttacttgaaagcaatttgaagatcggtgtagaggatgtattgtataataaggactatttcaggcgtacaacagacaccgtagctctagagctctaccacaaaaaaattgtaaccggccgagagtacaattacttcaagcccgaccacggcatgcggctggtgaaggccgggggcttcgcgtaccacattgacagcatcagcgcttaccgtataatgaggaacacgtttaccgaacgagagatttgtgatgcccacgaaatttatttatacccaccccaaaacatggcggccgctttgcagaagaattcgccgtatagagaacacgttgttattggGATACGAAAAATATACGAATCTGGACTAATGTATAGATTGAAGTCTGTATGGGACGAGCCCAAGCCGCCCTGCGTGCGCACTCCAGACAGTAGCGTGTTTTCAGTTACTTTGAGGGAATTCTCAAGtgctctgcttatgttatctttgggcATGGTTTTATCTATTTCTATATTGTTTATAGAAATCATTGTGGGTAGATACACAGTTAAAGTTTATGATTTTTGTCATTAA
>HsaramagdalenaIR68a
atggcaggggctttggaaaaggttgttatactgataacaattgtattatcttcctctacagtccaaggtgatgtaggcgctatagtcaaagatttacaaatccataaggacttggaagtccttctcatagatatattaaatggcttggccagaaacgatgcggttacatgcttaacgattgtatgcgatgatgtatatttgaatgtatttgaaggagctttatttaaacgtactttggatgttccgtatattatgattgtagtagaagactacgaagacttgttatctccgaattacaacacattagaaccgttgcgacaagcgagaaacgatggatgtaacgtatatgctatattgatggcaaatggcttgcaattgactagacttctgagatttggcgacagatatcgtgtcctagacactagagctaaatacataatgcttcacgatgtaagactatttcacagtaatctacatttcatttggaaacgtatagtcaacgttgttttcattaaataccatagaagagtttcatttaaaagtgaagcttggttcgaactttcaacagtacctttcccaaatccgattaaaggaatttttatatcgcgacgcgtagatatttggaagaatggaaagttacactatgggagagatctatttgctgataaaactggtgatctttatggggaattgttgaatgttgtgtattttgatcatttgccatctgttgttattatgaagtctagtaacaaagttggtggtgttgagattgagatcctcaacacactagcacaaaaaatgagattccgacccaaattatatcaatctatcgaccctgataagcacaaatggggtcaaaagctcagcaacggatcctactcgggtattctcggtgagatggtccacggtacagcagatatggcgttgggcaacttgcaatatacgccaaaccatttggaattgactgatttaagtatcccttacactacacagtgttggaccttcttgacaccggaagcgttaagtgataattcttggaaaacactgattttgcccttcaccctatatatgtgggtagctgtattgatggtgctattcgtgactggatcaatattttatgggctcgccatatattacataaaccttttagattacagaggggaaagcgttcatgttaagaaagaaaaagtacattatgACGCaaaaccagtcggcttatatttatttggcgaaataactaacagtatactttacacctatggaatgttactcgtcgtgtccttacctaagctacctactggctggtccatacggctattgaccgggtggtactggctgtattgcatacttttagtggtctcttacagagctagcatgacagccattctggccaacccagcgcctagagtcactatagacacgttaaaagagctaggcgatagtaaaatagcgtgtggaggctggggtgaacaaactaaagtgttttttcaacagtccttggatgaaatagggcaggatatagcaaaaaagtttgtggaggtcttcgacccggagcaagctgctcgaaaagttgcgaaaggcgtcttcgcatattatgatagctcagattatttgaaatatctaagtgtgaaacgcaaaaatgatatgaactttaacaattctacactaaatggaacttttatttacgattcaaatgaaaggaacttgcatataatgacagattgcgttgtaaatatacctatttcgatcggttttcataagaattcgcctttgaaaccgctagctgatgtttatataaggagaatagtcgaagttggtttagttgaaaaatggttgaacgacgcaatgtatagaatagtatctatggatactacagaagaggaggtcaaagctttgataaacttgaaaaaactttattgtgcttttattgcacttgctataggctatacaataagcttattttgcctcatcggagaatggttacactggcactacatagttatgaaagatcccaattttgataaatatgccttagatatgtattataagaataaaaataaaatgacttag
>HsaramagdalenaIR75d
atgcggcgccgcacaaagtcaatcttcaatgggtctgtaaatatggacttcctcagtttcatagttgcatgtttcgtctctaaaaagctgacgctcatcacggcgttcttatgttggggaccagaagagataaacaaactcttacggctcagtcgcgacgccggctttcgagtgcgcgttcacactgatctcctcgacctcccggacctgcctgcgtaccgcaccttcagagagggcatgctactcgatacgcgctgcgataatgtatcacaagttttaaataaagcatcagacacacgcgcttttaacttacgacactcttggatgttaatcgacaattctttctacaacgttacaaatgttgataatatattatcagatgctctgatactccccgatgcggacgtcacgtgggtcgctaaggatctcatggtagatgtgtaccgcgttaagagggaccaggatttaatggctttaaacctaggatttcgggatagtctactggaccttgagcttctttggttgaaattgcctactgcagtcacgagaaggaagaatcttaataatgtttatttggagtcagctactatcgtaacacaaccacagtacttcaaaggctggtctgatctcagcaatcgtcaaatcgatacttttccaaaggtgacttatccgttgctaatgctttgcggccaggatcttaattttaggttcaacttaaagcaagtggacctatacggcgaggagcacaacggcacgttcgacgggctagtgggtcgcatgcagcgcggcgagctcgaggtcggcatcacctccatgttcatgcgcgcggacaggtggcgcgtggtgcactactccgcggagactgtcgaactcaaNNNNNNNNNNNNNNNNNNNNNNNNNNNNNNNNNNNNNNNNNNNNNNNNNNNNNNNNNNNNNNNNNNNNNNNNNNNNNNNNNNNNNNNNNNNNNggtcttcgtcggcgctggtcttctgctcaccgtctttggacacgttgctcggcgaaacgtgctggactcgactgcgcaaagactgacactgcctgagagcctgacgtatgctattggcactatatgtcagcaaggctcagacctgtcgccacagctgtggtccgtgcgtctgttaatgttctgcactctgctggcgtcgctgttcgcattcacatcctactccgctaaaatagtagcgatattgcaagcaccgagcgacgcgctgaatacgatcgcggacttgacacactccccgatggacatgggggtgcaggaaaccacatacaagagagtgtacttcgctNNNNNNNNNNNNNNNNNNNNNNNNNNNNNNNNNNNNNNNNNNNNNNNNNNNNNNNNNNNNNNNNNNNNNNNNNNNNNNNNNNNNNNNNNNNNNNNNNNNNNNNNNNNNNNNNNNNNNNNNNaggtggaacaaagttcagcatacgacatcatcagcaagacatacacggagcgcgagaagtgcggcctgaaggagatcaaggcgttcactctgccgatggtggccgtgccgctgcgcaagcactccggctaccgcgatctattcgcttcacgNNNNNNNNNNNNNNNNNNNNNNNNNNNNNNNNNNNNNNNNNNNNNNNNNNNNNNNNNNNNNNNNNNNNNNNNNNNNNNNNNNNNNNNNNNNNNNNNNNNNNNNNNNNNNNNNNNNNNNNNNNNNNNNNNNNNNNNNNNNNNNNNNNNNNNNNNNNNNNNNNNNNNNNNNNNNNNNNNNNNNNNNNNNNNNNNNNNNNNNNNNNNNNNNNNNNNNNNNNNNNNNNNNNNNNNNNNNNNN
>HsaramagdalenaIR75p1
atgaatagaacggagtattttctacaccaaattgtaatattagctgatttgtcttgtccagagtcagatcggtttttaatacaggccagtgacgatggatatttcaagtcaccatacagatggctactcttggatccagaaagaggacctctcaaatttaatatactggagaaactagatttaccgcttaatagtgatgtggttttagccaagaaaattgatggagaatattatgaacttattgaagcatataaaatatcggaaaacacaaacgttatttacacaacaagaggcgcttggacacctgccagtgaactgagaaatctatacaagtctaaaataatcacagaaaaatcaaaaaatgtatgttttagtgggacagaggactgtaatagcaaaaaagtgatgataacaaaatatggcaaaattgaggactatagagattccaaaatagtttccgtcagacgcaggaatctacagaagcacactctaaccatagccaacgttataaccgacagcaacgagacgaggaaacatatggatgatagattaaatctccatcaggattccataacaaaaatgtcgtacatggtcgtcaagatatgctttgaaatgctgaactctacagaaaaacgtattttcactcacacttggggatataaggataaaaatggcaattggcagggcattatcgatcatcttttgaaaaaggaggctgatctaggtactctaacaatattcacccaagagcgaatgatggcgatcgactatatagccatggtggggtccacggcagtacggttcgtgttccgggaaccccctctcgctttgctggagaatatcttcactttacccttcactggcgctgtatggattgccatagccatatgtgtgctaggatgtgctgtgttcttgtatatcacttcgaaatgggaggcttctgtcgatatgcatccacttcaactaaacggctcgtgggcggacgtgctcatactgataataggcgctgtactccaacaaggatgtacactcgaaccgagatatgctgcaggtagatgcgtaactcttcttctcttcgtggctcttacaatactatattcagcatattctgctaatatagtggtgttacttcgagctccaagttcctcagtgagatctcttacggaccttctaaattctcctttgaaacttggtgctagtgattttgaatataatcgatatttctttaagaagttaaatgaacctataaggaaagctatttacaacaagaaaatagcgcctaaaggaaaaaaacccaacttttatacaatgaaagaaggagtagagaagataagacggGGCTTGTTCGCGTTCCACATGGAACTGAATCCGGGATACAGGCTGATACAAGAAACTTACCAGGAAGATGAGAAGTGTGATCTTGTGGAAATTGATTATATCAACGAAATAGATCCCTGGGTCCCCGGGCAGAAGCGATCACCGTACAAAGATTTGTTTAAAATTAAtttcatacgtatcagagaaacgggcgtgcagtccaacatccaccaccgtctccacgtcggcaagccgcgctgttccggcagcatctccgcgttcagcagcgtcggcatcacggacatgtacccggccgtcatcgccactttgtacggcatgctcatatctatcgttgtgctgtgtctcgaaattgtttataaaagattgtaa
>HsaramagdalenaIR75p2
ATGAAGAACAATACCAAACTGTTTTCTTCATTGTTTTTACTATTTTTTATATGCTTAGTTCAAACTAGAGATGAAAATGAAATTAATTTTATTAAAGAGTTCGTATATAATGAACGCAAATCAACTTTTGTCATTTTTCCTAATTTATGTTGGAAGGATTATAAAAAAATATTATTATTTAAAAAAATGAACGAAGCTGGTATTAGAGGAACTACAAATTTTAAAGCAATATCTGCACTACAAGATCATGTCTTGCTGTTTTATGTCGATCTGGACTGTCCTAAAGCTGAACAAATATTAAATgtatcagaactccttcgcgctccttaccgatggctcgcagtgcatgataggaattcaaacaaattcaatatttctaaactatgggatttgccgatattagctgatagtgaccttgtgcttgctgaaagggatcaaaatattttcacattaagtgaattacataaaccgtctccaagtggtcctacatgcattaatcctcgaggcttttacaacgtaactctaaaagacacgagaccccacagagaactgttcagacgacgacagaacgtgatgggtcatccgcttactatggccaatgtcatacaggatagcaatactacacaatatcacttgcccagagaggatcgattggaacttcatttcgatgccatagctaagatgtcgtggataaatgttcatatagcgtttgatatgctcaacgctacaccacgatatatatttagccacaggtggggctataagaagaatggtcagtggtcagggatgatcgatgacattaagactgggagagccgatttaggtacaaactgcgttgccaatacagaacgcctgagcgtcgtcgtattcacagattcgatagccaagttcaaagttaggtttattttccgacaaccccctttatcgtatgtttccaatattttctcgttacctttctctgtgaacgtttggatcgctttagttctttcaataattggttccactttcactattctgctggcgtcaaaatgggaagctgtgaagattggcacgaatcaagcacaactagatggaagtattggagatgcaatgctgctaactatgagtgctttgagtcaacagggctgttctaaagagcctaagaagttatcaggtcgtataatgctgtgggtaatatttacagcactaatggcattgtatgctgcatactctgccaatattgttgttcttcttcaagcaccttctacttctatcagaacattggaacagctggccaattctcagataactctcgctgcgttggaannnnnnnnnnnnnnnnnnnnnnnnnnngctgggaagggtgaagtgagacgcaaaatttataagaaaatagagccagacaaaggaaaagcacagttttacgatttgaatgaaggcgttgaaagagttcgaaagggtctctttgcattccacgtaatgagcgctcaattctaccgtcgtgttgaggaaactttcttggagacggagaaatgtgacttagtcgaagtggatttcatgaatattgtagatccattcgtgccagtgtacaaacactcgccttatttagaattgctgcgagttgctttcaagcgcatccacgaatctggtatccaaatggctgttttcagacgactgagtgttagaaaacctcgctgctccaataaaatatcttcttttagcagcgtcagccttttaaacatgagaccagtattgaaattcatgttgatcggcattggcatttctgttttaactcttatattggaaattttNNNNNNNNNNNNN
>HsaramagdalenaIR75q1
NNNNNNNNNNNNNNNNNNNNNNNNNNNNNNNNNNNNNNNNNNNNNNNNNNNNNNNNNNNNNNNNNNNNNNNNNNNNNNNNNNNNNNNNNNNNNNNNNNNNNNNNNNNNNNNNNNNNNNNNNNNNNNNNNNNNNNNNNNNNNNNNgcaaatatgacaaagagatttcgtagtccttatcgctggataataatgacgaaatcaaatgacgttaataagaaaatattaaaagatttcaaagactttcatctacttatcgatagtgaggtactaatagctgaaaatatgggtaacaaatattctttatacttgccagcttacaaactacaatcgaacaacagcgactggaaaatagaaagtttcggcacttggactcttgaacatcgtttaaacaatactatggatatgtcatctggattgtcaattagacgaagaaatctagaacatttagctatagcggcgtctatagttatcaccaacaataatactaaaaaccatttatttagtctcaaagatcctcacatagacttagtatccaaagctggctttagacagctcatgcctttgtatcagtttatgaacgccacacctgtattggttttcactaacacgtggggctaccttggcaatggtactgttaatggtatgcttggagatttgattagtggaaaaactgaaattggaggaactgtaatctttatgacacgcggaaggttagaatttttagagtgcctatcagttccttcaatacccagagtcaaattcgtgttccggaaaccacctttaacatatgacaacaatttattcatcatgccatttacgccgatggtctggtgttgtctttttggactcttactgctaatattagttattacgtacattaacgcgctctgggaaggtaccaagatggaaaataaagatgatcaggtaNNNNNNNNNNNNNNNNNNNNNNNNNNNNNNNNNNNNNNNNNNNNNNNNNNNNNNNNNNNNNNNNNNNNNNNNNNNNNNNNNNNNccaggaaccctcggacgagtcgtgatgttcttgacacttttcgtgtttttgttcttttacacgtcatattcagcgaatattgtagctttgttacaatcgagttcgaatcaaataaaaacattatcagatttgttgaactctaatctggagctgggcgttgaagatactccgtataatcgattttttttctcgactgcaactgacccagttaaaaaggctatctatgaaaagaaaatagcacctcgtgggtctaaatctaattttatgacattaaacgaaggcgtacttagaatacaaaagagaccattcgcatttaacatgtttctgggaagcggttacatatttttggaaaaatattttctagaacatgaaaaatgtggtttacaagagatagagtatttggaccaaattacactgtggcagacgtctcgtaaaaactctccttttaaagaaatatataaacttggattagtaagaaatgtagagcacggaataaacactcgagaaagtcgtttattatttggaaggaagccatcttgcatttctagtggtggaaattttgattcggtgtatatgagagacttctaccctgcattactaatattagtttatggaacagtcttgtctattgttttattgatactagaatactcttactggcggcgttttcaacaaatataa
>HsaramagdalenaIR75q2
NNNNNNNNNNNNNNNNNNNNNNNNNNNNNNNNNNNNNNNNNNNNNNNNNNNNNNNNNNNNNNNNNNNNNNNNNNNNNNNNNNNNNNNNNNNNNNNNNNNNNNNNNNNNNNNNNNNNNNNNNNNNNNNNNNNNNNNNNNNNNNNNNNNNNNNNNNNNNNNNNNNNNNNNNNNNNNNNNNNNNNNNNNNNNNNNNNNNNNNNNNNNNNNNNNNNNNNNNNtctaattgagttcatacacccaggacaaataccgaaaaatattgagaataagcatcaaattttatttctggccgatcttagatgcccgaatgtcttggattccttaaaaatttatgataatttaaaattattccgatccccttttcgatggatattttttaacgaatattgtgataataacaatgttacaactatcgtagaaaacatcacagatttaaatattttgctcgattcggaagttttagtaatacaacaatattgtggttatttttgcgagatatattacatttacaaaagaagtcctaacagtgagtgggaaatagagctatatgaaaaatggaataatacaaatggaatggaacaaaaatctatccaaaacgaagctattgctataagacgactcaatttacataattacgaattaaaaatttgctatgtcctgaccgataatgatagtattaaccacttgactgatggagtaaacgaccacatcgacactataacaaaagtcaatttcccaacaacaaatcaactattggattttctaaacgcaagcagaagatacgtatttacggaaacatggggctaccgtcataaaaacacgtggaacggcatgactgggtatttggtaaggcaagaagtggatataggaggatctcctatgtttttcacgtctgaaaggatgtcagtaattgaatatatatcaagtccaacaccaactcgctctaagttcgtctttcaacagccaaaactttcatatgaaaataatttatttttattatcatttaaatattctttatggattggatctattgccctgatatgtttactctatttagttatttgtattgtaacggtctgggagtggaaaaagaaatcatcttctaaaaatcacttggaaagtccaggaatcttacgtccaaatttagttgacattgccttatttattttcggatgtacctgtcaacaaggaagcgttgttgaacttaaaggctccttaggtcgaatggtgttattactattattcgtatctctaacatttctgtacacgtcgtattctgccaatattgtagctttattgcaatcaagttcgtcccaaattaggtcattagaagatttgctacgatcaaggatgaaatttggcgttcacgatactgtgtttaataaatattattttacgactgaaatggaacctatacgtcgggctatatatgaaactaaagtagcgccgccgggcggtacaccacactttatgagtatggaagatggagtcaaagagatacaaaagggattatttgctttccacatggaaactggcgtcggttacaagtttgttggaaagtattttgaagagggagaaaaatgtggcctaaaggaaatacaatatctcagagtcatagacccgtggctggcagttcagaaaaatacccagtttatggaaatgtttaaaataggaacaaaacgtctccaagagcacggcttgcagcaacgtgaaaaccatttgctatacgaaaagcggcccaaatgttccgggagacaggctaacttcgtctccgtcagcatggttgattgttatccagctttattaattcttacatatggagccctactagcagctatggttggcgttatagagattttgtaccatagacgagcgaaaataattaataaaataaaataa
>HsaramagdalenaIR76b
atggctggtgtacaattaatactggctacgatatgcaatgcaaccttttgtaacaatgtatttgataatccgcttttggatgcgcaactgacggcgaggcaggaggagatacaggttttaaaggacgaagttaatggcaaacatctaaaaatagccacgttaaataattatccattaagttggacggagaagcaggaaaatggcactatcgtcggacgtggtgttgcgttcattatcatcaatattttgcggcaaaggttcaattttaccttcgaaattgtattgccggagaagaacgtcgaaatggggacggggaagaagcccgaggaatctctaatcaatcttgttaatagcagtaacgcagatatggcggccgcgttcctaccgacgctcgttaaatacaataaatttgtgacattctcgaacgatcttgatgaaggtgtttggatgatgatgttgaagcgaccgaaggagtctgccgcgggctccggtcttctagcgccctttgctacttatgtctggtatttaatactagcagccgttttgtgctacggcccgtgcataacgttgctcacttggctgagagctaaatgtgtgaaagacaatgagtatcacatatcactgtctccgagcgtttggttcgtgtacggggcctttattaagcagggaaccactctgtcgcctgaagctaacactacacgcgtattattcgcgacgtggtggctgtttgtgatcctgctctccgcgttctacacggccaaccttacggcttttctgactttatccaaatttacactggacattgaaaatccaattgatctatacaagaaaaactatcgctgggtcgcgactgaggggggcgccgtacagaatactatcaagagtcctgaagaagatctctactacctcagccggatggtatcgaacggccgcgctaggttccgtacaataaaattcaacgaggacttcctaccatcagtgacgggcggagcagttctggtcaaagaacaagacgcaatcgacaacctgatgtacaatgattatttgagaaaaaccaaggaaggagtggctgaaactgagaggtgcacttacgtagtggcgcccaacgccttcatgaagaaacgtagagccttcgcgtatcctagaaacagtactttgaagatattgtttgatactgtgctttcacatttaatacaatctggtattgtccaatttctggagagaagagatttgccgagcactaaaatatgtccactcgatcttcaatctaaagaccgacagctcagaaatagcgatcttatgatgacttacttgataatggtgacagggttagccgcggctatagcaatttttattggggagATCACTTACAAACGTTATTTGAACAAAAAACTCGTTAACGAAGTTCCAAGCAAAGCGAGTAAGATAAAGAAAAAGGAAAAGAATAAAATCAGTCGCACCCACTACGATGACAGTCGTCCGCCGCCATACGACTCCTTATTTGGGAAAACGAAATATAAATTCAATGATTCCGACAAAAGAATTGTGAATGGAAGGGAATATTACATTGTTCATAACGCTATGGGGGACACACGTTTGATTCCTGTTAGAACACCATCGGCTTTCCTTTATCATTAA
>HsaramagdalenaIR7d1
atgaatagttcggaaaaatttttgtatacagatatatctgttttagaaaatatgggaaaagctgctgcaaaaattgcgttctacaatttcgattggcgatatatggctcttgttgtttacagtgctttggatatgatttcactagaaatctttcttaaaaattataataaatttgttgtattaaaatttggaaaatttattccacaaaaacgtgccacacggataccacagttcgttattttcggcaaggactcgtacgatataattgagatgattttgtggcttgataaatcacaatatgataattctgcaaaatatattataatttgtgcatcatatgaacatgatgataaatgtgatgaaagtcaaatttttgctacattatcaagtgtcgttataataaatgtaatttacattagatcgaagagcaacactgactatgaaatgttttcatatgatattgtagtcccagaaaaatgtgtaaataatgtaccttataagcttgatattagcagcaattgcacgaatgataattgcttaataaatttatatcctagaaaattgaaaaatttttataaatgtcctcttattgtatcaacttttcaccagccaccctttatgattttaaataatgaaacttctgagctttctggaagtgatggagaaatattaaaaattttaatcagtgcactgaatgctactttgaaaattaaaattcctgctgaaggaaatgtgtggggtcgacattacgatggtaactggactggttctctgggtgacgtgtacaacaaccatgctcatatgtcggtatgctcactgcctgtctctgcccgaaaatcttccgattttactacatcattcatatacaattctatggacattgtatggactgctgcacttcctccgcaaaagccctcttgggaaaagcttttaagtcctctagatattagtataagagtgggcttatttctaatttttgtttgcatcgccataataaacgctatgacaaaattagatatttggagacggattcgaatggttcttaaaattgggcctataagatcaagtttattattttactcatgggcgctgtttctggggacatcaatattaaaaatgccgaaaaacagatctcttcttatgttagtttatagctggatttggtactgttttgttattcggagtgcttatcaagccgctttgatgaattcgttaaaaactaaaatatatgaagaatattacccatctttcgacagcgttttaaaaggacgtcatccctacggtggtatgtctacactgcgtcaatattactccgacgacctgttcatttatgaaaattggaaagtcttggatttaaacgagtcttataacattttggatcagatttctgaaggtacatcagattttgtattagcgtttaataaggaaaatatagtagaatatttgatggagagtaatggtgataagcgtttgcaaattatacctcaaaagattattgttagtcctatagcaatatactttaagaaaaattcagctttggcaagttcagtcaatcgtattttaagtttcgtggttgaatctggtttttctcaattagtacacagaaattatttaagacataagaaatatattttacaattcactaggaataaagtatataacccacttactttagataattttaagtcgtgtatgcttttaatggttgctgggtggttcttaggccttatattttttatagttgaagtatactgtggacagttggaagaggatgaataa
>HsaramagdalenaIR7d2
atggtggctaatatagaaagtaatgtacaatttaatgattgtgtacatattgaaatgttagcaaagagtgcagcgaggattgctcatcataactttagatggcaatatattaccctggttttattaaatacgactgtttattgtggagtcaatgcattcttagaaagttacaataaaacagcagttatagccactaaaaagatgaaaccgaattttcataagattacaaaacaatttgtgcttttcggtgaagatctgggaagtatactaaatttattagcatggataaatctccataaatttgataatacaggtacgttcttaattatatgccaatcgatggtcgacgaagattgtgatgagttaaagggtgttgaaatattttggaatcataaaatagtaaatatcatatttattaacaatatgtcagattacggtgctaaaggttatacctatgaatatggacggaattgtcaaaatggccctgccactgaagttaaagattggaataattgtattaaaatgggtgaaaagtattgtaaaaataaatatcctgtcaagttacgaaatttacacggttgccctattatagtgtccacgtttatgcagaaaccttacatgaattttagtactggtactccagcaggtgctgatggcgatttgttaagtattataatcaaagcgttaaacgcaagtcttaccataagaacacctttgagaggtgatggttggggaaaccttgatgaaaatgacacgtgggttggttctcttggtgacttattctatgatttggcaaatttctcaatgacatcggcaagtattactcaaactagacatagagattttcaaacatctaacttttattattctataaatttaggttgggtaacgcatcctccagaaaaagaaaagccatcgtataaacttttaagaccttttaaagtcgacacaagaattgctataattatttcctttggaatcgttctttgcattgtattatttcttaaaactaaattttgcacgattattttcaagcaatttagttctggacgtgatgcagagaatgttctttttttatcttgggaaatgtgtatgggccaaccaatgttaactttaccttctaaaatggcattgtcgtatttagtattaatatggatttggtactgtttcctaatgagaactttttatcaagttcatctaataaattctttgaaaaatgatatctacttaaatgattttttgagtataaacgatgctatcgaagcgaattatccattcggtggaggtgcagctttaaaagactattatatcgatcaacatgtagtttataataattggaagcataaagatagctcagaatatgaatcaataatgctcaatttaactcaaggtatgagatttgttttagccatgaatttagcaactgcaaaagattttcttaaagaacctggcagaaacttgcatattttaccagaagtaattttaagttgtccatcaactattttcttcaaaaaattttctccattggccaatccaataaataaaatattagagcgtttgattgaatttggttggcctaatatgtttttcaaaaatagtacaatgagacataaaattcaaaaagctgaagacgaagacaaacctattactttaagtaattttacagggtgctacttaatattaatatgtggttggttgtcatctctaattttgttttttcttgaaattaatttcatgaaaagggaagcccagccgattattgcctacagaaattaa
>HsaramagdalenaIR7d3
ATGCGCATCTTAGTGTCCATTTTATTTATTTATAAATTAATAAATATCTTAGAATGCACTGTTACAATTAACAAAGCAGTATCGGTCGCGAATAAAGTGTTTACTTATCACTATAAAACTACCGTTGTATGGTGGACCTGTGACGTCAGCGATGTAAGCAAATTTCTCTATCAGTTCAAGGGTACAGTACTTACTGTTTCAATAGAAAATCATGCAAATTTTAGTGATATTAATTTTCATAAAAATATCACATACACACAAACAATATTTTTTGCTATGAATCCATATGAATTTGATTATTTCCTTGAAAAAATAAACAAAGTTAGGATAACTCCCATAAATATTATTCTAGTTCTTAACAATGAATACGACACAAATCTAACGATGTATACTAAAATAGCGCTGGATAAGGACGTGAGTGATATATTGATAGTAAGAAACAATTCAAGCAACAAAGTAGTTGTTTCAACTTACAAACCTTATGGAGACGGTGTTTGTGGCGACTATACTCCAATGCACTTGAACACAGAATCAGAACAATTTTTTATGAGAAAATATACCAACTTTTATAAATGTCCAATAAGAGTTACTCTTCTTGAGTACAAGCCTTACGTTATATTAAAATTTGAAAACGATACCGTCACATCAGTTACCGGCTTGGAAGGCAATCTTTTGATGTTATTATTAAATGTTTTAAATTCCACTGCCAACATAGTGTCCTGCCGGGACCACGGTGGTTTCAGCGGCACCATCAATGGGACGATGGGGTTTAGTGATCTCTACCACAACAGAGCGGACTTAATGGTGCCCGCCCTCATCATGCTAGTTAACAGATACTTATATTCTCAAATTTCATATGCTCATGACACAATGCATATCGTTTGGTGCATGCCCACGAGACGGGAAATCTATGAGTGGGCCAAAGTAATACTTCCTTTTTTTAATATATTGACGCCGTTTATAATTGTGTCATTTCTCATTATGCATGCTACGATAAGAATCGTTAAAAAATATGCTCTTCTGCAAGATAACTCCAAAAACGACGTAGCATTCAGATTGCTTGGAATATTTATGGGACAGGACACAACATATATGTCACGATATTGGCTTGTCAATAGTCTATTTGTGTGTTGGATATGGCTTTGCATGATTATCCGTATCTCTTACCAAGGGAACCTCGTCGACGGCTTACAAAAAACTATACTAGAACCTAGATTGTCTTTGAATGAAGCTGTGGACGCGGTCGACCAAGTCGGTGGTATGCGTGTATTCGTTGATTTTTATAGAAATACGTCACTTGAGAAGAAGTACGTGCAGTTCCTGGCAAAGAATGTCCCTAATGAATTGAAAAAGGTTGGAGATGGGAGAAGGAATTTAATTGCTGCTGATAGGACACTGGTTCAATTTTATAGACATAAATTAGAAGTACTCGATGAGCCTGTGATGACTACACCGATATGTATTCATATGCGGCCACGATGGCCTGCAGCACCAGAAATTTCTCAACTGATTGCGCGTGTAGTGGAAGCAGGCTTGTATACAAAAATAATAAGAAACGAACATTCGACATGGATGGTTTTATACGGAAACTTAACTGAAACATATGAATTCAAGCCCATAAAATTCAAAACATTTCATTCGTGTTTTTATGGCCTTATTATAATGTATGTGATAAGCTCGTTAATGTTTGTTGGGGAAATTTGTTGGAATAGATATAAGAAACGGGAGAAATATTAA
>HsaramagdalenaIR7d4
atggttatttttgtgatttttatccattctcttttcatagcttctacgacggcaaatttaaaaataaaaaatgaacataatccacgaaacgagcatgtaatcgatagtgctattgaaatcgctaatagttattttaatttcagaacaccaactgtagtcgtgtccaaagaagttgatgatcttctagtcagtaagtttattcagtcatatggaggccttattatcttagatcatacaattggagggccgcctaagcaagtcgtcattataattcaatcatattattctttaataagaactcttggaaaattgaaacccgacttgaaaggaaagacgttgcttcatagcggagcccatttcttgatcgttgttctcgctactccacacagacttcagcgtataaatagtattttatggaactattatgccactgatgttgtaatagttgtaatgaataaaaataataaaattgttctttacacgtactatccatataaaaatcatttggattgtcaaaatatagaaccaactctcattggtttttgggatgacggagctgttcttgaaaaagatttatttccagataaaatgagtgacatgaaaggctgtcctctttatatatcaacaaacaaagtataccatcctgctacagaacagaaaattcctctggaaataattaaacgggcaatcatcagatatctcagagatgtgatgaattttacaccaataatttcaagtagggattatttaagcattgattcggatggtgcaaaaaattggtcggagacgctggacgacatattaactggaactgcaaatatatcgacgtgcagtatatctccgggcatggatagaattggtattttggactattctatgccatacttcagaataagtatagcttggctaggtcctcctttacctcccagcccagtatggtggcgattgctgtcgcctttaaatggatatttgtggttagccattttactggttgtaattattgttaaatctattccatttttaatgaaaatgggacatgttagacagttttgtgtgcgatattttaaaaattcaaataaattacatggcgttgtcatacgaatatgggctgtgatgatgggtcaatccattaaggtaaaaccgagacgtttcagagatttctacattttaagtctttggatatggttcacattcgtagttcgaagcgcgtatcagagtgtccttattggagccttgaaatccgatatcgcggtagacagatttgtcgatttaaaacaagcagttgataatggatattcatttggaggtagagcgggcgtattgccacactttgaacatgatccgtttatccgtgacggatatgaaataatacaaGAACAAGGATACGAAAAGGCTTTTCAAGAAGTGTTAGAAGGCAAGAAAATGTTTATATTTGCTATATCCCTCGAATATGTTTGGGCTTACTGTATCTCGCAAGGGATAAATGAAAATGAATGTGGTCACATTCTTCCTGATTCTATTATGACAGTTCCTTTAGTAATATGGATGCCTAAAAACTCTCCTTTTAAGAGACTGTTGTCTGATTGGCTTATACGTTTCTTGGAAAGTGGCTTATTAGAAAAAGATACAATGAAAATGTCGAGTCTGACATTGTCTGTATTAAAATCAACTGATCCTAGTGCACTCGAAATTAAACAATTTCTAAGCTGCATTATGTGCCTTGCATTAGGGTACTTTATATCAATTGTTGTATTTATTCTCGAGATCATACTCTTTAAAATGAAGCAGTCGTCCATAGTTCAGAAAAGTACTATTTTTTTAAAACATATTTCAAAATAG
>HsaramagdalenaIR85a
atgtttaaagtaattttagctttaaatatttttaaactgtgtttatgtttgaacgaatcaagccctctctatacagaagtttttacctaccataacgaaacgtctttaaaagccgatttcgctttccaagtcgtaaataaaatatttaacgcgttcgagcaatggtttttcacgatcacattctgtgagttcacttattttgaaaacaggatcttaaaatacaccgagaactacggccatggatatcccgtcatgctcttgaacggttgccaagatccaaacgctactaaagtgaaacctaaactggatacacacggaaacacagcgtacctagtgacttctaagagtttgacaatagaaagcagtgaatatgcgttacaagcattaataagaactggagttttcaagccaagatcgtcaataatcttcgtggtaaacacaccagtcgaaatgaacagctactttaactatgacatgtttaaccattttcaactattatggagtagaagtgtaacgaattcaataatcattatatggacagataaattgagaatgtactcatataacccattttacggcagaattaaggatgtaacagatgtacgtgatatagctcacgtgctagctagacaacacgaagatctaaatggacatgagatacgattgagcgtatttagaaaaatatatatttccgatgaaactggactagtttattgcaattcaaaactagcatcgactgtaatgcttttattaaatgctacatgtaagcccttggcaccgagagacggaaacacagtaggagacttgttgcctaacggcacagcaacgggggtcacgtcggatttaatagatggttatactgacatggaattaaattctcgaatattaaaaaactcgtactacggctatatagatacgacgtatcctcttgtccaagatgaactatgttttcttataaaaaaatcgatgagccagtccactttcatgactaccataaaattaatttcaattgacatgttattcgtatttatttttatagtaatcatttttattggggtaagccttgtaattcgcaaagtcgaaacgagaatatgggaaatcaaggacagacgatcacaatccgaaaccattttagacctaataaaatgttttataagacaaacggtagatgtaaagtatcctgggccagttttcagagctattgtactattaattatgatatattctctaattgtagactgtgctattgatggaatcataacatcagccatagcatatccaagatataaagaagatataaatacactagatgacttattagcaaccaatttaactttaggagttcacaaccgccatataagaatatacaaaagaagtataagcccagaacttcttgataaaattatggaaagaaccgaagttatcaacgataagaaaataaaacaggtaatagaagaaagacagtacaattacgcagtattactaagaaaatctgatgctcaatatataagtcgcaggccgtcgaatatgaagaatgggagaccgatttatcacacggttggggattgtcctgtaccctgttctgtggtttatggtctccgatatggaagtccgtatttaccaagacttaactatttgctaaaacatcttaatcaagggggaattcttcgtcattggactgaatctgatgaatacacgcttttacaaacaaaaaataaagtgtcctacgtggaaaacaataaggaaaagaaaccattggatatgaaaaatgtacgagaagtcataatcgtatggagtttcgggcttttcataagtactacagtatttataattgaattaataacaaattttcttaataaaatacctgttatataa
>HsaramagdalenaIR87a
atgcgcttcagatgtttgttcaaatatttactttttataaaattagtactcatagcgtccagcgagaacccgttcctgatagatgccgagaatgtcgagcaaataacgaacagcgcggagtgtgtattgagactatctggtaaatacttcgtggagaagaaggctctaagtggcagcatcatcattgtcagcgtcaattccaaagcgtctgcagctgaaaatttcctattgaaaactatgcacggcgggaaaaattatagtataatggttaaaaacgctttcaggcaacacgcgaacgcatcacatttccctgaaaaggcgaaaaattatttgatgatattaaaaaagaaattcgaattactaaaccatttgattcaattaagcggtctcccttcttggaaccctttagctaaagccattatttattatcgattgaaaacgggtgagaagggcgaggatgtctccaaagcattcataaatgagctacgtcattataaattattaaaaagcattgcatttatatactcacccgtgacggacgaagtcacttcctactcttggacaccgtacgacagcaaaaattgcgcgggaaaatgtaaatacgtttacgtattagatgtttgcaaaaacaacaatataagacaattagaggttcaaagggatatgtttccattagacttgaaaggctgccctttaataacttatgccataatatctgaaccgtacgtgatgccgcctgaaaggaaagttgcgaacacaatgtggaacgacgcttatgaatttcaaaagggcggagagataaatcttgtgaagattataagtcaattcacaaacatgagccttattattcgtatgtcagagaaagtagaaaattggggtgagatctaccctaatgggacagcgggtgggggctacgggttgttgatgaacgattccgtagacctccttataggtaatatagaggttactagaaaaactcgaaaattgtttcatccgactataagttatactcaagacgaaatgacttggtgcgtgcccaaagcgagacaggcggtgacttgggataatctaatcattatattccaatggacgacgtggctcgccacgttctctagcgtcctgataatgggtttaatattccactattggcattatcaagaaaacagagacacaaaatggccgacgtacacaatattaatgacattatgcatgctcctaggctgggcagccaaattcgacgcgaaatcatcccagttccgcatactaatgttcggatggctttgtttcgctttgaacatgggtattacgtacgaatcgttcctgagaagcttcctaatgcatccgagattcgaaaagcagataagcagtcaatccgagctcatccaatctggcattcctttgggagggaggcagatttaccgtgcctatttcgagactaataacgctagctcgttttatttgtatcgcaaatacaactccaccacgttcgctgagggcataagacgggcggctttgtctagaaatttcggtgttgttgcgtcaagaaagcaagccgaatacatggatcaggaattaggtaaaggtgccggcttgatttactgcttcccggagagcgataacctgtacaagtacggtgtagtgctgttgtttaggaaatggtttccaatgttggcgagattcaataatattatacgaagcgtttcggagaatggtctgattgataaatggaatgaggagttgtttatccacaggatcagctccgatggtgcggggactatattgccgttaagtattcaacatttgcttggagcttttatgttgattggcatcttgtatggtgtaagcgttgctgtttttttgtttgaaatatttctgggtttctttaagaataagaaccgtatacgagatgttagaacaacgtcattttag
>HsaramagdalenaIR8a
NNNNNNNNNNNNNNNNNNNNNNNNNNNNNNNNNNNNNNNNNNNNNNNNNNNNNNNNNNNNNNNNNNNNNNNNNNNNtttttataacagaaaatcatgaaatcgagctaccgcaagaaatcagtcgtgcaataaaagaaacggaacaaaattcgccaggtttacttattagtgaagatatcatacaactagacagagaaaatgacgaagaaagttctagcaaattatgcgcctctttatccaaaggcgtttcttctgtaattgacctatcctggtcaccatgggaaaagattgaggagttatcttcgtctaccgggctggtggtagtccgttctttactagggtcacaacagatggttcgtggctttgatgaatatttggagtccagaaatgcaacagatgcagcaattatattggagagcgaaagtggtgtagaccaagctctgtatgagcttctcggccgttcccacatccgcatttgggttcacgccggcctaactagagactcggctaaggcgttaaagagtatgcgaccggaacctagtttttatattatagtcggcgataataactttgttatttctacttataagcgggcagtaaaagaaaaattagtgaaacgaccttatcgatggaacctaataataactgattacaatgctctagatccttctatatttgtgctacccactgtcatactacaatctgatgaaacggactgttgtaaattattagcaatgaaagattgcagttgtgctacggatatgcagaaaaaacaacacattcttaacaatcttataaaatacatggctgacagcctatcgagaattgattcggaccaaatagtgaatatagactgtgacaaccaacaaggtcagatgaatgcaactaaggataaattacatcagatattcgaagaggatagcctaagtaatgagactttgttttattgggacgaagaaaggtctggaattttccatcgatcgcattttgttctgtcaacttataaagctgagagtggcctgcaaagaatagcgtcgtggtctgctgacgaaaaatataagttgtttccaggagttatattggagccattgaaaaaattctttcgtattggcacttctgcggtaactgcttggacattaccaaagtacgatccagaaactggtcaaccaatgttcactgaggatggaaacccaatatatgaaggatattgtatcgatctcatagataaaatagctgaggcaatggattttgattacgagatagtaacgccaaaaacaggctcattcgggagaaggctgcccaatggttcgtgggatggtattattggagatttgatgactggggaaacagatatagcaatagcagcattgaccatgacggccgaacgagaagaggtagttgattttgttgccccatattttgaacaaactggtatccttatagtgatcaggaagcccatcagaaaaacatcgcttttcaaattcatgacggtcctcagaactgaagtgtggctcagtatagtggccgcgttgctcctcaccggtttcatgatatggctgttggagaaatactctccatattcagcgaggaacaatcctgatgcatatccctatccttgcagggaattcaccctcaaagaaagcttttggttcgcgctaacttcattcacacctcaaggaggcggggaagccccgaaagctttatctggaagaactttagtagccgcatattggctattcgtcgtactaatgttggctacgtttacagctaacttggctgcttttttgactgttgagaggatgcagacacctgtatcatcattagaacagttagctagacagtctcgtatcaactacacggtggtagagagttcgacgattcaccaatattttataaatatgaagtttgctgaagatactctgtacagggtgtggaaagaaattactctgaacgctacatcagaccagtctcagtatagagtttgggactatccgattcgcgagcagtatgggcatatcttgctagctattaatgcttcaggtcctgtaccagatgctaaaactggtttccaacaagtcaacgaacaccctgaagctgattttgcttttatacacgattctgccgaaatcaaatacgaaataactcgcaactgcaacttgacggaagtcggggaagtcttcgcagagcagccctacgctatcgctgtgcaacagggctctcggttacaggaggacttgtctaggacattgctggatctccagaaggaacggttcttggagcagatggcttccaaatattggaacgagtcagcccgacaagcttgtcccgacgcagatgaatcagaagggattactttggagagcttgggtggtgtattcatagccacattgttcggactagggttagcaatgataactctggcctgggaagtgttctactataagcgtaaagaaaaaaataaagtgacaaccatagacgcgactttagaaaaaaaagaggctttcatagagaaaatacctaaaaaattagaaggaattgtaaaattgaaaaagaggaacaggaaaagtggtaacatagtaaaaaatgtaactatcggagatcattttaagccggctgacaaaggaatttcatatattagtgtttatcctaaaaatagtgattatagaccatag
>HsaramagdalenaIR93a
ATGAAGTCATGGATGGTAGTGTGTGTTATTTGGTCTTCATTTCAATGTGGTCGGGCGGAGGATTTTCCGTCGCTGATCACTGCGAATGCATCAATAGCTGTAGTATTAGATCGACAGTTTCTAGGGGAGGAGTACCAAACTACATTAGATGAAATAAAAGATTATATCAAAGAACTAGCGCGAGTTGAGCTCAAGCACGGTGGAGTCAATGTACACTATTTTTCTTGGACAGCTATCAGTTTAAAGAAAGGTTATTTAGCAGTATTCAGCGTAGCTTCATGCGAAGATACCTGGTCATTATTTCAAAAAACCGAGGAAGAACAGCTCTTGTTGTTCGCATTGACCGAAGTCGATTGTCCCCGGCTACCAACGGATTCAGCTGTAACGGTTACATTCGCTGGTGTAGGGCAGGAGTTACCACAACTGTTCCTTGATTTGAGAACTCAAAAAGCAATTATTTGGAAATCAGCTATTATACTACATGATGATACGTTAAacagagacatgatatctcgcgtcgtcgaatcactgaccactcagatagacgacgacgacgtgccgtcgatatctgtcacggtgtttaaaatgaaacacgaagttaacgaatacttgagaaggaaggaggttaaccgagtgctgtctaagttacctgtaaaatatataggagaaaaattcatagcaatagtaacaacagcagtgatggccacgatagcggaaacggcgcgagaacttcgaatgtcgcatacacaggcacaatggttatatgtcatatcagacacgaggggacgagaaaacttttccaatctggtcaactatttgtatgaaggagagaatgttgcttatatttataatgttacggagaatgacgaagggtgtgaggtttgtattaaNNNNNNNNNNNNNNNNNNNNNNNNNNNNNNNNNNNNNNNNNNNNNNNNNNNNNNNNNNNNNNNNNNNNNNNNNNNNNNNNNNNNNNNNNNNNNNNNNNNNNNNNNNNNNNNNNNNNNNNNNNNNNNNNNNNNNNNNNNNNNNNNNNNNNNNNNNNNNNNNNNNNNNNNNNNNNNNNNNNNNNNNNNNNNNNNNNNNNNNNNNNNNNNNNNNNNNNNNNNNNNNNNNNNNNNNNNNNNNNNNNNNNNNNNNNNNNNNNNNNNNNNNNNNNNNNNNNNNNNNNNNNNNNNNNNNNNNNNNNNNNNNNNNNNNNNNNNNNNNNNNNNNNNNNNNNNNNNNNNNNNNgaagacgttctgtttcctcacattgcacatgggtttcgtggtaaagagctgcctattatcacctatcataatcccccgtggacatatttaacatcaaacgaatctggatctatcgttagctatcgcggtctacttttcgatattgtagaacaactggcaaaaactaaaaattttaccattcgaatagttttacccggaaatataaaacaaaaccacactagcgacactgcgacggatgtgaNNNNNNNNNNNNNNNNNNNNNNNNNNNNNNNNNNNNNNNNNNNNNNNNNNNNNNNNNNNNNNNNNNNNNNNNNNNNNNNNNNNNNNNNNNNNNNNNNaggtataaactacacaataccgattagtactcaaacttattcgttcatgatcgctcgtccaagagagttgagtagagcgctactatttctgctgcctttcactacagacacatggctgtgcttaggttttgccgttattttgatgggccccacgctttatataattcatcgactgagcccatattacgacgctatggagattacacgagaaggcggtttgtccacaattcacaactgtttatggtatatctatggtgctttgttacagcaaggtggcatgtacctcccccgcgcggacagcgggcgtctcgtcgtcggtacttggtggatagtggtgctggtagtggtcactacttattcagggaatttggtcgcttttttgacttttcctaagcttgaaataccagtcactactatatctcagcttttggaaagtaaatcgtatacttggtctattagtaaaggatcgtatttggagatgcaattgaagAGTTCTGACGAGCCGAAGTACATCGCGCTAGCGCAAGGGGCGGAAGTGACTCGCGGCATTGACGTCGTCGAAGGCGGCCTCGTTTCCGgctcggagacgttggcgcgggtccgcaaggagcgccacgcgctcatagactgggggctgcgcctcggtcacctcatgagggccgagaccgtcaaaactgacacttgcgattttgctctgagtgctgaagaatttatggatgagcagatagcaatgatagtaccagccggaagcccgtacctccctgtgataaataaagaattaaatcgcatgcataaagcggggctcattgcaaagtggctgagcgcctacttgccgaggcgcgaccgctgttggaagacctccactgtggaggaagtcaacaaccacactgtaaatcttagcgatatgcagggctcgttcttcgttttatttcttggtgttttctcagcaacaacggttttattactagaatggattttcaaacgacgccagaagaaggtcgagcagattattataaagccttatacagattaa
>HtelesipheIR143a
NNNNNNNNNNNNNNNaacctacaaatgttagaacgtaaaagaaaagtcttatatacgtattatgtagttaaaagtttgaacgcaaacatgttgctgagaatttcttacaaagaactcttaatatttttaatgacggcgcgaataatagctggaataaacaaagaaatattccaggttgaagaaaacaacgacagcttacagtttatgaaatgtttcagtattatatctgaagttcatcaaataagcttcaaaagaactattgttatttatgaagatgataatattcttgatgataatgtaattgatgtttttatggataaacttatagaaaatcaaatgccttttatgaaaataaacacaagagaaaaattactaaaacttagcaaggtatatgatggcactatgttaattgttagtcattataaaaattgtgaagaaacattgaatgttgatctgtcaattttcaatgacaacttcaagtatatttttattattgattcatatatagacgaagcgtgtattcaagccctagaacacactctatctcccgttttatattatgatattacatttcttacaagggatcgaaatgataattataaattggcaacattaattccggaaatcgatgaacgttcgtgtcgtgtatctgaaaatgcaccgatgaaagttataaacacatgtcataatggtacgctagaaaaaactaaaataaccgatatatttccagtaaaaaccccaaaaaatttgaaaaaatgtaattttaatgtcggaatggcgacactatttccatattcagtgttggataagaaagagtcctataaagatctcgatcttgtaaacgacaaaatctatggcgcagacatagaatatatgaaaatatttgcaaatatatttaatgctacactaaaaatgtattacatatttagagaagaagaaaatccctatctagatttccattttttaaaatatctatttaatggaacattagacgcctgtgcaggtggtctttatagaatatatggtgacgtcgtgacctactctggtgtatattcaggacagtcagtaatttggacttacacagtagaaagacaaataagatcttggcaatcattaatcgttaaaataacaggtctttatatattttttgtattttatataatctacacagcgctttggaaactgattagtaaatatgataatagttctgattcaatacaagacacccttatctacgcctggggagcgttaatgggtacgtcggggttacaggacgctcgttgtctaaagcagaaaatcttaaatgttgtttacttgatcatgtgtatacatttgtcatcgtatattggaactcagctttattactatctaactatcgaacaaccgccgcaaacatttaagactgtagatgaattggcgctttcagatagaacaccatacttaaggtccctaacaaaatattttatcgatgacaaaaagcacatggcatttgcgaatacgtcactcgaatgtgacaattttaaggattgtgaaagggcgatgttaaagcataaaggttcgactattataatcgatggacagctgccttcactacaagcagccacatcagtaaacgacgaggcgagagtcttgggtgttcctcaagtaatactgtttgtttatcacgaaatgcttatgagaaaggatcacatgctcgtgacaaaattcgataaaatagccgggagattattcgaagccggtatctgtcacaaattgtatatagaggctattggcatcactgtagtggacagagctaagattgcaaatgagaatatattgtcgaacagctatagttgtatcgtcggctgccaaattaccttgcgggagtcggcgggcgcgttttatatatggattattggttgcgctctttcatgctgtgtctttgtaattgaaattattttaaatagaaaattaaagagtaagacgatctaa
>HtelesipheIR21a
NNNNNNNNNNNNNNNNNNNNNNNNNNNNNNNNNNNNNNNNNNNNNNNNNNNNNNNNNNNNNNNNNNNNNNNNNNNNNNNNNNNNNNNNNNNNNNNNNNNNNNNNNNNatcaattttgcgttatcatcaactattttctaaaacttacagaggatccagaaatgttcttaagtatattaaagaaacggaaattaaaaaaagaaggttttttgtgaatagttctataaaaactgtaacaaccaaaagaaatgctgatccagtttttcgcggacatcctaagacaagagaggagaagtggcacgaaatgtttttaggtcaagctaagactttcgatcagaacccttctcttattcagttgatacacaatataacattgacctatctaaatgattgtactccagtgattctttatgatgaccaaatcaaaatacgtgaaggatatcttttgaaagatttatttaaaagtttcccagtgtcgtttatacacggctatattgatgataaagacgtgataaaagagccaaggcttcttcagccgaaatatgaatgctttcacttcattgtctttctaagtgatgtcaaaagcagcgctaaagtcctgggtaaacaatctaagagtaaagtattagtagtcgctagatcttcgcagtgggctgttcaagaatttttagcagggcctttatccagatattttataaatttagtagtgattggacagagttttaaggatgatgatagctcggaagctgcatatatcttgtacacgcatattttatacaccgacggtttaggtgctagtaagccaaaagtactatgttcttggagccatggaaagttttcccgacatgtcaatctattcccaacaaaaatggcgaaaggttatgcaggtcacagatttgttgtagctgccgccaatcagccaccatttacttttaggagaattcatacagatactgatggtggaaatcctaaagtcatctgggatggacttgaaattagaattctacatttattggcNNNNNNNNNNNNNNNNNNNNNNNNNNNNNNNNNNNNNNNNNNNNNNNNNNNNNNNNNNNNNNNNNNNNNNNNNNNNNNNNNNNNNNNNNNNNNNgcagacataggagtggcgggaatgtacgtaacgagtgaaaggactagtaatatagacatgagtttttctcactcccaagattgtgcggtatttattacgttgacatctacggcattaccccgataccgcgcaattctaggtccatttaactggcacgtatgggtagcattaacatttacctatttaataggaatttttccattagctttctctgacaaacacactttacgccatttaattaatgataaaggagaaatagaaaacatgttttggtacgtctttgggacattcactaattgtttcacttttgtgggaaaaaagtcttggagcaaaacaacaaagattactacacgactgttgattggttggtattgggtatttaccatcatcattacaagttgttatacaggatcaattatagcatttgtaactttacctatttttcctgagacggtggacactatagaacaactattgtcaggcttctatcgtgttggtactttggatcgtggaggctgggaaagatggtttttcaattcttcagactcgttaacaaacaaactgtttaaaaagatagaatttgtaccagatgttagagctggtatacgtaatacgacgaaggcatttttctttccatacgcgtttttaggatctcaagcagaattggaataNNNNNNNNNNNNNNNNNNNNNNNNNNNNNNNNNNNNNNNNNNNNNNNNNNNNNNNNNNNNNNNNNNNNNNNNNNNNNNNNNNNNNNNNNNNNNNNNNNNNNNNNNNNNNNNNNNNNNNNNNNNattaagcaatgatattagaagaatggtacaggcaggaattttagataaattaaatgatgaggtacgctgggaaatgcagcgatcgagctctggaaaacttttttcggttggaaacagtgatttattgaagatagcttcgatagaagaaaaaggacttacgttagaagacacacaaggcatgttcttattactcggagctggttttcttttggctgctgtagctcttctttccgaatggatgggtggtttctcaagatgtcccatagttggtagNNNaaaaattaaatctagtaaaacatccgccaaattattaatcaatacccctcaggattctgtggatgatatacattttcatagtggatcgcagaatcatttacattttttatcgagatcgccaagtaatgagtctcaagatacggttgaaggccatataatagacgttacacaggaaaacataaccgtacataataattttgatgagcacgaatggggttcaaggcgttctagttcagtcaatttggatggagaggtacaggtgattttccaaaaaaaaccaacaaatggcatagaagatttggtgaatgataagacagattacactgcaaaacatgtctttggagaacatctataa
>HtelesipheIR25a
NNNNNNNNNNNNNNNNNNNNNNNNNNNNNNNNNNNNNNNNNNNNNNNNNNNNNNNNNNNNNNNNNNNNNNNNNNNNNNNNNNNNNNNNNNNNNNNNNNNNNNNtaaacgaagaaaataatgctctcgccgagaaatcgtttgaagtagccaaagaatatgtccgacggaacccaagcttaggtctcgctgtagaccccgtcgtcgtggtcggcaaccgtactgacgctaaagcgttcttagaaaacgtttgcagaaaatacaatgacatgctatctgcgaagaagaccccgcacgtagttttagatttcacgatgacaggcgtcgggtcggaaactgtaaagtcgtttaccgcggctctggctttgccgactatttctggatcattcggccaagccggcgacttgcggcaatggcggtcgctaaacgtaaaccaaactaaattcctgttacaagtgatgccccccgcagatatccttcctgaatcgattagagcgatcgtcacgaagcaggatatcaccaacgccgcaattattttcgacgaattcttcgttatggaccataaatataaatcgctcctgcagaacataccgacgcggcatgtcataacaccagtaaaaagtttcaataaagacgaaataaaagcgcaacttcgaagtcttagggagcttgatatagtcaatttctttgtggtgggaagcttgagaacaataaagaatgttctagacgcggcgaacgataatcagtatttcggcaggaaaaccgcgtggttcgcattgtcactagacaaaggggatattagctgcggctgcaaagacgccaccattgtgtacatgaggccgacgccagacgccaagagccgggatcgtttggggaaaattaaaactacgtacagtatgaatggggagcctgaaataacgtctgcgttttacttcgatctttccctgcggacgtttttggcgatcaaatcgctgctggactctggcaaatggccaaatgacatgaaatatatcaattgcgatgattacgacggtaagaatactcccgacagggccttggatctcaaatctgcttttcaagaggtaaaagaaacgccggcttacgcgccattctttatacctgaagatgacccgatcaatgggcgaagttatatggaatttaatactgatttgaatgctgttaccataaaagatggagcttcaattggtagcaaatctctaggctcttggaaagccggtctctccaaccctctgttgctaactgatcccgacaacatgagcgactattcagcccaactcgtttacagaattgtgacagtcgagcaacaaccattcattatacgcgatgatgaagcaccgaaaggttttaaaggctactgtatagatttaatagaagaaatacgtcaaattgtaaaatttgattacgaaataagcctatctccggacggtaatttcggtactatggacgagaacgggaattggaacggagtaatcaaggaattgatcgaaaaacgggcagatatcggcctcacttcgttatcggtgatggctgaaagggaaaacgtcgttgatttcacagtgccctactacgacttggtcggtattacgattttgatgaaactaccgaggacaccgacttcgctgttcaagttcctgacggtcttggaaaatgatgtctggctctctatattggcagcttatttctttacaagNNNNNNNNNNNNNNNNNNNNNNNNNNNNNNNNNNNNNNNNNNNNNNNNNNNNNNNNNNNNNNNNNNNNNNNNNNNNNNNNNNNNNNNNNNNNNNNNNNNNNNNNNNNNNNNNNNNNNNNNNNNNNNNNNNNNNNNNNNNNNNNNNNNNNNNNNNNNNNNNNNNNNNNNNNNNNNNNNNNNNNNNNNNNNNNNNNNNNNNNNNNgtttcataataatcgcgtcgtacacggccaacctggccgccttcctcacggtgtcgcgcctcgacacccccatcgagtcgctggacgacctctccaagcagtacaagatccagtacgcgccgctcaacggctcctccgccatgacctacttcgagcggatggccaacatcgaagtcaggttttatgagatatggaaggaaatgagtctcaacgacagtttgagcgacgtggagcgcgccaagctggccgtgtgggactaccccgtcagcgacaagtacagcaagatgtggcaagccatgaaggaggctggtctcccgaactctatagacgaggccgtcgagagggtgagggcgtccaagagctctagtgaaggcttcgcctggctcggggacgccaccgacgtgcgctaccacgtactgaccagctgcgacttgcagatggtgggcgacgagttctcgaggaaaccgtacgccatcgctgtgcaacaaggatcgccgttgaaagatcagttcaataatgctatactgcagctcctaaacaaacgtaagctagagaagctgaaagagaactggtggaacaataatcccaaggcaataaaatgtgagaagcaagacgatcaatctgacggcatttccatacaaaatatagggggagtgtttatagtgatctttatggggattggcctcgcgtgcgtcactttaggtgttgaatactggtggtacaagtggaggaaaaggcctactattggcgaaatcacgcaggtgatgtatggaaatatatattaa
>HtelesipheIR31a
ATGTTACCATTTAGGGTTATTACTGATTTATTTCGTTACCAAGCCATTAGCAGTGTAATTGTTTTAACCTGTTGGCCTAATTTTGatcgtgttcaattcattcgggaaattaacaaatatgacatacttgtaacgttttcctgtgatccggcgattcttgatgtaattgatccgtacaagctgcaaggagttttgtatataccatcaccggaaatcttggaacaaaaaattaaacataaatatttctcaaattggtacaaatggacagtattaagcaataccataccacattttatacagaacgcccgatacgatgctgatattttactattgaagcctttatctagaaataacaacagtagtttcaaaacagacgacatttacatttacgatgtctatacccacccaagagatggcgctagtgtctctctttgggcccattgggacttacacgctggtctccaagtattatttaataaagaacgaattgataggcggcgtaatttagcaaaatatagtttgaaaattgcagcgccgctgggttcgtattcaaatgattcataccatggtggtttcttggagtatctaatggacatgtctattcgtgaacgagattctggagtgcgcgtcggatacagttcgtcgagccttataattgaaatacttaatgctactgaaatactattacccactttactttggagcaccgaaatccacaacagcagcatgatattggagctaaagtatggaagctcagagctgagcgggggagtgctacgactaatgaaagaaagatttgaaaaattagattacatcatgcctatatggccatttcatgtcggcttcacatatctggctgagcgcgaaagcagtagcaatatgttcctagaaccatttacagtgaacgtatggtggtgttgcctaattctcttcttaatcttggcggcagctcagagagtaaccgccaaaagtgaagaggagaaagaaggagcgtacgttgctacacttgctaccttcatgcaacaagNNNNNNNNNNNNNNNcaaaaggtatatcgggcagatggaacttcttagtactgtccatatcagccatgctcatccacgcttattacacttcagctattgtgtcggctcttatgagcacaggtagaagcggcccagactccctcaggtctttgggagactctaaatattctatagcctcagaagactatgattatatgagatatttaatgtttgatgtaaaaacaaatcgtgacgacttggagtacctaaagaaaaggaaacttacaccaaaattttaccaagacgttctcactggagtgaagctaatacaaacagggagcacggcatatcatacagagtataatcagctctatccacatttgaaaagtttcaccgatgaccaattgtgcaagttgcaatacgtagatactgttccagaggtgttatcctggataacgacaaccaagcgtggacagtggacaaacactttcaaagtggctggtgcttggcttcaagaaacggggttagcacatcgtctggtcagccgggttaggatcaaaccaccgccttgccgagctgccctcttagcggagagggtcaatatagatgatataactccagtattgatatgtacgtttgctggagccgttatatctttgatattgttaggcgtggagttacttgttagtaagtttaaaggaaagtgctttaaaaattcatccaatgagtcaattgaagtgttcgatgttgatgattga
>HtelesipheIR1
atgtggcgaactgcagtacttgtagcgtatctaagtttaaaacctggagcacctcacggagctggcggcggagccgtggattattttgtgcaaaagggagcaccctacctttgctacatgacatttgaaaacaagaagttagtacacgacttcatggacaaaggcatcagggtttcgttgcagctaattgataaaagttgcgatctcgaaaggaacttgctacaatggaatgtacctgttggagtacttttggatgctggatgtgaaaataccgaaaatattttaaatacggcatctcgaggtattctttttgacgccatgcatatgtggcttattatggagacagcggaacacgagagcggtaatactttgaacgtgttacaacgaatgaacctcagtgtagacgctgatgtcgtcgttgcttttgataaaggtgaccgcgtcgagctagtggatgtgttcaactacggaaagatacagggaaacgatttggagaagacatatgtaggagagtggagtccagagagcggcctgaacgtttcgctgaacagattcaagtattatgatcggtgggatttccacaatttaactctgcgagccgttactgtgattttaggcaacccaaaggatttcaagcctgaaatgctatccgacgtgggatataaagtcggagtgccgctcttgactaaaataccgacacaactactgtatatactcaaggatatacataattttagtttcaagtacacagtagcggggcgttggatcggatcgccggagaggaactccactttggcggtcaccaactccctgttctggggggaacaagacgtctcttgcacttgcgcgaggatgttcaagcactggttggagtgggtcgatgtgttctttccacctgctactagttttgagacaaaattctactacctgatcctagaccaaggtataggtagctatgagaataggttcctgaagcctctatcaagcggcgtgtggttctggacggcagtatcaggagttgcttgtacagtactattgggtatagctgctgtgctagaagcaaggagcgagcccggactgtatgcattttttagcgtttttgctgttatttgtcaacaggCATATGAAGATGGAGTCAATTTATTTGAAGAAATATCTTCGAGTCAAggtcgtcgtcttatcctcctcgtcgtcggtataactagtatgttactatacaactactacacgagcagcgtagtgtcgtggttgctgaacgcggccgcacccaccctcgctgatatggacgcgctcatcaatagcgacctcgaactggtctttgaagatattggatataccagggggtggcttgataacccaggtttcttctactacagcggctacaagaaccctaaggaggacgagctccggctgaagaaggtgactcgagcacggcgcacaaccgcgttgctgcagcccgccgccgccatcggccttatacggactgggagatacgcgtaccacacggagccctacaccgcgtaccaggtcatctcgcgcacgttctcagagcgcgagctgtgcgagctcggcgccttacggatgctgggacccgataacgtctacatatttggtcagaaacgaagtccgtataaacaattctttgtttggagtctcttgcgtctcctcgagcgcggtcacacatctttagcgagcgcgcgcgtatctggtccgcgtccgacatgctcaggaagagcaccgcgcgcactcgccttaggacaggcggcgccggcgttcgcggcgttaggtttcgctgcgttgctgtctgttattatagccgtggtggaggtttggtttcataaagcccaaaacaaaaaacgagcccgcggagagttcaataatcgcgcacataacgcagagcggagtgatttttgtgaagcataa
>HtelesipheIR40a
ATGAAAATGAAAATATTACTATTATTATTTCATACATTTATGTACTGTAGAAATACTGAATGCTTACACAATATAGGAAATATGACGAATAGAAGTCTTGAGCGTCTCCCAAAAGATTTNNNNNNNNNNATAATGGACATAGCTATCGGATTACCGACGAACACTCTTACTATTGTTACTAGCAACACCACAAATTTGCGNNNNNNNNNNNNNNNNaaaatagtgtgcctattagctgaaaataatatacaagtgatcaatttagatataaccagtgaaaacaaggaagtgtatttcagttatctcaaaaatggtttagacacatcggaggaacgaactagtctaatagtttgtgactcatatgaatgtgaaaatttgttgtttgagataactataaacaacttcatacatagatccatgctgtacatatttttttggccgcggggtgaaatcagcacgctcttcctctcaggcattaaagaggctattagagtagctgtgatcacgaatccgagacccggggtatttaggctatattacaatcaggcatcgccgaataagctgaaccatctaacactagtaaactggtggtccggcagtctttacaaatcccccgcattgcctcccgctgataaagtctatcaagacttccaaggaagaatttttgacgtgcccgtgttacacgcaccaccttggcactttgtgatatataacaacgattctacagtgaacgtcactggtgggagagacgacaaattactttcgttgttggcgaagaaacttaactttaaatacaaatactacgatccgccagaaaggagtcaaggatcaagaatcgctggcaacggtacgtttaaaggaactctagggttaatttggaaacgtNNNNNNNNNNNNNNNNNNNNNNNNNNNNNNNNNNNNNNNNNNNNNNNNNNNNNtgtggaattctctttcttgaccctcgctgattctggagcgttcttgactcatgcacctgacaagctgagtgaaacattagctatcatcagaccgttccgatgggaggtttggcctttagtgggtgcaacgcttctcataacaggtccagctctttggatagtaatagcggctccatcgctatggcaacgacgtaaaacagatcaattaagcctgttgaataattgctgttggttcactacttctttatttctcagtacagcatccacaaaagaaccatcgaaaacacataaggctcgtctcgtaggcatccttatatccttaggagctacatacgtgataggcgacatgtattctgcaaatctaacaagtcttttagcaagaccagctaaagaacagcctattggaactttacaagccctagaagaggctatgagagataaaggctacgaattggtcgtggaaagccatagctcaactttggctatattgcagaatggtaccggcgtctacggtcggctagctcatctcatgcgtcgacagcacatacaacgtgtacgcagtgtagagaatggagtgcgtttggttttatcaaagcgtcgcgtcgctatattaggtggaagagaaacattatattatgatactgagagatttggttctcacaattttcatctaagtgaaaaactatatacaagatattcagctattgctctacaaattggatgtccttatttggaaacatttaacaatatagtaatgactttgttcgaagctggaatattagctaaaattactacagatgaatataagaaccttccagaacaatctagaaggtccaatccagtgacggagagtgatagaaaggaaagtactgccgttaccgaaaacaatcagaacgctcaaccacaatctgaatctactataggtctggaacctgtatcgctaataatgcttcgaggagcgttttgccttctaggcattggatattttctcgcagcaattgttctcatcacggaaatccatatatatcgtaagaagaaaaatcaaaacttaataaaaataacagacgaatccaccaaccagatcaacccctcgaggttttacttgaaacatcatgttgaaaagatgtttaaaataatgtatatccttattgatagagctctaagacacgatgcaTGA
>HtelesipheIR41a
atgatacctttaccagaagcgttgacgccaatacaaatattattgaaaataataattgctcattatctaaattcatcgtattgtgttacaattatttctgacgaatacttgtttccgatatcacctaagagtttcatgtatatatctgctagaaataatgggtcgctaaccaacctgatgtttaacgcatcagaaatgggttgttccgattatattgtacatctgaatgagccggatatgttctttgtagcatatgagaacgttgcccgtatgagtaacgtaaggaaaggtgatagaaaaataattatgcttcccactttacaccatcttattaatggaagttcagatgtgcttttaaatgtattatcaaatagagaagctagcttcgttgctaacatattgttaataatacgagcagaatcatccccagagtgtcatatttacgacttagtaactcataaatttgttggcattgaacaaaatgatgagcctatcgttttagatagttggaattcctgcacaggagaatttgaaaagaatgtaaacttatttccacataatatgtccaatttatatggaaagatagttaaagtcacagcatttacttacaagccttatgtcttgttagatcttgaacccaatgttacacctaatggtcgagacggcttggatattagaattgtcgaagagttttgcagatggatcaattgtacaatagaaatggttggagacgatggtagacagtggggagaaatttacgataacagaaccggtataggtgttttagggaaagtattcgaagatcgggctgatcttggtataactgcactatattcctggtacgaagaatacattgtaatggatttttcgactccttatgtaagaactggagtcacttgtatcgcaccttcaccaagattattagcaagttggcgaatgcctttactgccttttaatttgtatatgtggattgccataattttcacgtttatatatgcatcgttggctttgatgattgcaaaaggattctctaccactgatatatttttgacaacttttggtattatgataacacagNNNNNNNNNNNNNNNNNNNNNNNNNNNNNNNNNNNNNNNNNNNNNNNNNNNNNNNNNNNNNNNNNNNNNNNNNNNNNggacaatgcatatgggggtggcctggcatccactttcactgtacccagatatgaaccttctattgatacaattaaagatattgttgaccgtaagctcatatggggcgctactcatgacgcttggacattttctttaatactttctcaagagcctttgcttaaaaagttagtaaagttattccgtacatatccatttgatgacttaaagcgtagaagttttaatcggagtatggcgttcagcaNNNNNNNNNNNNNNNNNggtacttttgctattggagaatatataaccaaagaagcaacttttgatttgactattatgttagaagaatattattttgaacaatgcgttgtaatgatgcggaaaaattccttttatacgcataaattaagcaaacttataggacgtcttcatgaatcaggcttgttgctggcgtgggaaacacagatagcgttgcaatacttggactacaaggttcaactggcagttaaactttctcggtctaaaaaagacgttgaaaacatcgagcccttggctctaagacatgttgaaggaatttttataatttatggtgtgggagttttgatatcacttatatccttcgtgatagaaattttacaaaaaaagagaagtNNNNNNNNNNNNNNN
>HtelesipheIR64a
atggattggttgaagtttgcacttatattaaattttactctgataatggctttacctgtctatatNNNNNNNNNNNNNNNNNNagannnnnnnnnnnnnnatgtagttttatttcattgtaatcgaaacataattgaaactcaaaaaattttaattgcaaacaatataagatcacttattctggctaactccacggatttaccaaattcaagttattccaaattaggcttcatattagatgcatattgtgaatcttggacccaaaacttgaagtttgttgatgaaagattttttaggggttcttttacgtggttggtaaatactgatgacctcagtactacagtcgatgttctgtcaaaatatcccgtagatatcaattctgattttattgtagttacaaaaaatctaaaagtttttaatttgtacgaagtgtatagtaaagggttctataccaatggttcctttattgtcacggatataggttattttaattcggaattgcatttaaaacggaatattagggctgatttaactggtgtcgttttaaaatgcgtcgtagtagtggtcgatcctatagtagaccagacgttcgaacattacttggacaaaatgaaacctggagagttagttgattcggtgcataagctgaagttttatacgttggtgaaatatcttcaaaatatttataattttaggcactgttttattctaagacatcccaagtatccaggtggtttctacacaatatatactagacctctaactaacattgtctggtattggatcctcttcgttctaactctggctggtttggtcctatggataatgttgaaaataagaaccattaagcgccctagggacgatgaagactcttcatcgtcaatggccttcatatttataatgagcgctataagtcaacaaggcactacgttaaatagaggctcgatatcaataaagattgttatttttgtgacatttatatttacgctgacattgtatcaatactataacgctactgtagtgtcgacgttgttgcgggaacctccaaaaagtatcaggaacctaaaagatttactagaaagtaatttgaaggtcggcgtagaggatgtattgtacaataaggactatttcaggcgtacaacagacaccgtagctctagagctccaccacaaaaaaattgtaaccggaaaagagtacaactacttgaagcccgacgacggcatgcggctggtgaaggccgggggcttcgcgtaccacattgacagcatcaacgcctaccgtataatgaggaacacgtttaccgaacgagagatttgtgatgcccacgaaatttatttatacccaccccaaaaaatggcggccactttgcagaagaattcgccgtacagagaacacgttgttattggaatacgaaaaatatacgaatctggactaatgtatagattgaagtctgtatgggacgagcccaagccgccctgtgtgcacactccagacagtagtgtgttttcagttcctttgagagaattctcaagtgctctccttatgttagctttaggcatgcttttatctatttctatattgtttttagaaaNNnnnnnnnnnnnnnacaaaggtaaagtttatgatttttgtcattaa
>HtelesipheIR68a
NNNNNNNNNNNNNNNNNNNNNNNNNNNNNNNNNNNNNNNNNNNNtacaatcaaaggcgatgtaggcgctatagttaaagatttacaaattcacaaggacttggaagtccttctaatagatatattaaatggcttggccagaaacgatgcggttacatgcttaacgattatatgcgatgatgtatatttgaatgtatttgaaggagctttgtttatacgtactttggatgttccgtatattatgATTGTAGTAGAAGACTATGAAGATTTGTTATCTCCGAATTACAACACATTAGAACCGTTGCGACAAGCGAGAAACGATGGATGTAATGTATATGCTATATTGATGGCAAATGGCCTGCAATTGACTAGACTTCTGAGATTTGGCGACagatatcgtgttctagacaccagagctaaatacataatgcttcacgatgtaagactatttcacagtaatctacatttcatttggaaacgtatagtcaacgttgttttcgttaaataccatagaaaagtttcatctaaaagtgaagcttggttcgaactttcaacagtacctttcccaaatccaattaaaggaattttcatatcgcgacgcgtagatatttggaagaatggaaagttacactatggaagagatctatttgctgataaaactggtgatcttaatggggaattgttgaatgttgtgtattttgatcatttgccatctgttgttattatgaagtctagtaacaaagttggtggtgttgagattgagatcctcaacacactagcacaaaaaatgaaattccaacccaaattgtatcaatctttcgaccctgataagcacaaatggggtcaaaagctcagcaacggatcctactccggtcttctcggtgagatggtccacggtaaagcagatatggcgttggggaacttgcaatacacgactaaccatttggaattgactgatttgagtatcccgtatactacacagtgttggaccttcttgacaccggaagcgttaagtgataattcttggaaaacactgattttgcctttcagcctatatatgtgggtagctgtattgatggtgctattcgtgactggatcaatattttatggactcgccatgtattacataaaccttttagattacagaggggaaagcNNNNNNNNNNNNNNNNNNNNNNNNNNNNNagatgcaaaaccagtcggcttatatttatttggcgaaataactaacagtatactttatacctatggaatgttactcgtcgtgtccttacctaagctacctactggctggtccatacggctattgaccgggtggtactggctgtactgcatacttctagtggtctcttacagagctagtatgacagccattctggccaacccagctcctagagtcactattgacacgttaaaagagctaggcgacagtaaaatagcgtgtggaggctggggtgaacaaactaaactgttttttcaacagtctttggatgaaatagggcaggatatagcgaaaaagtttgtggaggtctatgacccggaggaagctgcacgaaatgttgcgaaaggtgtcttcgcatattatgatagctctgattatttgaaatatttaggtgtgaaacgcaaaaatgatatgaactttaataattctacactaaatggaacttttggttacgattcaagtgaaaggaacttgcatataatgacagattgcgttgtaaatatacctatttcgatcggttttcataagaattcgcctttgaaaccgctagctgatgtttatataaggagaatagtcgaggttggtttagttgaaaaatggttgaacgacgcaatgtatagaataatatctatggatactacagaagaggaggtcaaagctttgataaacttgaaaaaactttattgtgctttcattgcacttgctataggctatacaataagcttattttgcctcatcggagaatggttacactggcactacatagtgatgaaagatccaaattttgataaatatgccttagatatgtattataagaataaaaataaaaagacatag
>HtelesipheIR75d
AtGCGGGGCCGCACAAAGTCAATTTTCAATTGTTCTGTAAACATGGACTTCCTCAGTTTCATAGTTGCATATTTTGTCTCTAAAAAGCTGACGCTCATCACAGCGTTCTTGTGTTGGGGACCagaagatataaacaaactcttacggctgagtcgcgacgccggcttgcgagtgcgcgtccacactgacctcctcgacctcccggacttgcctgcgtaccgcaccttcagagaagggatgctacttgatacgcgctgcgataatgtgtcacaagttttaaataaagcatcagtcacacgcgcttttaacttacgacactcttggatgttaatcgacgattctttctacaacattacaaatgttgataatatattatcagatactctgatactccccgatggggatgtcacgtgggtcgctaaggatctcatggtcgatgtgtaccgcgttaagagagaccaggatttaatggctttaaacctaggatttcgggatagtcaattggacctggagcttctttggtcgaaattgcctactgcagtcacgagaagaaagaatcttaataatgtgtatttggagtcggctactatcgtaacacaaccacaatacttcaaaggctggtctgatctcagcaatcgtcaaattgatacttttccaaaggtcacttatccgttgcttatgctttgcggtcaggacttaaattttaggttcaacttaaagcaagtagacctatacggcgaggagcacaacggcacgttcgacgggctggtggggcgcatgcagcgcggcgagctcgaggtcggcatcacctccatgttcatgcgcgcggacaggtggcgcgtggtgcactactccgcggagactgttgaactcaaaggggcattcctcttccgtcaaccgtctcgctcggcggtctctaacgtgttcgtgctgccgttcagccgcggcgtgtgggcggcgtgcgcggcggtcttcgtcggcgctggtcttctgctcaccatcttcggacacgttgctcggcgaaacgtgctggacccgactgcgcagaggctgacgctgcctgagagcttgacttatgctattggcactatatgtcagcaaggctcagacctgtcgccacagctgtggtccgtgcgtcttttaatgttctgcactctgctggcgtcgctgttcgcgttcacatcctactccgctaaaatagtagcgatactgcaagcgccgagcgacgcactgaacacgatcgcggacttgacacactccccgatggacatgggggtgcaggagaccacatacaagagggtgtacttcgctgaaagcaacgaccctgcgacacaggcgctgtaccgccgcaagctgctgccgctgggcgagcgcgcctacctcagcgtggtggacggcatcgcgcgcgtgcgcaccggactgttcgctttccaggtggaacaaagttcagcatacgacatcatcagcaagacatacacggagcgcgagaagtgtgggctgaaggagatcaaggcgttcactctgccgatggtggcggtgccgctgcgcaagcactccggctaccgcgatctgttcgcttcacgacttcgttggcaacgcgaagtcggtcttatggaccgtttccgtcgagtgtggatgagctctcgtcccaaatgcgacgaagggcgcggcggcttcgtcagcgtggggctggtggacgtgctccccgcggcgcaggcactcctcgctggcatgttgttggccacaatcgtgttactcgctgagaggctttattacttcgttaaatccaaatctttggcctgtagcagacgtggtaaagactaa
>HtelesipheIR75p1
atgaatagaacggagtattttctacaccaaattgtaatattagctgatttgtcttgtccagagtcagatcggtttttaatacaggccagtgacgatggatatttcaagtcaccatacagatggcttctcttggatccagaacgaggtcttctcaaatttactatattggagaaattagatttaccgcttaatagtgatgtggttatagctaagaaaattgatggagaatattatcaactgattgaagCATATAAAATATCGGAAAATTCAAACGTTATTTACACAACAAGAGGCGCTTGGACACCTGCCAGTGAACTGAGAAATCTATACAAGTCTAAAATAATCACAGATAAACCAAAAAATATATCTTTTGGTGTGACAGAGGACTGTAATAGCAAAAATGTGATGataacaaaatatggcaaaattgaggactatagagattccaaaataatttccgtcaggcgcaggaatctacgcaagcacactctaaccatagccaacgttataaccgacagcaacgaaacgaggaaacatatggatgatagattNNNNNNNNNNNNNNNNNNNNNNNNNaaaatgtcgtacatggtcgtcaagatttgctttgaaatgctgaactctacagaaaaacgtattttcactcatacttggggatacaaggataagaatggtaattggcagggcattatcgatcatcttttgaaaaaggaggctgatctaggtactctaacaatattcacccaagagcgtatgatggcgatcgactatatagccatggtggggtccacggcagtacggttcgtgttccgggaaccccctctcgctttgctggagaatatcttcactttacccttcactggcgctgtatggattgccatagctatatgtgtgctaggatgtgctgtgttcttgtatatcacttcgaaatgggaggcttctgttgatatgNNNNNNNNNNNNNNNNNNNNNNNNNNNNNNNNNNNNNNNNNNNNNNNNNNNNNNNNNNNNNNNNNNNNNNNNNNNNNNNNNNNNNNNNNNNNNNNNNNaggtagatgcgtaactcttcttctcttcgtggctcttacaatactatattcagcatattctgctaatatagtggtgttacttcgagctccaagttcctcagtgagatctcttacggaccttctaaattctcctttgaaacttggtgccagtgattttgaatataatcgatatttctttaagaagctaaatgaacctataaggaaagctatttacaacaagaaaatagcgcctaaaggaaagaaacccaacttttatacaatgaaagaaggagtagagaagatNNNNNNNNNNNNNNNNNNNNNNNNNNNNNNNNNNNNNNNNNgatacaggctgatacaagagacttaccaggaagatgagaagtgtgatcttgtggaaattgattatattaacgaaatagatccctgggtcccgggacagaagcgatcaccgtacaaagatttatttaaaattaaNNNNNNNNNNNNNNNNNNNNNNNNNNNNNNNNNNNNNNNNNNNNNNNNNNNNNNNNNcggcaagccgcgctgttccggcagcatctccgcgttcagcagtgttggcatcacggacatgtacccggccgtcatagccactttgtacggaatgctcatatctgtcgttgtgctgtgcctcgaaatagtttataagagattNNNNNNNNNNNNNNNNNNNNNNNNNNNNNNNNNNNNNNNNNNNNNNNNN
>HtelesipheIR75p2
atgaaactgttttcttcattgattttactatttcttatatgcttagttcaaactaaagatgaaaacgaaattaattttattaaagagttcgtaaataatgaacgcaaatcaacttttgtcatttttcctaatttatgttggaaggattgtaaaaaaatattattatttaaaaaaattaacgaagttggtattagaggaactacaaattttaaagcaatatatgcactacaagatcatgccttgctgttttatgtcgatttggactgccctaaagctggagaagtattaaatNNNNNNNNNNNNNNNNNNNNNNNNNNNNNNNNNNNNNNNNNNNNNNNNNNNNNNNNNNNNNNNNNNNNNNNNNNNNNNNNNNNNNNNNNNNNNNNNNNNNNNNNNNNNNNNNNNNNNNNNNNNNNNNNNNNNNNNNNNNNNNNNNNNNNNNNNNNNNNNNNNNNNccgtctccaagtggtcctacgtacactaatcctcgaggcttttacaacggaactactctaaaggacacgagaccccacagagaactgttcaggcgacgacagaacgtgatgggccatccgctaactatggccaatgtcatacaggatagcaatactacgcagtatcacttgcccagagaggatcgattaaaacttcatttcgatgccatagctaagatggcgtggataaatgttcatatagcgtttgatatgctcaacgctactccacgatatatattcagccacaggtggggctataaaaagaatggtcagtggtcagggatgatcaatgacatcaagactgggagagccgatttaggtacaaactgcgttgccaatacagaacgcttaagcgtcgtcgtattcacagattcgatagccaagttcaaagttaggtttattttccgtcaaccgcctttatcgtatgttgctaatattttctcgttacctttctctgcgaacgtttggatcgctttagttctNNNNNNNNNNNNNNNNNNNNNNNNNNNNNNNNNNNNNNNNNNNNNNNNNNNNNNNNNNNNNNNNNNNaatcaaacacagctagatggaagtattggagatgcaatgctgctaaccatgagtgctttaagtcaacaaggctgttctaaagagcctaagaagttatcaggtcgtataatgctgtgggtaatatttacagcactaatggcattgtatgctgcatactctgccaatattgttgttcttcttcaagcaccttctacttctattagaacgttggaacagctggccaattctcagataaatctcgctgcgttggaagtggactataatcattttgtattgaaggctggaaaggatgcagtgagacgcaaaatttataagaaaatagagccagacaaaggaaaagcacagttctatgatttgaatgaaggcgttgaaagagttcgaaagggtctttttgcattccacgtaatgtccgatcaattctaccgtcgtgttgaggaaactttcttggagacggagaaatgcgacttagtcgaagtggacttcatgaatattgtacatccgttcgtgccagtgtacaaacactcaccttatttagaattgctgcgagttgctttcaaacgcatccatgaatctggtgtccaaacggctgtctacagacgactgagtgttaggaaacctcgctgcgccaataaaatatcttcgtttagcagcgtcagccttttgaacattcgaccagttttgatattcatgttcattggcattggcatttctgttttaacNNNNNNNNNNNNNNNNNNNNNNNNNNNNNNN
>HtelesipheIR75q2
atggcaaaaatcgattttagtttatttttgttgttttttaaatatgttctttcaggaaaagttatagaaactcatataatagcaaacattatacagaccttggaaagaccaacatccattattgccttaacatgttNNNNNNNNNataataaagtccagttccattcaacgctgactggtcgagacagtgataaaagaaatttaattgagttcatacacccaggacaaataccaaaaaatattgagaataagcatcatattttatttctggctgatcttggatgcccaaaagtcttggattccttaaaaatttacgataatttaaaattaatccgatcgccttttcgatggatattgtttaataaatattgtgataataacaatgttacaactaccgtagaaaatatcaccgatttaaatattttgctcgattcggaagttttagtaatacaacaatattgtagttatttttgggagaaatattacatttacaaaagaagtcctaagagtgagtgggaaacagagctatatgaaaaatggaatattacaaatagcatggaaaaaaaacctatccaaaacggagctactgctattagacgactcaatttNNNNNNNNNNNNNNNNNNNNNNNNNNNNNNNNNNNNNNNNNNNNNNNNNNNNNNNNNNNNNNNNNNNNNNNNaaacgaccacattgacactataacaaaagtcaatttcccaacaacaaatcagctattggattttctaaacgcgagcagaagatacgtatttacggaaacctggggctaccgtcataaaaacacgtggaacggcatgactgggtatttggtaaggcaagaagtggatataggagNNNNNNNNNNNNNNNNNNNNNNNNNNNNNNNNNNNNNNNNNNNNNNNNNNNNNNNNNNNNNNNNNNNNNNNNNNNNNNNNNNNNNNNNNNNNNNNNNNNNNNNNNNNNNNNNNNNNNNNNNNNNNNNNNNNNNNNNNNNNNNNNNNNNNNNNNNNNNNNNNNNNNNNNNNNNNNNNNNNNNNNNNNNNNNNNNNNNNNNNNNNNNNNNNNNNNNNNNNNNNNNNNNNNNNNNNNNNNNNNNNNNNNNNNNtccaggaatcttacgtccaaatttagttgacattgccttatttattttcggatgtacctttcaacaaggaagcgttgttgaacttaaaggctccctaggtcgaatggtgttattactattattcgtgtctctaacattcctatacacgtcgtattctgccaatattgtagctttattgcaatcaagttcgtcccaaattagaacattggaggatttgctacgatcaaggatgaagtttggcgttcacgatactgtgtttaataaatattactttacgNNNNNNNNNNNNNNNNNNNNNNNNNNNNNNNNNNNNNNNNNNNNNNNNNNNNNNNNNNNNNNNNNNNNNNNNNNNNNNNNNNNNNNNNNNNNNNNNNNNNNNNNNNNNggattatttgctttccacatggaaactggcgtcggttacaagtttgttggaaaatattttgaagagggagaaaaatgtggcctaaaggaaatacaatatctcagagtgatagacccgtggctggcagttcagaaaaatacgcaatttatggaaatgtttaaaataggaacgaaacgtctccaagagcacggcttgcagcaacgtgaaaaccacttgctatacgaaaagcggcccaaatgttccgggagacaggctaacttcgtctccgtcagcatggttgactgttatccagctttattaattcttacatatggagctcttctagcagctatggttggcgttatagagattttatactatagacgagcgaaaataattaataaaattaaataa
>HtelesipheIR76b
ATGGCTGGTGTACAATTAATATTGGCTACGATATGCAATGCAACCTTTTGTGATAATGTATTTGATAATCCGCTTTTGGNNNNNNNNNNNNNNNNNNNNNNNNNNNNNNNNNNNNNNNNNNNNNNNNNNNNNNNNNNNNNNNNNNNNNNNNNNNNNNNNNNNNNNNNNNNNNNNNNNNNNNNNNNNNNNNNNNNNNNNNNNNNNNNNNNNNNNNNNNNNNNNNNNNNNNNNNNNNNNNNNNNNNNNNNNNNNNNNNNNNNNNNNNNcaccttcgaaattgtattaccggagaagaatgttgaaatggggacggggaagaagcccgaggaatctgtaatcaaccttgtcaatagcagtaaagcagacatggctgccgcgttcctaccgacgctcgttaaatacaataagtttgtgacattctcgaacgatctcgacgaaggtgtttggatgatgatgttgaagcgaccaaaggagtccgccgcgggatctggtctcttagcaccctttgctacttatgtttggtatttaatactagcagccgttctgtgctacggcccgtgcataacgttgctcacgtggctgagggctaaatgtgtgaaagaccgtgagtaccaaatatcactgtctccgagcgtctggttcgtgtacggggccttcattaaacaaggaaccaccctgtcgcctgaagctaNNNNNNNNNNNNNNNNNNNNNNNNNNNNNNNNNNNtttgtgatcctgctctccgcgttctacacggccaatcttacagcttttctgactttatctaaatttacactggacattgaaaatcctattgatctgtacaagaaaaactatcgctgggtcgctactgaggggggcgccgtacagaatactattaagagtcctgaagaagatctctactacctcagccggatggtctcgaacggccgcgctaggttccgtacaataaagttcaacgaggacttcctgccatcagtgacgggcggagcagttctggtcaaagaacaagacgcaatcgacaatctgatgtacaatgattatttgaggaaaacaaaggaaggcgtggctgaatctgagaggtgcacctacgtggtggcgcccaacgccttcatgaagaaacgtagagcctttgcgtattctagaaacagtactttgaagatattgtttgatactgtgctctcccatttaatacaatctggtattgtcaaatttctggagagaagagatttgccgagcactaaaatatgtccactcgatctgcaatctaaggaccgacagcttagaaatagtgatcttatgatgacttacttgataatggtgacagggttagccgcggctatagcaatttttattggggagatcacttacaaacgttacttgaacaaaaaactcgttaacgaagttccaaccaaagcgagtaagataaataaaaaccaaaagaataaaatcactcgcacccactacgatgacagtcgtccgccgccatacgactccttatttgggaaaacgaaatataaattcaacgattccgaaaaaagaattgtaaatggaagggaatattacattgttcataacgctatgggggacacacgtttgattcctgttagaacaccatcggcttttctttatcattaa
>HtelesipheIR7d1
atgaatagtagttcttcggaaaaacttttgtatacagatatatctgttttagaaaatatgggaaaagctgctgcaaaaattgcgttctacaattttgattggcgatatgtggctcttgttgttcacaatgctttgaatatgatttcactagaaatctttcttaaaaattataataaatctgttgtaataaaatttggaaaatttattccacaaagacgtgccacacggataccacagttcgttattttcggcaaggactcgaacgatataattgacatgattttatggcttgataaatcacaatatgataattctgcaaaatatattataatttgtgcgtcatatgaatatgatgataagtgtgatgaaagtcacatttttgctacattatcaagtgtctttataataaatgtaatttacattagatcgaagagcgacactgactatgaaatatttacatatgatattgtagtcccagaaaaatgtgtaaatgatgtaccttataagcttgatgttagcagcaattgcacgaatgatgactgcttaataaatctatacccgaggcaattgaaaaatttatataaatgtcctcttattgtatcaacttttcaccagccaccctttatgattttaaataatgaaacttctgagccttctggaggtgatggagaaatattaaaaattttaagcagtgcactgaatgctactttgaaaattaaaattcctgctgaaggaaatgtgtggggtcgatatcacgacggtaactggactggttctctgggtgacgtgtacaacaaccatgctcatatgtcagtatgctcactgcctgtctctgtccgaaaatcttccaattttactatatcattcatatacaattctatggacattgtatggactgctgcacttcccccgcaaaaaccctcttgggaaaagcttctaagtcctctagacactagtataagagtggggttatttctaatttttgtttgcattgctataataaacgttatgacaagattagatatttggagacggattcgaatggtccttaaaattgggcctataagatcaagtttattattttactcatgggcgctgtttctggggacatcaatattaaaaatgccgaaaaacagatctcttcttatgttagtttatagctggatttggtactgttttgttattcggagtgcttatcaagccgctttgatgaattcgttaaaaactaaaatatatgaagaatattacccatctttagacagtgttttaaaaggtcgtcatccctacggtggtttgtctacactgcgtcaatattactccgacgacccattaatttatgaaaattggaaagtcttggatttcaacgagtcttataacattttggatcagatttctgaaggtacatcagattttgtattagcgtataataaggaaaatataatagaatatttgatggagaataatggtaataagcgtttgcaaattatacctcaaaagattattagtagtcctatagcaatatactttaagaaacattcggctttggcaagttcagtcaatcgtattttaagtttcgccgttgaatccggtttttctcaaatagtacacagaaattatttaacacataagaaatatatttttcaattgactagtaataaagtatataatccacttactttagataattttaaatcgtgtatgcttttaatgattgctgggtggttcttaggccttatattttttgtagttgaaacatattgtggacagttNNNNNNNNNNNNNNNN
>HtelesipheIR7d2
atggctaatagatatatagaaagtaatgttcaatttaatgattgtgtacatatcgaaatgttagcaaagagtgcagcgaggattgcccatcataactttagatggcaatatattaccctggttctattaaatactactgttttctgtggagtcaatgcattcttagaaagttacaataaaacagcagttatagccactacaaagctgaaaccagatgttcataagattacaaaacaatttgtgcttttcggtaatgatctgggaagtatactaaatttacttacatggttaaatcttcataagtttgataatacaggtaggtttttaattatatgccaatcgatggtcgacgaagattgtgatgagttaaaggctgttgaaatgttttggaatcataaaatagtgaatataatttttattaacaatatgttaaattatggtgctaaaggttatacctatgactatggaaggaattgtcaaaatagccctgccactgaagttaaagattggaataattgtattaaagtgggtgaaaagtattgtaaaaataaatatccagtcaaattacgaaatttacacggttgccctattatagtgtctacgttcatgcagaaaccttacatgaattttagtactggtactccaacaggggctgatggtgatttgttaagtattataatcaaagcattaaatgcaagccttacgataagaacacctttgagaggtgatggttggggaaatctcaatgaaaacgacacgtgggttggttctcttggtgacttattctatgatttggcaaatttctcaatgacatcggcaagtataactcaaactagacatagagattttcaaacatctaatttttattattctgtaaatttaggttgggtaacgcatcctccagaaaaagaaaagtcgtcgtataaacttttaagaccttttaaagccgacacaagaattgcgataattatttcctttggaatcgttctttgcattgtattatttcttaaaactaaattttgcacgattattttcaagcaatttagttctggacgtgatccagagaatgttctttttttgtcttgggaaatgtgtatgggacaaccaatattaactttaccttctaaaatggctttgtcgtatttagtattaatatggatttggtactgcttcctaatgagaactttttatcaagttcatctaataaattctttgaaaaatgatatctacttaaatgatttttctagtataaacgatgcaatcgaagcgaattatccattcggtggaggtgcagctttaaaagattattatatcgatcaacaNNNNNNNNNNNNNNNNNNNNNNNNNNNNNNNNNNNNNNNNNNNNNNNNNNNNNNNNNNNNNNNNNNNNNNNNNNNNNNNNNNNNNNNNNNNNNNNNNNNNNNNNNNNNNNNNNNNNNNNNNNNNNNNNNNNNNNNNNNNNNNNNNNNNNNNNNNNNNNNNNNNNNNNNNNNNNNNNNNNNNNNNNNNNNNNNNNNNNNNNNNNNNNNNNNNNNNNNNNNNNNNNNNNNNNNNNNNNNNNNNNNNNNNNNNNNNNNNNNNNNNNNNNNNNNNNNNNNNNNNNNNNNNNNNNNNNNNNNNNNNNNNNNNNNNNNNNNNNNNNNNNNNNNNNNNNNNNNNNNNNNNNNNNNNNNNNNNNNNNNNNNNNNNNNNNNNNNNNNNNNNNNNNNNNNNNNNNNNNNNNNNNNNNNNNNNNNNNNNNNNNNNNNNNNNNNNNNNNNNNNNNNNNNNNNNNNNNNN
>HtelesipheIR7d3
[truncated: 226,074 more chars]
