# Supplementary material for: Genome-wide analysis of ionotropic receptors provides insight into their evolution in Heliconius butterflies
Source: BMC Genomics. 2016 Mar 22;17:254. doi: 10.1186/s12864-016-2572-y (PMC4804616; doi:10.1186/s12864-016-2572-y)
Supplement: Additional file 4: — Excel spreadsheet with all detailed FPKM expression values. (XLSX 13 kb) [file 12864_2016_2572_MOESM4_ESM.xlsx]

## Sheet: FPKM
	female antenna	fem1ant	fem2ant	fem3ant	female legs	fem1leg	fem2leg	fem3leg	female mouthparts	fem1mouth	fem2mouth	fem3mouth	male antenna	mal1ant	mal2ant	mal3ant	male legs	mal1leg	mal2leg	mal3leg	male mouthparts	mal1mouth	mal2mouth	mal3mouth
IR1	5.35833	7.658	4.991	3.426	0.0211667	0.0635	0	0	0.0431667	0.0595	0.07	0	4.00833	3.117	3.773	5.135	0.00716667	0.0215	0	0	0	0	0	0
IR143a	0.638333	0.679	0.184	1.052	0.0291667	0.0875	0	0	2.3785	1.0325	0.21	5.893	0.140167	0.4205	0	0	0.127	0.167	0.214	0	0.0906667	0.048	0.224	0
IR21a	2.29	1.215	2.899	2.756	0.0751667	0.1445	0.058	0.023	0.116167	0.3485	0	0	2.11867	1.677	1.604	3.075	0.0753333	0.226	0	0	0.0321667	0.0965	0	0
IR25a	72.5693	72.832	67.38	77.496	45.0303	57.678	37.442	39.971	48.6012	53.5835	42.351	49.869	78.2198	89.0625	86.211	59.386	44.7472	68.7255	30.39	35.126	66.4857	96.281	62.147	41.029
IR31a	3.47467	1.872	4.792	3.76	0	0	0	0	0	0	0	0	4.16583	1.8325	4.543	6.122	0	0	0	0	0	0	0	0
IR40a	0.980833	1.0035	1.557	0.382	0.942	0.012	2.814	0	0	0	0	0	0.5625	0.0575	0.473	1.157	0	0	0	0	0	0	0	0
IR41a	21.6013	16.5	36.912	11.392	7.97783	7.9105	12.616	3.407	6.60867	6.734	10.986	2.106	17.3908	14.7985	26.71	10.664	8.93783	10.4865	13.226	3.101	6.3275	7.3465	9.482	2.154
IR60a	0.947	0.366	2.252	0.223	0.1345	0.1945	0.033	0.176	0.145667	0.12	0.271	0.046	0.634667	0.354	1.437	0.113	0.152667	0.047	0.411	0	0.3435	0.0085	0.282	0.74
IR60a1a	0	0	0	0	0.00933333	0.028	0	0	0.155	0.465	0	0	0.0436667	0.131	0	0	0	0	0	0	0.00866667	0.026	0	0
IR60a2b	0.167333	0.247	0.128	0.127	1.4465	1.3915	2.327	0.621	1.79733	2.209	1.959	1.224	0.351833	0.8015	0	0.254	1.57867	2.154	0.589	1.993	2.24	0.97	2.502	3.248
IR64a	13.073	6.756	16.068	16.395	4.6795	3.3435	5.38	5.315	5.66033	4.171	7.26	5.55	11.8132	7.8885	19.172	8.379	4.7625	6.0215	4.421	3.845	6.1155	5.3765	7.652	5.318
IR68a	2.677	1.562	3.314	3.155	0.0158333	0.0475	0	0	0.271	0.813	0	0	2.45567	1.18	5.284	0.903	0.147	0.441	0	0	0.00433333	0.013	0	0
IR75d	10.4802	9.3465	14.08	8.014	2.72833	4.05	2.145	1.99	4.089	4.297	5.292	2.678	19.0547	16.324	10.597	30.243	3.58317	5.0035	3.599	2.147	3.52883	3.7515	3.436	3.399
IR75p1	2.72783	1.5635	3.003	3.617	0.0363333	0.004	0	0.105	0	0	0	0	3.278	6.481	2.93	0.423	0.0876667	0.263	0	0	0	0	0	0
IR75p2	5.4	5.259	7.515	3.426	0.330167	0.9905	0	0	0.0986667	0.296	0	0	2.72733	0.939	6.453	0.79	0	0	0	0	0	0	0	0
IR75q1	8.95683	5.0765	12.043	9.751	0	0	0	0	0.0138333	0.0075	0	0.034	4.91183	2.3305	4.534	7.871	0.0015	0.0045	0	0	0.0015	0.0045	0	0
IR75q2	1.759	1.169	2.196	1.912	0.00133333	0.004	0	0	0.079	0	0.157	0.08	0.671333	0.504	0.918	0.592	0.0635	0.0085	0	0.182	0.0305	0.0915	0	0
IR76b	10.8018	9.1995	13.105	10.101	9.873	9.931	13.342	6.346	6.85633	5.66	8.764	6.145	10.7332	11.1135	9.66	11.426	8.12783	11.6955	5.84	6.848	6.87233	7.292	8.226	5.099
IR7d1	0.4405	0.3885	0.455	0.478	0.0953333	0.074	0.165	0.047	0.144167	0.2035	0	0.229	0.359833	0.3545	0.556	0.169	0.0811667	0.1365	0.107	0	0.194667	0.243	0.341	0
IR7d2	0.286	0.451	0.407	0	0	0	0	0	1.229	0.267	3.42	0	0.0576667	0.173	0	0	0.03	0.09	0	0	0.0231667	0.0695	0	0
IR7d3	0.205	0.392	0	0.223	0.171833	0.5155	0	0	0.344667	0.696	0.201	0.137	0.007	0.021	0	0	0.0711667	0.0085	0.205	0	0.519333	0.134	0.633	0.791
IR7d4	0	0	0	0	0.503333	0	0	1.51	0	0	0	0	0	0	0	0	0.0143333	0.043	0	0	0.0145	0.0435	0	0
IR85a	0.1045	0.1545	0	0.159	0.4315	0.1195	0.578	0.597	0.140333	0.375	0	0.046	0.00516667	0.0155	0	0	0.3875	0.2965	0.866	0	0.2705	0.1985	0.613	0
IR87a	6.19967	3.795	7.571	7.233	0	0	0	0	0	0	0	0	5.5835	2.9865	6.147	7.617	0.0015	0.0045	0	0	0	0	0	0
IR8a	738.855	426.287	891.025	899.254	549.173	379.26	657.133	611.125	482.869	402.29	547.183	499.135	730.485	622.129	774.425	794.901	374.87	336.029	317.207	471.372	466.622	354.017	441.222	604.628
IR93a	6.06933	3.916	6.453	7.839	0.0213333	0.008	0.033	0.023	0.00366667	0.011	0	0	4.73617	1.8995	3.338	8.971	0.275833	0.3435	0.063	0.421	4.46017	2.5075	0.136	10.737
